# Supplementary material for: Key Amniotic Fluid miRNAs as Promising Target Molecules for the Antenatal Prevention of Pulmonary Hypoplasia Associated with Congenital Diaphragmatic Hernia
Source: Int J Mol Sci. 2025 Apr 19;26(8):3872. doi: 10.3390/ijms26083872 (PMC12027558; doi:10.3390/ijms26083872)
Supplement: Supplementary file 1 [file ijms-26-03872-s001.zip]

Archive with 4 entries (4 files):
- Table S1.xlsx
- Table S2.xlsx
- Table S4.xlsx
- TableS3.xlsx
