# Supplementary material for: Key Amniotic Fluid miRNAs as Promising Target Molecules for the Antenatal Prevention of Pulmonary Hypoplasia Associated with Congenital Diaphragmatic Hernia
Source: Int J Mol Sci. 2025 Apr 19;26(8):3872. doi: 10.3390/ijms26083872 (PMC12027558; doi:10.3390/ijms26083872)
Supplement: Supplementary file 1 [file ijms-26-03872-s001.zip › Table S1.xlsx]

## Sheet: CDH
ID sample	LHR o/e	CCI	TLV %	Severity	method of delivery	pregnancy outcome (1 - alive; 2 - dead)	gestational week at delivery	newborn weight,g	CDH type (left-side or right-side)	NGS	PCR
100CL	85	1.34	42.7	Mild	vaginal delivery	1	40	1150	LCDH	-	-
102CL	55	1.49	35.9	Moderate	vaginal delivery	1	39	5294	LCDH	-	-
106CL	72	1.33	48.9	Mild	caesarean section	1	38	1061	LCDH	-	-
10CL	66	1.3	37.7	Moderate	vaginal delivery	1	39	2679	LCDH	-	-
110CL	60	1.23	35.7	Moderate	caesarean section	1	38	1082	LCDH	-	-
111CL	35	1.48	47.3	Moderate	caesarean section	1	39	1032	LCDH	-	-
113CL	28	1.3	37.3	Severe	vaginal delivery	2	39	989	LCDH	-	-
117CL	40	1.4	71.2	Moderate	caesarean section	2	40.2	2206	LCDH	-	-
128CL	50	1.2	26	Moderate	caesarean section	2	37	2203	LCDH	-	-
12CL	79	1.3	37.1	Moderate	vaginal delivery	1	39.6	2672	LCDH	-	-
134CL	56	1.4	53.1	Mild	caesarean section	1	40	993	LCDH	-	-
135CL	46	1.3	54.3	Mild	vaginal delivery	1	40	2030	LCDH	-	-
13CL	50	1.2	25	Severe	caesarean section	2	37	5348	RCDH	-	-
148CL	53	1.26	33.3	Moderate	vaginal delivery	2	38	3327	LCDH	-	-
156CL	52	1.26	64.8	Mild	vaginal delivery	1	39	4377	LCDH	-	-
16CL	43	1.3	29.46	Moderate	caesarean section	2	39.6	4318	LCDH	-	-
187CL	80	1.25	34	Moderate	caesarean section	1	38	4842	LCDH	-	-
199CL	47.9	1.4	49.5	Mild	caesarean section	1	37.5	3987	LCDH	-	-
209CL	52	1.19	41.2	Moderate	vaginal delivery	1	39.4	3347	LCDH	-	-
215CL	81.5	1.3	27.7	Moderate	caesarean section	1	39.4	3870	LCDH	-	-
218CL	54	1.3	53.2	Mild	vaginal delivery	1	40	4252	LCDH	-	-
21CL	82	1.22	37.5	Moderate	vaginal delivery	1	38.2	5981	LCDH	-	-
22CL	48	1.07	46.96	Mild	vaginal delivery	1	39.5	733	LCDH	-	-
234CL	22.1	1.2	38.4	Severe	vaginal delivery	1	39	3489	LCDH	-	-
23CL	47.3	1.49	58.4	Mild	vaginal delivery	1	35.3	3990	LCDH	-	-
240CL	55	1.16	33	Moderate	caesarean section	2	37	3132	LCDH	-	-
247CL	48	1.4	42	Mild	vaginal delivery	1	38.6	4477	LCDH	-	-
260CL	59	1.2	42.25	Moderate	vaginal delivery	1	39.4	2435	LCDH	-	-
26CL	15	1	20	Severe	vaginal delivery	2	39.5	746	LCDH	-	-
27CL	21	1.1	12.05	Severe	caesarean section	1	39.6	732	LCDH	-	-
28CL	55	1.17	33.2	Moderate	vaginal delivery	2	37	5790	LCDH	-	-
29CL	24	1.7	28.2	Severe	vaginal delivery	2	38	5722	LCDH	-	-
2CL	51	1.2	51.1	Mild	caesarean section	2	NA	933	LCDH	-	-
2CL	63	1.12	50.4	Mild	vaginal delivery	2	36	5723	LCDH	-	-
30CL	89.2	1.1	60.3	Mild	vaginal delivery	1	40.5	714	LCDH	-	-
31CL	63.7	1.3	53.1	Mild	caesarean section	1	38.3	5851	LCDH	-	-
32CL	44.7	1.43	28	Moderate	caesarean section	1	35.5	3660	LCDH	-	-
3CL	39	1.46	60.65	Moderate	caesarean section	2	41	941	LCDH	-	-
50CL	54	1.49	44.4	Moderate	vaginal delivery	2	39	1621	LCDH	-	-
51CL	92	1.29	20.9	Severe	caesarean section	2	39	1599	RCDH	-	-
53CL	27	1.2	38.9	Moderate	vaginal delivery	2	39.6	1232	LCDH	-	-
58CL	78	1.17	52.9	Moderate	vaginal delivery	1	35.1	1187	LCDH	-	-
59CL	42	1.3	48.32	Moderate	vaginal delivery	1	36.5	1211	LCDH	-	-
65CL	30	1.48	53.6	Moderate	vaginal delivery	2	37	2501	LCDH	-	-
73CL	44	1.3	33.2	Moderate	caesarean section	1	39.1	2399	LCDH	-	-
75CL	50	1.39	41.5	Moderate	caesarean section	2	40.2	2437	LCDH	-	-
76CL	69	1.28	49.1	Mild	vaginal delivery	2	40.1	1967	LCDH	-	-
79CL	32	1.33	29.5	Moderate	caesarean section	2	37	4537	LCDH	-	-
79CL	28	1.5	41.5	Severe	vaginal delivery	2	38.3	4709	LCDH	-	-
7CL	47	1.2	60.4	Mild	vaginal delivery	1	39.4	5591	LCDH	-	-
80CL	49	1.34	45	Mild	caesarean section	1	37	4655	LCDH	-	-
81CL	65	1.32	33.8	Moderate	vaginal delivery	2	40	1549	LCDH	-	-
84CL	20	1.4	20.6	Severe	caesarean section	2	38.6	1516	LCDH	-	-
87CL	38	1.24	28.1	Moderate	vaginal delivery	1	41	1562	LCDH	-	-
88CL	42	1.85	28.7	Severe	vaginal delivery	2	39	3506	LCDH	-	-
88CL	54	1.37	53.8	Mild	vaginal delivery	2	36	1518	LCDH	-	-
89CL	37.57	1.3	26.9	Moderate	caesarean section	2	40.5	3580	LCDH	-	-
90CL	35	1.2	41.2	Moderate	vaginal delivery	1	40	1945	LCDH	-	-
92CL	86	1.1	35.6	Moderate	vaginal delivery	1	38	4205	LCDH	-	-
95CL	65	1.25	56.7	Mild	vaginal delivery	1	39	1811	LCDH	-	-
99CL	51	1.36	56.6	Mild	caesarean section	1	40.5	1149	LCDH	-	-
9CL	90	1.12	61.3	Mild	vaginal delivery	1	38.5	2807	LCDH	-	-
1	44.43	1.3	61.86	Moderate	vaginal delivery	1	39	3730	LCDH	+	+
2	34.25	1.4	19.9	Severe	vaginal delivery	2	34	2827	LCDH	+	+
3	80	1.2	44.4	Moderate	vaginal delivery	1	29	3300	LCDH	+	+
8	45.9	1.27	25.9	Moderate	vaginal delivery	2	24	3360	LCDH	+	+
7	31	1.3	31.1	Moderate	termination pregnancy	ПБ	NA	NA	LCDH	+	+
15	67.8	1.1	30.1	Moderate	NA	1	32	2375	RCDH	+	+
12	34	1.47	60.4	Moderate	vaginal delivery	2	38	3400	LCDH	+	+
16	43	1.6	36.2	Severe	termination pregnancy	ПБ	NA	NA	LCDH	+	+
18	68	1.16	40.6	Moderate	vaginal delivery	1	31	NA	LCDH	+	+
19	27	1.1	28.8	Moderate	termination pregnancy	ПБ	NA	NA	LCDH	+	+
17	71	1.6	39.6	Severe	vaginal delivery	2	24	NA	LCDH	+	+
22	30	1.57	55.7	Severe	caesarean section	2	39	3350	RCDH	-	+
21	40	1.6	20.6	Severe	NA	NA	NA	NA	LCDH	-	+
25	33.08	1.33	28.7	Moderate	caesarean section	2	29	1280	LCDH	-	+
62	59.16	1.18	30.9	Moderate	vaginal delivery	2	35	3408	LCDH	-	+
34	55.7	1.47	28.3	Moderate	caesarean section	2	39	3376	LCDH	-	+
67	29	1.5	13.5	Severe	caesarean section	2	24	2057	LCDH	-	+
54	55.8	1.49	45	Mild	vaginal delivery	1	35	3514	LCDH	-	+
57	44	1.4	19.8	Severe	NA	NA	36	NA	LCDH	-	+
64	39.5	1.5	34.3	Moderate	vaginal delivery	2	37	2967	LCDH	-	+
55	65	NA	23.1	Severe	vaginal delivery	2	39	4100	RCDH	-	+
61	39.6	1.5	13.1	Severe	vaginal delivery	2	38	2317	LCDH	-	+
46	77	1.2	52.1	Mild	vaginal delivery	1	40	3980	LCDH	-	+

## Sheet: Control
ID Sample	LHR о/е	CCI	TLV %	pregnancy outcome (1 - alive; 2 - dead)	NGS	PCR
4	Control	Control	Control	1	+	+
5	Control	Control	Control	1	+	+
6	Control	Control	Control	1	+	+
9	Control	Control	Control	1	+	+
10	Control	Control	Control	1	+	+
11	Control	Control	Control	1	+	+
13	Control	Control	Control	1	+	+
14	Control	Control	Control	1	+	+
26	Control	Control	Control	1	-	+
27	Control	Control	Control	1	-	+
28	Control	Control	Control	1	-	+
30	Control	Control	Control	1	-	+
32	Control	Control	Control	1	-	+
33	Control	Control	Control	1	-	+
35	Control	Control	Control	1	-	+
37	Control	Control	Control	1	-	+
39	Control	Control	Control	1	-	+
40	Control	Control	Control	1	-	+
41	Control	Control	Control	1	-	+
42	Control	Control	Control	1	-	+
43	Control	Control	Control	1	-	+
47	Control	Control	Control	1	-	+
48	Control	Control	Control	1	-	+
49	Control	Control	Control	1	-	+
50	Control	Control	Control	1	-	+
51	Control	Control	Control	1	-	+
52	Control	Control	Control	1	-	+
53	Control	Control	Control	1	-	+
56	Control	Control	Control	1	-	+
58	Control	Control	Control	1	-	+
60	Control	Control	Control	1	-	+
63	Control	Control	Control	1	-	+
66	Control	Control	Control	1	-	+
