# Supplementary material for: Key Amniotic Fluid miRNAs as Promising Target Molecules for the Antenatal Prevention of Pulmonary Hypoplasia Associated with Congenital Diaphragmatic Hernia
Source: Int J Mol Sci. 2025 Apr 19;26(8):3872. doi: 10.3390/ijms26083872 (PMC12027558; doi:10.3390/ijms26083872)
Supplement: Supplementary file 1 [file ijms-26-03872-s001.zip › Table S2.xlsx]

## Sheet: Corr_without_LH_VDG_2025_coeff
Column1	Column2	Column3	Column4	Column5	Column6	Column7	Column8	Column9	Column10	Column11	Column12	Column13	Column14
	LHR	TLV	CCI	miR-485-3p	miR-320b	miR-320a-3p	miR-221-3p	miR-100-5p	miR-92a-3p	miR-30c-5p	miR-26a-5p	hsa-let-7c-5p	miR-200b-3p
LHR	1	0.3	-0.26	-0.37	-0.09	-0.04	-0.11	0.26	-0.04	-0.07	0.03	-0.15	0.02
TLV	0.3	1	-0.08	-0.57	-0.38	-0.33	-0.35	-0.09	-0.28	-0.35	-0.38	-0.45	-0.24
CCI	-0.26	-0.08	1	0.06	0.36	0.16	0.22	0.33	0.33	0.19	0.12	0.18	0.23
miR-485-3p	-0.37	-0.57	0.06	1	0.25	0.36	0.44	0.17	0.38	0.34	0.3	0.45	0.21
miR-320b	-0.09	-0.38	0.36	0.25	1	0.85	0.83	0.64	0.8	0.81	0.78	0.77	0.79
miR-320a-3p	-0.04	-0.33	0.16	0.36	0.85	1	0.93	0.57	0.9	0.84	0.92	0.87	0.86
miR-221-3p	-0.11	-0.35	0.22	0.44	0.83	0.93	1	0.53	0.81	0.82	0.79	0.87	0.75
miR-100-5p	0.26	-0.09	0.33	0.17	0.64	0.57	0.53	1	0.57	0.41	0.49	0.56	0.67
miR-92a-3p	-0.04	-0.28	0.33	0.38	0.8	0.9	0.81	0.57	1	0.77	0.88	0.74	0.89
miR-30c-5p	-0.07	-0.35	0.19	0.34	0.81	0.84	0.82	0.41	0.77	1	0.87	0.86	0.79
miR-26a-5p	0.03	-0.38	0.12	0.3	0.78	0.92	0.79	0.49	0.88	0.87	1	0.83	0.84
hsa-let-7c-5p	-0.15	-0.45	0.18	0.45	0.77	0.87	0.87	0.56	0.74	0.86	0.83	1	0.78
miR-200b-3p	0.02	-0.24	0.23	0.21	0.79	0.86	0.75	0.67	0.89	0.79	0.84	0.78	1

## Sheet: 111122p-value_Corr_without_LH_V
Column1	Column2	Column3	Column4	Column5	Column6	Column7	Column8	Column9	Column10	Column11	Column12	Column13	Column14
	LHR	TLV	CCI	miR-485-3p	miR-320b	miR-320a-3p	miR-221-3p	miR-100-5p	miR-92a-3p	miR-30c-5p	miR-26a-5p	hsa-let-7c-5p	miR-200b-3p
LHR	0	0.1748	0.2415	0.092	0.683	0.876	0.6174	0.2327	0.8522	0.7586	0.8919	0.5145	0.9238
TLV	0.1748	0	0.7384	0.007	0.0791	0.1348	0.1137	0.6793	0.2089	0.1113	0.0849	0.0349	0.2831
CCI	0.2415	0.7384	0	0.7941	0.1005	0.4656	0.3323	0.1389	0.1296	0.4038	0.5797	0.4229	0.3009
miR-485-3p	0.092	0.007	0.7941	0	0.2516	0.0974	0.0401	0.4478	0.0839	0.1239	0.1682	0.0354	0.3452
miR-320b	0.683	0.0791	0.1005	0.2516	0	0	0	0.0018	0	0	0	0	0
miR-320a-3p	0.876	0.1348	0.4656	0.0974	0	0	0	0.007	0	0	0	0	0
miR-221-3p	0.6174	0.1137	0.3323	0.0401	0	0	0	0.012	0	0	0	0	1e-04
miR-100-5p	0.2327	0.6793	0.1389	0.4478	0.0018	0.007	0.012	0	0.0061	0.0589	0.0207	0.0075	9e-04
miR-92a-3p	0.8522	0.2089	0.1296	0.0839	0	0	0	0.0061	0	0	0	1e-04	0
miR-30c-5p	0.7586	0.1113	0.4038	0.1239	0	0	0	0.0589	0	0	0	0	0
miR-26a-5p	0.8919	0.0849	0.5797	0.1682	0	0	0	0.0207	0	0	0	0	0
hsa-let-7c-5p	0.5145	0.0349	0.4229	0.0354	0	0	0	0.0075	1e-04	0	0	0	0
miR-200b-3p	0.9238	0.2831	0.3009	0.3452	0	0	1e-04	9e-04	0	0	0	0	0

## Sheet: Sheet 1
Column1	Column2	Column3	Column4	Column5	Column6	Column7	Column8	Column9	Column10	Column11	Column12	Column13	Column14	Column15
	LHR(o/e)	TLV(%)	CCI	Severity	miR-485-3p	miR-320b	miR-320a-3p	miR-221-3p	miR-100-5p	miR-92a-3p	miR-30c-5p	miR-26a-5p	let-7c-5p	miR-200b-3p
LHR(o/e)	1	0.3	-0.26	-0.35	-0.37	-0.09	-0.04	-0.11	0.26	-0.04	-0.07	0.03	-0.15	0.02
TLV(%)	0.3	1	-0.08	-0.48	-0.57	-0.38	-0.33	-0.35	-0.09	-0.28	-0.35	-0.38	-0.45	-0.24
CCI	-0.26	-0.08	1	0.6	0.06	0.36	0.16	0.22	0.33	0.33	0.19	0.12	0.18	0.23
Severity	-0.35	-0.48	0.6	1	0.12	0.27	0.03	0.08	0	0.13	0.09	-0.02	0.07	0.11
miR-485-3p	-0.37	-0.57	0.06	0.12	1	0.25	0.36	0.44	0.17	0.38	0.34	0.3	0.45	0.21
miR-320b	-0.09	-0.38	0.36	0.27	0.25	1	0.85	0.83	0.64	0.8	0.81	0.78	0.77	0.79
miR-320a-3p	-0.04	-0.33	0.16	0.03	0.36	0.85	1	0.93	0.57	0.9	0.84	0.92	0.87	0.86
miR-221-3p	-0.11	-0.35	0.22	0.08	0.44	0.83	0.93	1	0.53	0.81	0.82	0.79	0.87	0.75
miR-100-5p	0.26	-0.09	0.33	0	0.17	0.64	0.57	0.53	1	0.57	0.41	0.49	0.56	0.67
miR-92a-3p	-0.04	-0.28	0.33	0.13	0.38	0.8	0.9	0.81	0.57	1	0.77	0.88	0.74	0.89
miR-30c-5p	-0.07	-0.35	0.19	0.09	0.34	0.81	0.84	0.82	0.41	0.77	1	0.87	0.86	0.79
miR-26a-5p	0.03	-0.38	0.12	-0.02	0.3	0.78	0.92	0.79	0.49	0.88	0.87	1	0.83	0.84
let-7c-5p	-0.15	-0.45	0.18	0.07	0.45	0.77	0.87	0.87	0.56	0.74	0.86	0.83	1	0.78
miR-200b-3p	0.02	-0.24	0.23	0.11	0.21	0.79	0.86	0.75	0.67	0.89	0.79	0.84	0.78	1

## Sheet: Sheet 2
Column1	Column2	Column3	Column4	Column5	Column6	Column7	Column8	Column9	Column10	Column11	Column12	Column13	Column14	Column15
	LHR(o/e)	TLV(%)	CCI	Severity	miR-485-3p	miR-320b	miR-320a-3p	miR-221-3p	miR-100-5p	miR-92a-3p	miR-30c-5p	miR-26a-5p	let-7c-5p	miR-200b-3p
LHR(o/e)	0	0.1748	0.2415	0.107	0.092	0.683	0.876	0.6174	0.2327	0.8522	0.7586	0.8919	0.5145	0.9238
TLV(%)	0.1748	0	0.7384	0.0237	0.007	0.0791	0.1348	0.1137	0.6793	0.2089	0.1113	0.0849	0.0349	0.2831
CCI	0.2415	0.7384	0	0.0034	0.7941	0.1005	0.4656	0.3323	0.1389	0.1296	0.4038	0.5797	0.4229	0.3009
Severity	0.107	0.0237	0.0034	0	0.6045	0.2302	0.884	0.7107	1	0.5617	0.7023	0.9463	0.7617	0.6325
miR-485-3p	0.092	0.007	0.7941	0.6045	0	0.2516	0.0974	0.0401	0.4478	0.0839	0.1239	0.1682	0.0354	0.3452
miR-320b	0.683	0.0791	0.1005	0.2302	0.2516	0	0	0	0.0018	0	0	0	0	0
miR-320a-3p	0.876	0.1348	0.4656	0.884	0.0974	0	0	0	0.007	0	0	0	0	0
miR-221-3p	0.6174	0.1137	0.3323	0.7107	0.0401	0	0	0	0.012	0	0	0	0	1e-04
miR-100-5p	0.2327	0.6793	0.1389	1	0.4478	0.0018	0.007	0.012	0	0.0061	0.0589	0.0207	0.0075	9e-04
miR-92a-3p	0.8522	0.2089	0.1296	0.5617	0.0839	0	0	0	0.0061	0	0	0	1e-04	0
miR-30c-5p	0.7586	0.1113	0.4038	0.7023	0.1239	0	0	0	0.0589	0	0	0	0	0
miR-26a-5p	0.8919	0.0849	0.5797	0.9463	0.1682	0	0	0	0.0207	0	0	0	0	0
let-7c-5p	0.5145	0.0349	0.4229	0.7617	0.0354	0	0	0	0.0075	1e-04	0	0	0	0
miR-200b-3p	0.9238	0.2831	0.3009	0.6325	0.3452	0	0	1e-04	9e-04	0	0	0	0	0

## Sheet: Sheet 3
Column1	Column2	Column3	Column4	Column5	Column6	Column7	Column8	Column9	Column10	Column11	Column12
	LH	miR-485-3p	miR-320b	miR-320a-3p	miR-221-3p	miR-100-5p	miR-92a-3p	miR-30c-5p	miR-26a-5p	hsa-let-7c-5p	miR-200b-3p
LH	1	0.07	-0.13	-0.25	-0.07	-0.48	-0.16	0.03	-0.29	-0.15	-0.29
miR-485-3p	0.07	1	0.05	0.2	0.29	0.03	0.26	0.13	0.12	0.28	-0.04
miR-320b	-0.13	0.05	1	0.77	0.69	0.47	0.64	0.78	0.73	0.69	0.63
miR-320a-3p	-0.25	0.2	0.77	1	0.9	0.42	0.82	0.82	0.92	0.85	0.77
miR-221-3p	-0.07	0.29	0.69	0.9	1	0.38	0.76	0.74	0.74	0.84	0.64
miR-100-5p	-0.48	0.03	0.47	0.42	0.38	1	0.42	0.26	0.39	0.51	0.54
miR-92a-3p	-0.16	0.26	0.64	0.82	0.76	0.42	1	0.7	0.86	0.74	0.83
miR-30c-5p	0.03	0.13	0.78	0.82	0.74	0.26	0.7	1	0.85	0.86	0.76
miR-26a-5p	-0.29	0.12	0.73	0.92	0.74	0.39	0.86	0.85	1	0.83	0.83
hsa-let-7c-5p	-0.15	0.28	0.69	0.85	0.84	0.51	0.74	0.86	0.83	1	0.77
miR-200b-3p	-0.29	-0.04	0.63	0.77	0.64	0.54	0.83	0.76	0.83	0.77	1

## Sheet: Sheet 4
Column1	Column2	Column3	Column4	Column5	Column6	Column7	Column8	Column9	Column10	Column11	Column12
	LH	miR-485-3p	miR-320b	miR-320a-3p	miR-221-3p	miR-100-5p	miR-92a-3p	miR-30c-5p	miR-26a-5p	hsa-let-7c-5p	miR-200b-3p
LH	0	0.7973	0.6208	0.3186	0.7722	0.0455	0.5144	0.906	0.2456	0.5416	0.2386
miR-485-3p	0.7973	0	0.8564	0.4364	0.2388	0.9149	0.302	0.6091	0.6325	0.2637	0.8693
miR-320b	0.6208	0.8564	0	3e-04	0.002	0.05	0.0055	2e-04	9e-04	0.0019	0.0059
miR-320a-3p	0.3186	0.4364	3e-04	0	0	0.0824	0	0	0	0	3e-04
miR-221-3p	0.7722	0.2388	0.002	0	0	0.1177	4e-04	6e-04	6e-04	0	0.0051
miR-100-5p	0.0455	0.9149	0.05	0.0824	0.1177	0	0.0857	0.298	0.1115	0.0321	0.0214
miR-92a-3p	0.5144	0.302	0.0055	0	4e-04	0.0857	0	0.0017	0	6e-04	0
miR-30c-5p	0.906	0.6091	2e-04	0	6e-04	0.298	0.0017	0	0	0	4e-04
miR-26a-5p	0.2456	0.6325	9e-04	0	6e-04	0.1115	0	0	0	0	0
hsa-let-7c-5p	0.5416	0.2637	0.0019	0	0	0.0321	6e-04	0	0	0	3e-04
miR-200b-3p	0.2386	0.8693	0.0059	3e-04	0.0051	0.0214	0	4e-04	0	3e-04	0
