# Supplementary material for: Key Amniotic Fluid miRNAs as Promising Target Molecules for the Antenatal Prevention of Pulmonary Hypoplasia Associated with Congenital Diaphragmatic Hernia
Source: Int J Mol Sci. 2025 Apr 19;26(8):3872. doi: 10.3390/ijms26083872 (PMC12027558; doi:10.3390/ijms26083872)
Supplement: Supplementary file 1 [file ijms-26-03872-s001.zip › Table S4.xlsx]

## Sheet: Dataset(strong and week gene-ta
Name of dataset: strong and week gene-targets
No. of identified items: 3111 of 3179
No. of unidentified items: 68
ID type: GeneSymbol
Number of mapped gene: 3111
Is dataset quantitative :NO
Mapped items:
Dataset item (Gene symbol )		Entrez ID	Gene symbol	Description	Alternate names	Chromosome	Map location
NAP1L1		4673	NAP1L1	nucleosome assembly protein 1-like 1	NAP1|NAP1L|NRP	12	12q21.2
PAFAH2		5051	PAFAH2	platelet-activating factor acetylhydrolase 2, 40kDa	HSD-PLA2	1	1p36
NUMB		8650	NUMB	numb homolog (Drosophila)	C14orf41|S171|c14_5527	14	14q24.3
HSPA4		3308	HSPA4	heat shock 70kDa protein 4	APG-2|HEL-S-5a|HS24/P52|HSPH2|RY|hsp70|hsp70RY	5	5q31.1
STAT3		6774	STAT3	signal transducer and activator of transcription 3 (acute-phase response factor)	ADMIO|APRF|HIES	17	17q21.31
CASP3		836	CASP3	caspase 3, apoptosis-related cysteine peptidase	CPP32|CPP32B|SCA-1	4	4q34
CRX		1406	CRX	cone-rod homeobox	CORD2|CRD|LCA7|OTX3	19	19q13.3
CXCL8		3576	CXCL8	chemokine (C-X-C motif) ligand 8	GCP-1|GCP1|IL8|LECT|LUCT|LYNAP|MDNCF|MONAP|NAF|NAP-1|NAP1	4	4q13-q21
DYRK3		8444	DYRK3	dual-specificity tyrosine-(Y)-phosphorylation regulated kinase 3	DYRK5|RED|REDK|hYAK3-2	1	1q32.1
ERO1A		30001	ERO1A	endoplasmic reticulum oxidoreductase alpha	ERO1-L|ERO1-L-alpha|ERO1-alpha|ERO1L|ERO1LA|Ero1alpha	14	14q22.1
FNDC9		408263	FNDC9	fibronectin type III domain containing 9	C5orf40	5	5q33.3
GATM		2628	GATM	glycine amidinotransferase (L-arginine:glycine amidinotransferase)	AGAT|AT|CCDS3	15	15q21.1
KIAA1143		57456	KIAA1143	KIAA1143	-	3	3p21.31
MARCKSL1		65108	MARCKSL1	MARCKS-like 1	F52|MACMARCKS|MLP|MLP1|MRP	1	1p35.1
MARS2		92935	MARS2	methionyl-tRNA synthetase 2, mitochondrial	COXPD25|MetRS|mtMetRS	2	2q33.1
MEF2D		4209	MEF2D	myocyte enhancer factor 2D	-	1	1q12-q23
MIDN		90007	MIDN	midnolin	-	19	19p13.3
PDLIM5		10611	PDLIM5	PDZ and LIM domain 5	ENH|ENH1|L9|LIM	4	4q22
PLD3		23646	PLD3	phospholipase D family, member 3	AD19|HU-K4|HUK4	19	19q13.2
POLL		27343	POLL	polymerase (DNA directed), lambda	BETAN|POLKAPPA	10	10q23
POTEG		404785	POTEG	POTE ankyrin domain family, member G	A26C2|ACTBL1|CT104.4|POTE-14|POTE14|POTE14alpha|POTE22	14	14q11.2
POTEM		641455	POTEM	POTE ankyrin domain family, member M	ACT|P704P|POTE14beta	14	14q11.2
RHBDF2		79651	RHBDF2	rhomboid 5 homolog 2 (Drosophila)	RHBDL5|RHBDL6|TEC|TOC|TOCG|iRhom2	17	17q25.1
SOCS7		30837	SOCS7	suppressor of cytokine signaling 7	NAP4|NCKAP4	17	17q12
SYT1		6857	SYT1	synaptotagmin I	P65|SVP65|SYT	12	12cen-q21
TIAF1		9220	TIAF1	TGFB1-induced anti-apoptotic factor 1	MAJN|SPR210	17	17q11.2
TOMM40L		84134	TOMM40L	translocase of outer mitochondrial membrane 40 homolog (yeast)-like	TOMM40B	1	1q23.3
TRAPPC10		7109	TRAPPC10	trafficking protein particle complex 10	EHOC-1|EHOC1|GT334|TMEM1|TRS130|TRS30	21	21q22.3
TUBB4A		10382	TUBB4A	tubulin, beta 4A class IVa	DYT4|TUBB4|beta-5	19	19p13.3
ZNF609		23060	ZNF609	zinc finger protein 609	-	15	15q22.31
AQP6		363	AQP6	aquaporin 6, kidney specific	AQP2L|KID	12	12q13
IL6R		3570	IL6R	interleukin 6 receptor	CD126|IL-6R-1|IL-6RA|IL6Q|IL6RA|IL6RQ|gp80	1	1q21
MAGEA12		4111	MAGEA12	melanoma antigen family A12	CT1.12|MAGE12	X	Xq28
MAGEA3		4102	MAGEA3	melanoma antigen family A3	CT1.3|HIP8|HYPD|MAGE3|MAGEA6	X	Xq28
MAGEA6		4105	MAGEA6	melanoma antigen family A6	CT1.6|MAGE-3b|MAGE3B|MAGE6	X	Xq28
PDGFB		5155	PDGFB	platelet-derived growth factor beta polypeptide	IBGC5|PDGF-2|PDGF2|SIS|SSV|c-sis	22	22q13.1
PRR5-ARHGAP8		553158	PRR5-ARHGAP8	PRR5-ARHGAP8 readthrough	-	22	22q13
STX3		6809	STX3	syntaxin 3	STX3A	11	11q12.1
TMED4		222068	TMED4	transmembrane emp24 protein transport domain containing 4	ERS25|GMP25iso|HNLF|p24alpha3	7	7p13
USP47		55031	USP47	ubiquitin specific peptidase 47	TRFP	11	11p15.3
CDC25A		993	CDC25A	cell division cycle 25A	CDC25A2	3	3p21
TGFBR1		7046	TGFBR1	transforming growth factor, beta receptor 1	AAT5|ACVRLK4|ALK-5|ALK5|ESS1|LDS1|LDS1A|LDS2A|MSSE|SKR4|TGFR-1|tbetaR-I	9	9q22
TRIM71		131405	TRIM71	tripartite motif containing 71, E3 ubiquitin protein ligase	LIN-41|LIN41	3	3p22.3
HMGA2		8091	HMGA2	high mobility group AT-hook 2	BABL|HMGI-C|HMGIC|LIPO|STQTL9	12	12q15
MYC		4609	MYC	v-myc avian myelocytomatosis viral oncogene homolog	MRTL|MYCC|bHLHe39|c-Myc	8	8q24.21
BCL2L1		598	BCL2L1	BCL2-like 1	BCL-XL/S|BCL2L|BCLX|BCLXL|BCLXS|Bcl-X|PPP1R52|bcl-xL|bcl-xS	20	20q11.21
NRAS		4893	NRAS	neuroblastoma RAS viral (v-ras) oncogene homolog	ALPS4|CMNS|N-ras|NCMS|NRAS1|NS6	1	1p13.2
COPS8		10920	COPS8	COP9 signalosome subunit 8	COP9|CSN8|SGN8	2	2q37.3
GPS1		2873	GPS1	G protein pathway suppressor 1	COPS1|CSN1	17	17q25.3
COPS6		10980	COPS6	COP9 signalosome subunit 6	CSN6|MOV34-34KD	7	7q22.1
R3HDM2		22864	R3HDM2	R3H domain containing 2	CAG6|PR01365	12	12q13.3
IP6K1		9807	IP6K1	inositol hexakisphosphate kinase 1	IHPK1|PiUS	3	3p21.31
RFWD3		55159	RFWD3	ring finger and WD repeat domain 3	RNF201	16	16q23.1
CEP170B		283638	CEP170B	centrosomal protein 170B	CEP170R|FAM68C|KIAA0284	14	14q32.33
ACTB		60	ACTB	actin, beta	BRWS1|PS1TP5BP1	7	7p22
ZNF614		80110	ZNF614	zinc finger protein 614	-	19	19q13.41
SAFB		6294	SAFB	scaffold attachment factor B	HAP|HET|SAF-B1|SAFB1	19	19p13.3-p13.2
FOXO3		2309	FOXO3	forkhead box O3	AF6q21|FKHRL1|FKHRL1P2|FOXO2|FOXO3A	6	6q21
SBDS		51119	SBDS	Shwachman-Bodian-Diamond syndrome	CGI-97|SDS|SWDS	7	7q11.21
RPL3		6122	RPL3	ribosomal protein L3	ASC-1|L3|TARBP-B	22	22q13
METAP2		10988	METAP2	methionyl aminopeptidase 2	MAP2|MNPEP|p67|p67eIF2	12	12q22
WDR61		80349	WDR61	WD repeat domain 61	REC14|SKI8	15	15q25.1
SIRT1		23411	SIRT1	sirtuin 1	SIR2|SIR2L1|hSIR2	10	10q21.3
RAB5B		5869	RAB5B	RAB5B, member RAS oncogene family	-	12	12q13
CCNC		892	CCNC	cyclin C	CycC	6	6q21
SNW1		22938	SNW1	SNW domain containing 1	Bx42|NCOA-62|PRPF45|Prp45|SKIIP|SKIP	14	14q24.3
KIAA0141		9812	KIAA0141	KIAA0141	DELE	5	5q31.3
COPS3		8533	COPS3	COP9 signalosome subunit 3	CSN3|SGN3	17	17p11.2
FKBP10		60681	FKBP10	FK506 binding protein 10, 65 kDa	BRKS1|FKBP65|OI11|OI6|PPIASE|hFKBP65	17	17q21.2
GSK3A		2931	GSK3A	glycogen synthase kinase 3 alpha	-	19	19q13.2
PTP4A2		8073	PTP4A2	protein tyrosine phosphatase type IVA, member 2	HH13|HH7-2|HU-PP-1|OV-1|PRL-2|PRL2|PTP4A|PTPCAAX2|ptp-IV1a|ptp-IV1b	1	1p35
PSMG2		56984	PSMG2	proteasome (prosome, macropain) assembly chaperone 2	CLAST3|HCCA3|HsT1707|MDS003|PAC2|TNFSF5IP1	18	18p11.21
BSDC1		55108	BSDC1	BSD domain containing 1	-	1	1p35.1
ACVR1B		91	ACVR1B	activin A receptor, type IB	ACTRIB|ACVRLK4|ALK4|SKR2	12	12q13
RPS13		6207	RPS13	ribosomal protein S13	S13	11	11p15
FAM103A1		83640	FAM103A1	family with sequence similarity 103, member A1	C15orf18|HsT19360|RAM	15	15q25.2
TAF5L		27097	TAF5L	TAF5-like RNA polymerase II, p300/CBP-associated factor (PCAF)-associated factor, 65kDa	PAF65B	1	1q42.13
SLC10A3		8273	SLC10A3	solute carrier family 10, member 3	DXS253E|P3	X	Xq28
SH3D19		152503	SH3D19	SH3 domain containing 19	EBP|EVE1|Kryn|SH3P19	4	4q31.3
BRD2		6046	BRD2	bromodomain containing 2	D6S113E|FSH|FSRG1|NAT|RING3|RNF3	6	6p21.3
ATP2A2		488	ATP2A2	ATPase, Ca++ transporting, cardiac muscle, slow twitch 2	ATP2B|DAR|DD|SERCA2	12	12q24.11
C9orf40		55071	C9orf40	chromosome 9 open reading frame 40	-	9	9q21.13
SLC35A4		113829	SLC35A4	solute carrier family 35, member A4	-	5	5q31.3
ZNF581		51545	ZNF581	zinc finger protein 581	HSPC189	19	19q13.42
ANKRD17		26057	ANKRD17	ankyrin repeat domain 17	GTAR|MASK2|NY-BR-16	4	4q13.3
JARID2		3720	JARID2	jumonji, AT rich interactive domain 2	JMJ	6	6p24-p23
CBX6		23466	CBX6	chromobox homolog 6	-	22	22q13.1
GORASP2		26003	GORASP2	golgi reassembly stacking protein 2, 55kDa	GOLPH6|GRASP55|GRS2|p59	2	2q31.1
TMEM184B		25829	TMEM184B	transmembrane protein 184B	C22orf5|FM08|HS5O6A|HSPC256	22	22q12
CHST6		4166	CHST6	carbohydrate (N-acetylglucosamine 6-O) sulfotransferase 6	MCDC1	16	16q22
CHD1		1105	CHD1	chromodomain helicase DNA binding protein 1	-	5	5q15-q21
SUPT16H		11198	SUPT16H	suppressor of Ty 16 homolog (S. cerevisiae)	CDC68|FACTP140|SPT16|SPT16/CDC68	14	14q11.2
LTA4H		4048	LTA4H	leukotriene A4 hydrolase	-	12	12q22
TUT1		64852	TUT1	terminal uridylyl transferase 1, U6 snRNA-specific	PAPD2|RBM21|STARPAP|TUTase|URLC6	11	11q12.2
PCGF3		10336	PCGF3	polycomb group ring finger 3	DONG1|RNF3|RNF3A	4	4p16.3
BPTF		2186	BPTF	bromodomain PHD finger transcription factor	FAC1|FALZ|NURF301	17	17q24.3
ARMC8		25852	ARMC8	armadillo repeat containing 8	GID5|HSPC056|S863-2|VID28	3	3q22.3
ARL6IP1		23204	ARL6IP1	ADP-ribosylation factor-like 6 interacting protein 1	AIP1|ARL6IP|ARMER|SPG61	16	16p12-p11.2
LDHA		3939	LDHA	lactate dehydrogenase A	GSD11|HEL-S-133P|LDH1|LDHM|PIG19	11	11p15.4
RAB34		83871	RAB34	RAB34, member RAS oncogene family	RAB39|RAH	17	17q11.2
PTGES2		80142	PTGES2	prostaglandin E synthase 2	C9orf15|GBF-1|GBF1|PGES2|mPGES-2	9	9q34.11
LAMTOR1		55004	LAMTOR1	late endosomal/lysosomal adaptor, MAPK and MTOR activator 1	C11orf59|PDRO|Ragulator1|p18|p27RF-Rho	11	11q13.4
KIF1B		23095	KIF1B	kinesin family member 1B	CMT2|CMT2A|CMT2A1|HMSNII|KLP|NBLST1	1	1p36.2
HUWE1		10075	HUWE1	HECT, UBA and WWE domain containing 1, E3 ubiquitin protein ligase	ARF-BP1|HECTH9|HSPC272|Ib772|LASU1|MULE|URE-B1|UREB1	X	Xp11.22
DNAJC6		9829	DNAJC6	DnaJ (Hsp40) homolog, subfamily C, member 6	DJC6|PARK19	1	1p31.3
SNUPN		10073	SNUPN	snurportin 1	KPNBL|RNUT1|Snurportin1	15	15q24.2
SF3B4		10262	SF3B4	splicing factor 3b, subunit 4, 49kDa	AFD1|Hsh49|SAP49|SF3b49	1	1q21.2
PCF11		51585	PCF11	PCF11 cleavage and polyadenylation factor subunit	-	11	11q13
WDR3		10885	WDR3	WD repeat domain 3	DIP2|UTP12	1	1p12
MKRN1		23608	MKRN1	makorin ring finger protein 1	RNF61	7	7q34
ZNF526		116115	ZNF526	zinc finger protein 526	-	19	19q13.2
PSMB2		5690	PSMB2	proteasome (prosome, macropain) subunit, beta type, 2	HC7-I	1	1p34.2
RAPGEFL1		51195	RAPGEFL1	Rap guanine nucleotide exchange factor (GEF)-like 1	Link-GEFII	17	17q21.1
DCTN5		84516	DCTN5	dynactin 5 (p25)	-	16	16p12.2
PPAN-P2RY11		692312	PPAN-P2RY11	PPAN-P2RY11 readthrough	-	19	19p13
DOT1L		84444	DOT1L	DOT1-like histone H3K79 methyltransferase	DOT1|KMT4	19	19p13.3
AGO1		26523	AGO1	argonaute RISC catalytic component 1	EIF2C|EIF2C1|GERP95|Q99	1	1p34.3
TAF5		6877	TAF5	TAF5 RNA polymerase II, TATA box binding protein (TBP)-associated factor, 100kDa	TAF2D|TAFII100	10	10q24-q25.2
FANCI		55215	FANCI	Fanconi anemia, complementation group I	KIAA1794	15	15q26.1
NOTCH2		4853	NOTCH2	notch 2	AGS2|HJCYS|hN2	1	1p13-p11
PRAF2		11230	PRAF2	PRA1 domain family, member 2	JM4	X	Xp11.23
MEF2C		4208	MEF2C	myocyte enhancer factor 2C	C5DELq14.3|DEL5q14.3	5	5q14.3
UBA52		7311	UBA52	ubiquitin A-52 residue ribosomal protein fusion product 1	CEP52|HUBCEP52|L40|RPL40	19	19p13.1-p12
CSNK2A1		1457	CSNK2A1	casein kinase 2, alpha 1 polypeptide	CK2A1|CKII|CSNK2A3	20	20p13
RPS24		6229	RPS24	ribosomal protein S24	DBA3|S24	10	10q22
GARS		2617	GARS	glycyl-tRNA synthetase	CMT2D|DSMAV|GlyRS|HMN5|SMAD1	7	7p15
SMARCC1		6599	SMARCC1	SWI/SNF related, matrix associated, actin dependent regulator of chromatin, subfamily c, member 1	BAF155|CRACC1|Rsc8|SRG3|SWI3	3	3p21.31
IRF2BP2		359948	IRF2BP2	interferon regulatory factor 2 binding protein 2	-	1	1q42.3
BAZ1B		9031	BAZ1B	bromodomain adjacent to zinc finger domain, 1B	WBSCR10|WBSCR9|WSTF	7	7q11.23
TRRAP		8295	TRRAP	transformation/transcription domain-associated protein	PAF350/400|PAF400|STAF40|TR-AP|Tra1	7	7q21.2-q22.1
GTF3C1		2975	GTF3C1	general transcription factor IIIC, polypeptide 1, alpha 220kDa	TFIIIC|TFIIIC220|TFIIICalpha	16	16p12
FUT10		84750	FUT10	fucosyltransferase 10 (alpha (1,3) fucosyltransferase)	-	8	8p12
MYO9A		4649	MYO9A	myosin IXA	-	15	15q22-q23
SLC12A2		6558	SLC12A2	solute carrier family 12 (sodium/potassium/chloride transporter), member 2	BSC|BSC2|NKCC1|PPP1R141	5	5q23.3
CCNB2		9133	CCNB2	cyclin B2	HsT17299	15	15q22.2
PTK2		5747	PTK2	protein tyrosine kinase 2	FADK|FAK|FAK1|FRNK|PPP1R71|p125FAK|pp125FAK	8	8q24.3
AIDA		64853	AIDA	axin interactor, dorsalization associated	C1orf80	1	1q41
WBP11		51729	WBP11	WW domain binding protein 11	NPWBP|PPP1R165|SIPP1|WBP-11	12	12p12.3
RALGAPA2		57186	RALGAPA2	Ral GTPase activating protein, alpha subunit 2 (catalytic)	AS250|C20orf74|bA287B20.1|dJ1049G11|dJ1049G11.4|p220	20	20p11.22
FLNB		2317	FLNB	filamin B, beta	ABP-278|ABP-280|AOI|FH1|FLN-B|FLN1L|LRS1|SCT|TABP|TAP	3	3p14.3
QKI		9444	QKI	QKI, KH domain containing, RNA binding	Hqk|QK|QK1|QK3|hqkI	6	6q26
FZD8		8325	FZD8	frizzled class receptor 8	FZ-8|hFZ8	10	10p11.21
CCNG1		900	CCNG1	cyclin G1	CCNG	5	5q32-q34
NPTX1		4884	NPTX1	neuronal pentraxin I	NP1	17	17q25.3
DHX9		1660	DHX9	DEAH (Asp-Glu-Ala-His) box helicase 9	DDX9|LKP|NDH2|NDHII|RHA	1	1q25
CCNF		899	CCNF	cyclin F	FBX1|FBXO1	16	16p13.3
C5orf24		134553	C5orf24	chromosome 5 open reading frame 24	-	5	5q31.1
CSTF2T		23283	CSTF2T	cleavage stimulation factor, 3' pre-RNA, subunit 2, 64kDa, tau variant	CstF-64T	10	10q11
TAZ		6901	TAZ	tafazzin	BTHS|CMD3A|EFE|EFE2|G4.5|LVNCX|Taz1	X	Xq28
PRRC2A		7916	PRRC2A	proline-rich coiled-coil 2A	BAT2|D6S51|D6S51E|G2	6	6p21.3
RYR2		6262	RYR2	ryanodine receptor 2 (cardiac)	ARVC2|ARVD2|RYR-2|RyR|VTSIP	1	1q43
ACTN4		81	ACTN4	actinin, alpha 4	ACTININ-4|FSGS|FSGS1	19	19q13
SMARCD1		6602	SMARCD1	SWI/SNF related, matrix associated, actin dependent regulator of chromatin, subfamily d, member 1	BAF60A|CRACD1|Rsc6p	12	12q13-q14
RAB10		10890	RAB10	RAB10, member RAS oncogene family	-	2	2p23.3
PRPF8		10594	PRPF8	pre-mRNA processing factor 8	HPRP8|PRP8|PRPC8|RP13|SNRNP220	17	17p13.3
SRCAP		10847	SRCAP	Snf2-related CREBBP activator protein	DOMO1|EAF1|FLHS|SWR1	16	16p11.2
PPP2R5E		5529	PPP2R5E	protein phosphatase 2, regulatory subunit B', epsilon isoform	-	14	14q23.1
BCOR		54880	BCOR	BCL6 corepressor	ANOP2|MAA2|MCOPS2	X	Xp11.4
CACNG8		59283	CACNG8	calcium channel, voltage-dependent, gamma subunit 8	-	19	19q13.4
CDC42BPA		8476	CDC42BPA	CDC42 binding protein kinase alpha (DMPK-like)	MRCK|MRCKA|PK428	1	1q42.11
CBL		867	CBL	Cbl proto-oncogene, E3 ubiquitin protein ligase	C-CBL|CBL2|FRA11B|NSLL|RNF55	11	11q23.3
PEX6		5190	PEX6	peroxisomal biogenesis factor 6	PAF-2|PAF2|PBD4A|PDB4B|PXAAA1	6	6p21.1
RPS4Y1		6192	RPS4Y1	ribosomal protein S4, Y-linked 1	RPS4Y|S4	Y	Yp11.3
NME4		4833	NME4	NME/NM23 nucleoside diphosphate kinase 4	NDPK-D|NM23H4|nm23-H4	16	16p13.3
DCAF7		10238	DCAF7	DDB1 and CUL4 associated factor 7	AN11|HAN11|SWAN-1|WDR68	17	17q23.3
RPL18A		6142	RPL18A	ribosomal protein L18a	L18A	19	19p13
NUDT21		11051	NUDT21	nudix (nucleoside diphosphate linked moiety X)-type motif 21	CFIM25|CPSF5	16	16q12.2
KRTAP19-1		337882	KRTAP19-1	keratin associated protein 19-1	KAP19.1	21	21q22.1
PAK4		10298	PAK4	p21 protein (Cdc42/Rac)-activated kinase 4	-	19	19q13.2
LECT2		3950	LECT2	leukocyte cell-derived chemotaxin 2	chm-II|chm2	5	5q31.1
TMEM165		55858	TMEM165	transmembrane protein 165	CDG2K|FT27|GDT1|TMPT27|TPARL	4	4q12
ITGA10		8515	ITGA10	integrin, alpha 10	PRO827	1	1q21
DNAJC16		23341	DNAJC16	DnaJ (Hsp40) homolog, subfamily C, member 16	-	1	1p36.1
METTL25		84190	METTL25	methyltransferase like 25	C12orf26	12	12q21.31
GATAD2B		57459	GATAD2B	GATA zinc finger domain containing 2B	MRD18|P66beta|p68	1	1q21.3
SLK		9748	SLK	STE20-like kinase	LOSK|STK2|bA16H23.1|se20-9	10	10q24.33
EIF3C		8663	EIF3C	eukaryotic translation initiation factor 3, subunit C	EIF3CL|EIF3S8|eIF3-p110	16	16p11.2
EIF3A		8661	EIF3A	eukaryotic translation initiation factor 3, subunit A	EIF3|EIF3S10|P167|TIF32|eIF3-p170|eIF3-theta|p180|p185	10	10q26
SLC25A1		6576	SLC25A1	solute carrier family 25 (mitochondrial carrier; citrate transporter), member 1	CTP|D2L2AD|SEA|SLC20A3	22	22q11.21
EWSR1		2130	EWSR1	EWS RNA-binding protein 1	EWS|EWS-FLI1|bK984G1.4	22	22q12.2
DUSP7		1849	DUSP7	dual specificity phosphatase 7	MKPX|PYST2	3	3p21
DDX18		8886	DDX18	DEAD (Asp-Glu-Ala-Asp) box polypeptide 18	MrDb	2	2q14.1
CACHD1		57685	CACHD1	cache domain containing 1	-	1	1p31.3
MBTPS1		8720	MBTPS1	membrane-bound transcription factor peptidase, site 1	PCSK8|S1P|SKI-1	16	16q24
CNOT3		4849	CNOT3	CCR4-NOT transcription complex, subunit 3	LENG2|NOT3|NOT3H	19	19q13.4
IPO7		10527	IPO7	importin 7	Imp7|RANBP7	11	11p15.4
EYA3		2140	EYA3	EYA transcriptional coactivator and phosphatase 3	-	1	1p36
IGF1R		3480	IGF1R	insulin-like growth factor 1 receptor	CD221|IGFIR|IGFR|JTK13	15	15q26.3
MAP4K3		8491	MAP4K3	mitogen-activated protein kinase kinase kinase kinase 3	GLK|MAPKKKK3|MEKKK 3|MEKKK3|RAB8IPL1	2	2p22.1
ITGB3		3690	ITGB3	integrin, beta 3 (platelet glycoprotein IIIa, antigen CD61)	BDPLT16|BDPLT2|CD61|GP3A|GPIIIa|GT	17	17q21.32
IL10		3586	IL10	interleukin 10	CSIF|GVHDS|IL-10|IL10A|TGIF	1	1q31-q32
ADIPOR2		79602	ADIPOR2	adiponectin receptor 2	ACDCR2|PAQR2	12	12p13.31
ESPL1		9700	ESPL1	extra spindle pole bodies like 1, separase	ESP1|SEPA	12	12q
NHLRC3		387921	NHLRC3	NHL repeat containing 3	-	13	13q13.3
TMTC3		160418	TMTC3	transmembrane and tetratricopeptide repeat containing 3	SMILE	12	12q21.32
TXLNA		200081	TXLNA	taxilin alpha	IL14|TXLN	1	1p35.1
FNDC3A		22862	FNDC3A	fibronectin type III domain containing 3A	FNDC3|HUGO|bA203I16.1|bA203I16.5	13	13q14.2
ARID3B		10620	ARID3B	AT rich interactive domain 3B (BRIGHT-like)	BDP|DRIL2	15	15q24
SMCR8		140775	SMCR8	Smith-Magenis syndrome chromosome region, candidate 8	-	17	17p11.2
IGF2BP1		10642	IGF2BP1	insulin-like growth factor 2 mRNA binding protein 1	CRD-BP|CRDBP|IMP-1|IMP1|VICKZ1|ZBP1	17	17q21.32
ONECUT2		9480	ONECUT2	one cut homeobox 2	OC-2|OC2	18	18q21.31
BACH1		571	BACH1	BTB and CNC homology 1, basic leucine zipper transcription factor 1	BACH-1|BTBD24	21	21q22.11
ZCCHC3		85364	ZCCHC3	zinc finger, CCHC domain containing 3	C20orf99	20	20p13-p12.2
SMARCAD1		56916	SMARCAD1	SWI/SNF-related, matrix-associated actin-dependent regulator of chromatin, subfamily a, containing DEAD/H box 1	ADERM|ETL1|HEL1	4	4q22.3
GRPEL2		134266	GRPEL2	GrpE-like 2, mitochondrial (E. coli)	Mt-GrpE#2	5	5q32
ABT1		29777	ABT1	activator of basal transcription 1	hABT1	6	6p22.2
MDM4		4194	MDM4	MDM4, p53 regulator	HDMX|MDMX|MRP1	1	1q32
STK4		6789	STK4	serine/threonine kinase 4	KRS2|MST1|TIIAC|YSK3	20	20q11.2-q13.2
PDE12		201626	PDE12	phosphodiesterase 12	2'-PDE	3	3p14.3
POLR3D		661	POLR3D	polymerase (RNA) III (DNA directed) polypeptide D, 44kDa	BN51T|RPC4|RPC53|TSBN51	8	8q21
CALU		813	CALU	calumenin	-	7	7q32.1
NCOA3		8202	NCOA3	nuclear receptor coactivator 3	ACTR|AIB-1|AIB1|CAGH16|CTG26|KAT13B|RAC3|SRC-3|SRC3|TNRC14|TNRC16|TRAM-1|bHLHe42|pCIP	20	20q12
TNFSF9		8744	TNFSF9	tumor necrosis factor (ligand) superfamily, member 9	4-1BB-L|CD137L	19	19p13.3
HMGA1		3159	HMGA1	high mobility group AT-hook 1	HMG-R|HMGA1A|HMGIY	6	6p21
CRY2		1408	CRY2	cryptochrome circadian clock 2	HCRY2|PHLL2	11	11p11.2
SUOX		6821	SUOX	sulfite oxidase	-	12	12q13.2
NAA30		122830	NAA30	N(alpha)-acetyltransferase 30, NatC catalytic subunit	C14orf35|MAK3|Mak3p|NAT12|NAT12P	14	14q22.3
MAPK6		5597	MAPK6	mitogen-activated protein kinase 6	ERK3|HsT17250|PRKM6|p97MAPK	15	15q21
C5orf51		285636	C5orf51	chromosome 5 open reading frame 51	-	5	5p13.1
CDKN1A		1026	CDKN1A	cyclin-dependent kinase inhibitor 1A (p21, Cip1)	CAP20|CDKN1|CIP1|MDA-6|P21|SDI1|WAF1|p21CIP1	6	6p21.2
E2F5		1875	E2F5	E2F transcription factor 5, p130-binding	E2F-5	8	8q21.2
UBXN2B		137886	UBXN2B	UBX domain protein 2B	p37	8	8q12.1
EDN1		1906	EDN1	endothelin 1	ARCND3|ET1|HDLCQ7|PPET1|QME	6	6p24.1
SALL3		27164	SALL3	spalt-like transcription factor 3	ZNF796	18	18q23
CDV3		55573	CDV3	CDV3 homolog (mouse)	H41	3	3q22.1
CHTOP		26097	CHTOP	chromatin target of PRMT1	C1orf77|FL-SRAG|FOP|SRAG|SRAG-3|SRAG-5|pp7704	1	1q21.3
PGRMC1		10857	PGRMC1	progesterone receptor membrane component 1	HPR6.6|MPR	X	Xq22-q24
TXLNG		55787	TXLNG	taxilin gamma	CXorf15|ELRG|FIAT|LSR5|TXLNGX	X	Xp22.2
CLDN12		9069	CLDN12	claudin 12	-	7	7q21
C11orf57		55216	C11orf57	chromosome 11 open reading frame 57	-	11	11q23.1
BCCIP		56647	BCCIP	BRCA2 and CDKN1A interacting protein	TOK-1|TOK1	10	10q26.1
PEX11B		8799	PEX11B	peroxisomal biogenesis factor 11 beta	PEX11-BETA|PEX14B	1	1q21.1
C1orf21		81563	C1orf21	chromosome 1 open reading frame 21	PIG13	1	1q25
PDP2		57546	PDP2	pyruvate dehyrogenase phosphatase catalytic subunit 2	PPM2C2	16	16q22.1
RRM2		6241	RRM2	ribonucleotide reductase M2	R2|RR2|RR2M	2	2p25-p24
KREMEN1		83999	KREMEN1	kringle containing transmembrane protein 1	KREMEN|KRM1	22	22q12.1
ZNF264		9422	ZNF264	zinc finger protein 264	-	19	19q13.4
SLC20A1		6574	SLC20A1	solute carrier family 20 (phosphate transporter), member 1	GLVR1|Glvr-1|PIT1|PiT-1	2	2q13
BZW1		9689	BZW1	basic leucine zipper and W2 domains 1	BZAP45|Nbla10236	2	2q33
NAT8L		339983	NAT8L	N-acetyltransferase 8-like (GCN5-related, putative)	CML3|NACED|NAT8-LIKE	4	4p16.3
MXD1		4084	MXD1	MAX dimerization protein 1	BHLHC58|MAD|MAD1	2	2p13-p12
PPP2R2A		5520	PPP2R2A	protein phosphatase 2, regulatory subunit B, alpha	B55A|B55ALPHA|PR52A|PR55A	8	8p21.2
ACER2		340485	ACER2	alkaline ceramidase 2	ALKCDase2|ASAH3L	9	9p22.1
MTOR		2475	MTOR	mechanistic target of rapamycin (serine/threonine kinase)	FRAP|FRAP1|FRAP2|RAFT1|RAPT1	1	1p36.2
ATP6V1F		9296	ATP6V1F	ATPase, H+ transporting, lysosomal 14kDa, V1 subunit F	ATP6S14|VATF|Vma7	7	7q32
RICTOR		253260	RICTOR	RPTOR independent companion of MTOR, complex 2	AVO3|PIA|hAVO3	5	5p13.1
CEBPB		1051	CEBPB	CCAAT/enhancer binding protein (C/EBP), beta	C/EBP-beta|IL6DBP|NF-IL6|TCF5	20	20q13.1
IL6		3569	IL6	interleukin 6	BSF2|HGF|HSF|IFNB2|IL-6	7	7p21
TRIB2		28951	TRIB2	tribbles pseudokinase 2	C5FW|GS3955|TRB2	2	2p24.3
PBX2		5089	PBX2	pre-B-cell leukemia homeobox 2	G17|HOX12|PBX2MHC	6	6p21.3
TNFRSF10B		8795	TNFRSF10B	tumor necrosis factor receptor superfamily, member 10b	CD262|DR5|KILLER|KILLER/DR5|TRAIL-R2|TRAILR2|TRICK2|TRICK2A|TRICK2B|TRICKB|ZTNFR9	8	8p22-p21
XBP1		7494	XBP1	X-box binding protein 1	TREB-5|TREB5|XBP-1|XBP2	22	22q12.1|22q12
BHLHB9		80823	BHLHB9	basic helix-loop-helix domain containing, class B, 9	GASP3|p60TRP	X	Xq23
ARID3A		1820	ARID3A	AT rich interactive domain 3A (BRIGHT-like)	BRIGHT|DRIL1|DRIL3|E2FBP1	19	19p13.3
USF2		7392	USF2	upstream transcription factor 2, c-fos interacting	FIP|bHLHb12	19	19q13
TTF1		7270	TTF1	transcription termination factor, RNA polymerase I	TTF-1|TTF-I	9	9q34.13
STAT2		6773	STAT2	signal transducer and activator of transcription 2, 113kDa	ISGF-3|P113|STAT113	12	12q13.3
SREBF1		6720	SREBF1	sterol regulatory element binding transcription factor 1	SREBP-1c|SREBP1|bHLHd1	17	17p11.2
SMAD6		4091	SMAD6	SMAD family member 6	AOVD2|HsT17432|MADH6|MADH7	15	15q22.31
SPDEF		25803	SPDEF	SAM pointed domain containing ETS transcription factor	PDEF|bA375E1.3	6	6p21.3
SETDB1		9869	SETDB1	SET domain, bifurcated 1	ESET|H3-K9-HMTase4|KG1T|KMT1E|TDRD21	1	1q21
RNF7		9616	RNF7	ring finger protein 7	CKBBP1|ROC2|SAG	3	3q22-q24
RHOV		171177	RHOV	ras homolog family member V	ARHV|CHP|WRCH2	15	15q13.3
RFX6		222546	RFX6	regulatory factor X, 6	MTCHRS|MTFS|RFXDC1|dJ955L16.1	6	6q22.1
RHOB		388	RHOB	ras homolog family member B	ARH6|ARHB|MST081|MSTP081|RHOH6	2	2p24
RARB		5915	RARB	retinoic acid receptor, beta	HAP|MCOPS12|NR1B2|RRB2	3	3p24.2
PBX3		5090	PBX3	pre-B-cell leukemia homeobox 3	-	9	9q33.3
OLFM4		10562	OLFM4	olfactomedin 4	GC1|GW112|OLM4|OlfD|UNQ362|bA209J19.1|hGC-1|hOLfD	13	13q14.3
MYCL		4610	MYCL	v-myc avian myelocytomatosis viral oncogene lung carcinoma derived homolog	L-Myc|LMYC|MYCL1|bHLHe38	1	1p34.2
NRM		11270	NRM	nurim (nuclear envelope membrane protein)	NRM29	6	6p21.33
MICB		4277	MICB	MHC class I polypeptide-related sequence B	PERB11.2	6	6p21.3
MAF1		84232	MAF1	MAF1 homolog, negative regulator of RNA polymerase III	-	8	8q24.3
ID1		3397	ID1	inhibitor of DNA binding 1, dominant negative helix-loop-helix protein	ID|bHLHb24	20	20q11
HOXD1		3231	HOXD1	homeobox D1	HOX4|HOX4G|Hox-4.7	2	2q31.1
HSF1		3297	HSF1	heat shock transcription factor 1	HSTF1	8	8q24.3
HHAT		55733	HHAT	hedgehog acyltransferase	MART2|SKI1|Skn	1	1q32
HES5		388585	HES5	hes family bHLH transcription factor 5	bHLHb38	1	1p36.32
EZH2		2146	EZH2	enhancer of zeste 2 polycomb repressive complex 2 subunit	ENX-1|ENX1|EZH1|EZH2b|KMT6|KMT6A|WVS|WVS2	7	7q35-q36
ETNK2		55224	ETNK2	ethanolamine kinase 2	EKI2|HMFT1716	1	1q32.1
EN2		2020	EN2	engrailed homeobox 2	-	7	7q36
DNMT1		1786	DNMT1	DNA (cytosine-5-)-methyltransferase 1	ADCADN|AIM|CXXC9|DNMT|HSN1E|MCMT	19	19p13.2
DLX4		1748	DLX4	distal-less homeobox 4	BP1|DLX7|DLX8|DLX9	17	17q21.33
CRK		1398	CRK	v-crk avian sarcoma virus CT10 oncogene homolog	CRKII|p38	17	17p13.3
CNNM2		54805	CNNM2	cyclin and CBS domain divalent metal cation transport mediator 2	ACDP2|HOMG6|HOMGSMR	10	10q24.32
CREM		1390	CREM	cAMP responsive element modulator	CREM-2|ICER|hCREM-2	10	10p11.21
ATP6V1G1		9550	ATP6V1G1	ATPase, H+ transporting, lysosomal 13kDa, V1 subunit G1	ATP6G|ATP6G1|ATP6GL|ATP6J|Vma10	9	9q32
KIF27		55582	KIF27	kinesin family member 27	-	9	9q21.32
ZNF774		342132	ZNF774	zinc finger protein 774	-	15	15q26.1
ANKRD46		157567	ANKRD46	ankyrin repeat domain 46	ANK-S|GENX-115279	8	8q22.2
FMNL3		91010	FMNL3	formin-like 3	FHOD3|FRL2|WBP-3|WBP3	12	12q13.12
C19orf53		28974	C19orf53	chromosome 19 open reading frame 53	HSPC023|LYDG10	19	19p13.2
C1RL		51279	C1RL	complement component 1, r subcomponent-like	C1RL1|C1RLP|C1r-LP|CLSPa	12	12p13.31
DISC1		27185	DISC1	disrupted in schizophrenia 1	C1orf136|SCZD9	1	1q42.1
QDPR		5860	QDPR	quinoid dihydropteridine reductase	DHPR|PKU2|SDR33C1	4	4p15.31
NUCB2		4925	NUCB2	nucleobindin 2	HEL-S-109|NEFA	11	11p15.1
FXN		2395	FXN	frataxin	CyaY|FA|FARR|FRDA|X25	9	9q21.11
RHD		6007	RHD	Rh blood group, D antigen	CD240D|DIIIc|RH|RH30|RHCED|RHDVA(TT)|RHDel|RHPII|RHXIII|Rh4|RhDCw|RhII|RhK562-II|RhPI	1	1p36.11
HIST1H2BK		85236	HIST1H2BK	histone cluster 1, H2bk	H2B/S|H2BFAiii|H2BFT|H2BK	6	6p21.33
RABL2A		11159	RABL2A	RAB, member of RAS oncogene family-like 2A	-	2	2q13
ACOT9		23597	ACOT9	acyl-CoA thioesterase 9	ACATE2|CGI-16|MT-ACT48|MTACT48	X	Xp22.11
GLO1		2739	GLO1	glyoxalase I	GLOD1|GLYI|HEL-S-74	6	6p21.3-p21.1
RABL2B		11158	RABL2B	RAB, member of RAS oncogene family-like 2B	-	22	22q13.33
ZNF587		84914	ZNF587	zinc finger protein 587	ZF6	19	19q13.43
THEM6		51337	THEM6	thioesterase superfamily member 6	C8orf55|DSCD75	8	8q24.3
MRPL12		6182	MRPL12	mitochondrial ribosomal protein L12	5c5-2|L12mt|MRP-L31/34|MRPL7|MRPL7/L12|RPML12	17	17q25
RRM1		6240	RRM1	ribonucleotide reductase M1	R1|RIR1|RR1	11	11p15.5
SLC11A2		4891	SLC11A2	solute carrier family 11 (proton-coupled divalent metal ion transporter), member 2	DCT1|DMT1|NRAMP2	12	12q13
FAM105A		54491	FAM105A	family with sequence similarity 105, member A	NET20	5	5p15.2
NOA1		84273	NOA1	nitric oxide associated 1	C4orf14|MTG3|hAtNOS1|hNOA1|mAtNOS1	4	4q12
OPA3		80207	OPA3	optic atrophy 3 (autosomal recessive, with chorea and spastic paraplegia)	MGA3	19	19q13.32
NOM1		64434	NOM1	nucleolar protein with MIF4G domain 1	C7orf3|PPP1R113|SGD1	7	7q36.3
COL8A1		1295	COL8A1	collagen, type VIII, alpha 1	C3orf7	3	3q12.3
YAE1D1		57002	YAE1D1	Yae1 domain containing 1	C7orf36|GK003	7	7p14.1
ZNF8		7554	ZNF8	zinc finger protein 8	HF.18|Zfp128	19	19q13.43
ZC3HAV1L		92092	ZC3HAV1L	zinc finger CCCH-type, antiviral 1-like	C7orf39	7	7q34
YWHAZ		7534	YWHAZ	tyrosine 3-monooxygenase/tryptophan 5-monooxygenase activation protein, zeta	14-3-3-zeta|HEL-S-3|HEL4|KCIP-1|YWHAD	8	8q23.1
VCL		7414	VCL	vinculin	CMD1W|CMH15|HEL114|MV|MVCL	10	10q22.2
TSC22D2		9819	TSC22D2	TSC22 domain family, member 2	TILZ4a|TILZ4b|TILZ4c	3	3q25.1
SYNJ2BP		55333	SYNJ2BP	synaptojanin 2 binding protein	ARIP2|OMP25	14	14q24.2
TMED5		50999	TMED5	transmembrane emp24 protein transport domain containing 5	CGI-100|p28	1	1p22.1
RNF144B		255488	RNF144B	ring finger protein 144B	IBRDC2|PIR2|bA528A10.3|p53RFP	6	6p22.3
RAB40C		57799	RAB40C	RAB40C, member RAS oncogene family	RARL|RASL8C	16	16p13.3
POLR2D		5433	POLR2D	polymerase (RNA) II (DNA directed) polypeptide D	HSRBP4|HSRPB4|RBP4|RPB16	2	2q21
PLXND1		23129	PLXND1	plexin D1	PLEXD1	3	3q22.1
NR6A1		2649	NR6A1	nuclear receptor subfamily 6, group A, member 1	CT150|GCNF|GCNF1|NR61|RTR|hGCNF|hRTR	9	9q33.3
PGM2L1		283209	PGM2L1	phosphoglucomutase 2-like 1	BM32A|PMMLP	11	11q13.4
NAA20		51126	NAA20	N(alpha)-acetyltransferase 20, NatB catalytic subunit	NAT3|NAT3P|NAT5|NAT5P|dJ1002M8.1	20	20p11.23
MTUS1		57509	MTUS1	microtubule associated tumor suppressor 1	ATBP|ATIP|ICIS|MP44|MTSG1	8	8p22
MLLT10		8028	MLLT10	myeloid/lymphoid or mixed-lineage leukemia; translocated to, 10	AF10	10	10p12
MIEF1		54471	MIEF1	mitochondrial elongation factor 1	HSU79252|MID51|SMCR7L|dJ1104E15.3	22	22q13
MAP2K7		5609	MAP2K7	mitogen-activated protein kinase kinase 7	JNKK2|MAPKK7|MEK|MEK 7|MKK7|PRKMK7|SAPKK-4|SAPKK4	19	19p13.3-p13.2
LRRC20		55222	LRRC20	leucine rich repeat containing 20	-	10	10q22.1
LYN		4067	LYN	LYN proto-oncogene, Src family tyrosine kinase	JTK8|p53Lyn|p56Lyn	8	8q13
HERPUD1		9709	HERPUD1	homocysteine-inducible, endoplasmic reticulum stress-inducible, ubiquitin-like domain member 1	HERP|Mif1|SUP	16	16q13
KLHDC8B		200942	KLHDC8B	kelch domain containing 8B	CHL	3	3p21.31
KCTD21		283219	KCTD21	potassium channel tetramerization domain containing 21	KCASH2	11	11q14.1
ICOSLG		23308	ICOSLG	inducible T-cell co-stimulator ligand	B7-H2|B7H2|B7RP-1|B7RP1|CD275|GL50|ICOS-L|ICOSL|LICOS	21	21q22.3
KIAA0930		23313	KIAA0930	KIAA0930	C22orf9|LSC3	22	22q13.31
IFNLR1		163702	IFNLR1	interferon, lambda receptor 1	CRF2/12|IFNLR|IL-28R1|IL28RA|LICR2	1	1p36.11
FAM83G		644815	FAM83G	family with sequence similarity 83, member G	PAWS1	17	17p11.2
GABPB1		2553	GABPB1	GA binding protein transcription factor, beta subunit 1	BABPB2|E4TF1|E4TF1-47|E4TF1-53|E4TF1B|GABPB|GABPB2|NRF2B1|NRF2B2	15	15q21.2
EIF4G2		1982	EIF4G2	eukaryotic translation initiation factor 4 gamma, 2	AAG1|DAP5|NAT1|P97	11	11p15
EFHD2		79180	EFHD2	EF-hand domain family, member D2	SWS1	1	1p36.21
CCND1		595	CCND1	cyclin D1	BCL1|D11S287E|PRAD1|U21B31	11	11q13
ATXN7L3		56970	ATXN7L3	ataxin 7-like 3	-	17	17q21.31
ATXN7L3B		552889	ATXN7L3B	ataxin 7-like 3B	lnc-SCA7	12	12q21
ATG12		9140	ATG12	autophagy related 12	APG12|APG12L|FBR93|HAPG12	5	5q21-q22
ATG9A		79065	ATG9A	autophagy related 9A	APG9L1|MGD3208|mATG9	2	2q35
AREL1		9870	AREL1	apoptosis resistant E3 ubiquitin protein ligase 1	KIAA0317	14	14q24.3
AP1S1		1174	AP1S1	adaptor-related protein complex 1, sigma 1 subunit	AP19|CLAPS1|EKV3|MEDNIK|SIGMA1A	7	7q22.1
AHCYL2		23382	AHCYL2	adenosylhomocysteinase-like 2	ADOHCYASE3|IRBIT2	7	7q32.1
AHR		196	AHR	aryl hydrocarbon receptor	bHLHe76	7	7p15
ZNF28		7576	ZNF28	zinc finger protein 28	KOX24	19	19q13.41
PLAGL2		5326	PLAGL2	pleiomorphic adenoma gene-like 2	ZNF900	20	20q11.21
ZBTB5		9925	ZBTB5	zinc finger and BTB domain containing 5	-	9	9p13.2
TUBB2A		7280	TUBB2A	tubulin, beta 2A class IIa	CDCBM5|TUBB|TUBB2	6	6p25
PMAIP1		5366	PMAIP1	phorbol-12-myristate-13-acetate-induced protein 1	APR|NOXA	18	18q21.32
SOCS1		8651	SOCS1	suppressor of cytokine signaling 1	CIS1|CISH1|JAB|SOCS-1|SSI-1|SSI1|TIP3	16	16p13.13
LIMD2		80774	LIMD2	LIM domain containing 2	-	17	17q23.3
FAM43A		131583	FAM43A	family with sequence similarity 43, member A	-	3	3q29
CEP120		153241	CEP120	centrosomal protein 120kDa	CCDC100|SRTD13	5	5q23.2
TBC1D19		55296	TBC1D19	TBC1 domain family, member 19	-	4	4p15.2
SLC12A7		10723	SLC12A7	solute carrier family 12 (potassium/chloride transporter), member 7	KCC4	5	5p15
SNX17		9784	SNX17	sorting nexin 17	-	2	2p23.3
PLEKHO1		51177	PLEKHO1	pleckstrin homology domain containing, family O member 1	CKIP-1|CKIP1|JBP|OC120	1	1q21.2
GGA3		23163	GGA3	golgi-associated, gamma adaptin ear containing, ARF binding protein 3	-	17	17q25.1
PLCG2		5336	PLCG2	phospholipase C, gamma 2 (phosphatidylinositol-specific)	APLAID|FCAS3|PLC-IV|PLC-gamma-2	16	16q24.1
HIST1H2BD		3017	HIST1H2BD	histone cluster 1, H2bd	H2B.1B|H2B/b|H2BFB|HIRIP2|dJ221C16.6	6	6p21.3
SDR42E1		93517	SDR42E1	short chain dehydrogenase/reductase family 42E, member 1	HSPC105	16	16q23.3
MFSD8		256471	MFSD8	major facilitator superfamily domain containing 8	CCMD|CLN7	4	4q28.2
STRN		6801	STRN	striatin, calmodulin binding protein	SG2NA	2	2p22.2
THBS1		7057	THBS1	thrombospondin 1	THBS|THBS-1|TSP|TSP-1|TSP1	15	15q15
SLC5A6		8884	SLC5A6	solute carrier family 5 (sodium/multivitamin and iodide cotransporter), member 6	SMVT	2	2p23
SLC10A7		84068	SLC10A7	solute carrier family 10, member 7	C4orf13|P7	4	4q31.22
SEMA4C		54910	SEMA4C	sema domain, immunoglobulin domain (Ig), transmembrane domain (TM) and short cytoplasmic domain, (semaphorin) 4C	M-SEMA-F|SEMACL1|SEMAF|SEMAI	2	2q11.2
RNF44		22838	RNF44	ring finger protein 44	-	5	5q35.2
SUMO1		7341	SUMO1	small ubiquitin-like modifier 1	DAP1|GMP1|OFC10|PIC1|SENP2|SMT3|SMT3C|SMT3H3|UBL1	2	2q33
RNFT1		51136	RNFT1	ring finger protein, transmembrane 1	PTD016	17	17q23.1
MBD2		8932	MBD2	methyl-CpG binding domain protein 2	DMTase|NY-CO-41	18	18q21
RBFOX2		23543	RBFOX2	RNA binding protein, fox-1 homolog (C. elegans) 2	FOX2|Fox-2|HNRBP2|HRNBP2|RBM9|RTA|dJ106I20.3|fxh	22	22q13.1
RAB11FIP4		84440	RAB11FIP4	RAB11 family interacting protein 4 (class II)	RAB11-FIP4	17	17q11.2
NSD1		64324	NSD1	nuclear receptor binding SET domain protein 1	ARA267|KMT3B|SOTOS|SOTOS1|STO	5	5q35
KPNA5		3841	KPNA5	karyopherin alpha 5 (importin alpha 6)	IPOA6|SRP6	6	6q22.1
KMT2D		8085	KMT2D	lysine (K)-specific methyltransferase 2D	AAD10|ALR|CAGL114|KABUK1|KMS|MLL2|MLL4|TNRC21	12	12q13.12
CEP135		9662	CEP135	centrosomal protein 135kDa	CEP4|KIAA0635|MCPH8	4	4q12
CELF1		10658	CELF1	CUGBP, Elav-like family member 1	BRUNOL2|CUG-BP|CUGBP|CUGBP1|EDEN-BP|NAB50|NAPOR|hNab50	11	11p11
C12orf4		57102	C12orf4	chromosome 12 open reading frame 4	-	12	12p13.3
ZNF644		84146	ZNF644	zinc finger protein 644	BM-005|MYP21|NatF|ZEP-2	1	1p22.2
NUP155		9631	NUP155	nucleoporin 155kDa	ATFB15|N155	5	5p13.1
SMC1A		8243	SMC1A	structural maintenance of chromosomes 1A	CDLS2|DXS423E|SB1.8|SMC1|SMC1L1|SMC1alpha|SMCB	X	Xp11.22-p11.21
IGDCC4		57722	IGDCC4	immunoglobulin superfamily, DCC subclass, member 4	DDM36|NOPE	15	15q22.31
COIL		8161	COIL	coilin	CLN80|p80-coilin	17	17q22
FIGN		55137	FIGN	fidgetin	-	2	2q24.3
C1orf210		149466	C1orf210	chromosome 1 open reading frame 210	TEMP	1	1p34.2
DIABLO		56616	DIABLO	diablo, IAP-binding mitochondrial protein	DFNA64|SMAC	12	12q24.31
AK4		205	AK4	adenylate kinase 4	AK 4|AK3|AK3L1|AK3L2	1	1p31.3
ZNF566		84924	ZNF566	zinc finger protein 566	-	19	19q13.12
YOD1		55432	YOD1	YOD1 deubiquitinase	DUBA8|OTUD2|PRO0907	1	1q32.2
IKZF3		22806	IKZF3	IKAROS family zinc finger 3 (Aiolos)	AIO|AIOLOS|ZNFN1A3	17	17q21
CD59		966	CD59	CD59 molecule, complement regulatory protein	16.3A5|1F5|EJ16|EJ30|EL32|G344|HRF-20|HRF20|MAC-IP|MACIF|MEM43|MIC11|MIN1|MIN2|MIN3|MIRL|MSK21|p18-20	11	11p13
ZBTB8OS		339487	ZBTB8OS	zinc finger and BTB domain containing 8 opposite strand	ARCH|ARCH2	1	1p35.1
NCKIPSD		51517	NCKIPSD	NCK interacting protein with SH3 domain	AF3P21|DIP|DIP1|ORF1|SPIN90|VIP54|WASLBP|WISH	3	3p21
RDX		5962	RDX	radixin	DFNB24	11	11q23
DNA2		1763	DNA2	DNA replication helicase/nuclease 2	DNA2L|hDNA2	10	10q21.3-q22.1
FZD9		8326	FZD9	frizzled class receptor 9	CD349|FZD3	7	7q11.23
FBXW2		26190	FBXW2	F-box and WD repeat domain containing 2	FBW2|Fwd2|Md6	9	9q34
DVL3		1857	DVL3	dishevelled segment polarity protein 3	-	3	3q27
SOD2		6648	SOD2	superoxide dismutase 2, mitochondrial	IPOB|MNSOD|MVCD6	6	6q25.3
RRAD		6236	RRAD	Ras-related associated with diabetes	RAD|RAD1|REM3	16	16q22
OPRL1		4987	OPRL1	opiate receptor-like 1	KOR-3|NOCIR|OOR|ORL1	20	20q13.33
WASL		8976	WASL	Wiskott-Aldrich syndrome-like	N-WASP|NWASP|WASPB	7	7q31.3
LEFTY1		10637	LEFTY1	left-right determination factor 1	LEFTB|LEFTYB	1	1q42.1
RBM12B		389677	RBM12B	RNA binding motif protein 12B	MGC:33837	8	8q22.1
SLC16A9		220963	SLC16A9	solute carrier family 16, member 9	C10orf36|MCT9	10	10q21.2
PM20D2		135293	PM20D2	peptidase M20 domain containing 2	ACY1L2|bA63L7.3	6	6q15
ZNF200		7752	ZNF200	zinc finger protein 200	-	16	16p13.3
TGFBR3		7049	TGFBR3	transforming growth factor, beta receptor III	BGCAN|betaglycan	1	1p33-p32
MSI2		124540	MSI2	musashi RNA-binding protein 2	MSI2H	17	17q22
LRIG3		121227	LRIG3	leucine-rich repeats and immunoglobulin-like domains 3	LIG3	12	12q14.1
IGF2BP3		10643	IGF2BP3	insulin-like growth factor 2 mRNA binding protein 3	CT98|IMP-3|IMP3|KOC|KOC1|VICKZ3	7	7p11
FBXL20		84961	FBXL20	F-box and leucine-rich repeat protein 20	Fbl2|Fbl20	17	17q12
DUSP1		1843	DUSP1	dual specificity phosphatase 1	CL100|HVH1|MKP-1|MKP1|PTPN10	5	5q34
EPHA4		2043	EPHA4	EPH receptor A4	HEK8|SEK|TYRO1	2	2q36.1
DNAL1		83544	DNAL1	dynein, axonemal, light chain 1	C14orf168|CILD16	14	14q24.3
COLEC12		81035	COLEC12	collectin sub-family member 12	CLP1|NSR2|SCARA4|SRCL	18	18p11.32
CBX5		23468	CBX5	chromobox homolog 5	HEL25|HP1|HP1A	12	12q13.13
CCNT2		905	CCNT2	cyclin T2	CYCT2	2	2q21.3
BEND4		389206	BEND4	BEN domain containing 4	CCDC4	4	4p13
ECHDC1		55862	ECHDC1	ethylmalonyl-CoA decarboxylase 1	HEL-S-76|MMCD|dJ351K20.2	6	6q22.33
ZNF611		81856	ZNF611	zinc finger protein 611	-	19	19q13.41
PMPCA		23203	PMPCA	peptidase (mitochondrial processing) alpha	Alpha-MPP|INPP5E|P-55	9	9q34.3
KIAA0391		9692	KIAA0391	KIAA0391	MRPP3|PRORP	14	14q13.2
MCF2L2		23101	MCF2L2	MCF.2 cell line derived transforming sequence-like 2	ARHGEF22	3	3q27.1
ACTA1		58	ACTA1	actin, alpha 1, skeletal muscle	ACTA|ASMA|CFTD|CFTD1|CFTDM|MPFD|NEM1|NEM2|NEM3	1	1q42.13
AKAP8		10270	AKAP8	A kinase (PRKA) anchor protein 8	AKAP 95|AKAP-8|AKAP-95|AKAP95	19	19p13.1
RAD18		56852	RAD18	RAD18 E3 ubiquitin protein ligase	RNF73	3	3p25.3
ZNF460		10794	ZNF460	zinc finger protein 460	HZF8|ZNF272	19	19q13.4
USP38		84640	USP38	ubiquitin specific peptidase 38	HP43.8KD	4	-
PLEKHA3		65977	PLEKHA3	pleckstrin homology domain containing, family A (phosphoinositide binding specific) member 3	FAPP1	2	2q31.2
PDZD8		118987	PDZD8	PDZ domain containing 8	PDZK8	10	10q26.12
FAM222B		55731	FAM222B	family with sequence similarity 222, member B	C17orf63	17	17q11.2
HAND1		9421	HAND1	heart and neural crest derivatives expressed 1	Hxt|Thing1|bHLHa27|eHand	5	5q33
C19orf47		126526	C19orf47	chromosome 19 open reading frame 47	-	19	19q13.2
ARIH1		25820	ARIH1	ariadne RBR E3 ubiquitin protein ligase 1	ARI|HARI|HHARI|UBCH7BP	15	15q24
PEG10		23089	PEG10	paternally expressed 10	EDR|HB-1|MEF3L|Mar2|Mart2|RGAG3	7	7q21
EMILIN2		84034	EMILIN2	elastin microfibril interfacer 2	EMILIN-2|FOAP-10	18	18p11.3
SURF4		6836	SURF4	surfeit 4	ERV29	9	9q34.2
PARP16		54956	PARP16	poly (ADP-ribose) polymerase family, member 16	ARTD15|C15orf30|pART15	15	15q22.31
E2F6		1876	E2F6	E2F transcription factor 6	E2F-6	2	2p25.1
GNG5		2787	GNG5	guanine nucleotide binding protein (G protein), gamma 5	-	1	1p22
ABHD17C		58489	ABHD17C	abhydrolase domain containing 17C	FAM108C1	15	15q25.1
THYN1		29087	THYN1	thymocyte nuclear protein 1	HSPC144|MDS012|MY105|THY28|THY28KD	11	11q25
TGOLN2		10618	TGOLN2	trans-golgi network protein 2	TGN38|TGN46|TGN48|TGN51|TTGN2	2	2p11.2
ZBTB37		84614	ZBTB37	zinc finger and BTB domain containing 37	D430004I08Rik|ZNF908	1	1q25.1
GOLGA4		2803	GOLGA4	golgin A4	CRPF46|GCP2|GOLG|MU-RMS-40.18|p230	3	3p22-p21.3
FAM104A		84923	FAM104A	family with sequence similarity 104, member A	-	17	17q25.1
RWDD1		51389	RWDD1	RWD domain containing 1	CGI-24|PTD013	6	6q13-q22.33
FMO4		2329	FMO4	flavin containing monooxygenase 4	FMO2	1	1q24.3
ZNF556		80032	ZNF556	zinc finger protein 556	-	19	19p13.3
PRIM2		5558	PRIM2	primase, DNA, polypeptide 2 (58kDa)	PRIM2A|p58	6	6p12-p11.1
ZNF584		201514	ZNF584	zinc finger protein 584	-	19	19q13.43
RAB19		401409	RAB19	RAB19, member RAS oncogene family	RAB19B	7	7q34
ZNF578		147660	ZNF578	zinc finger protein 578	-	19	19q13.41
INTS7		25896	INTS7	integrator complex subunit 7	C1orf73|INT7	1	1q32.3
RFC2		5982	RFC2	replication factor C (activator 1) 2, 40kDa	RFC40	7	7q11.23
DTX3L		151636	DTX3L	deltex 3 like, E3 ubiquitin ligase	BBAP	3	3q21.1
ARL8B		55207	ARL8B	ADP-ribosylation factor-like 8B	ARL10C|Gie1	3	3p26.1
ZFAND4		93550	ZFAND4	zinc finger, AN1-type domain 4	ANUBL1	10	10q11.22
BRI3BP		140707	BRI3BP	BRI3 binding protein	BNAS1|HCCR-1|HCCR-2|HCCRBP-1|KG19	12	12q24.31
DNAH9		1770	DNAH9	dynein, axonemal, heavy chain 9	DNAH17L|DNEL1|DYH9|Dnahc9|HL-20|HL20	17	17p12
CDKAL1		54901	CDKAL1	CDK5 regulatory subunit associated protein 1-like 1	-	6	6p22.3
SAR1A		56681	SAR1A	secretion associated, Ras related GTPase 1A	SAR1|SARA1|Sara|masra2	10	10q22.1
EIF4A3		9775	EIF4A3	eukaryotic translation initiation factor 4A3	DDX48|MUK34|NMP265|NUK34|RCPS|eIF4AIII	17	17q25.3
SLC19A3		80704	SLC19A3	solute carrier family 19 (thiamine transporter), member 3	BBGD|THMD2|THTR2	2	2q37
ITGA3		3675	ITGA3	integrin, alpha 3 (antigen CD49C, alpha 3 subunit of VLA-3 receptor)	CD49C|GAP-B3|GAPB3|ILNEB|MSK18|VCA-2|VL3A|VLA3a	17	17q21.33
SLC38A7		55238	SLC38A7	solute carrier family 38, member 7	SNAT7	16	16q21
PHACTR4		65979	PHACTR4	phosphatase and actin regulator 4	PPP1R124	1	1p35.3
CPA4		51200	CPA4	carboxypeptidase A4	CPA3	7	7q32
MTX3		345778	MTX3	metaxin 3	-	5	5q14.1
COX6B1		1340	COX6B1	cytochrome c oxidase subunit VIb polypeptide 1 (ubiquitous)	COX6B|COXG|COXVIb1	19	19q13.1
DNAJC28		54943	DNAJC28	DnaJ (Hsp40) homolog, subfamily C, member 28	C21orf55|C21orf78	21	21q22.11
ATXN2		6311	ATXN2	ataxin 2	ASL13|ATX2|SCA2|TNRC13	12	12q24.1
ZNF799		90576	ZNF799	zinc finger protein 799	HIT-40|ZNF842	19	19p13.2
FPR1		2357	FPR1	formyl peptide receptor 1	FMLP|FPR	19	19q13.4
ZNF417		147687	ZNF417	zinc finger protein 417	-	19	19q13.43
ZNF443		10224	ZNF443	zinc finger protein 443	ZK1	19	19p13.2
ADH5		128	ADH5	alcohol dehydrogenase 5 (class III), chi polypeptide	ADH-3|ADHX|FALDH|FDH|GSH-FDH|GSNOR	4	4q23
PRSS22		64063	PRSS22	protease, serine, 22	BSSP-4|SP001LA|hBSSP-4	16	16p13.3
NHLRC2		374354	NHLRC2	NHL repeat containing 2	-	10	10q25.3
KIAA1328		57536	KIAA1328	KIAA1328	-	18	18q12.2
EDEM3		80267	EDEM3	ER degradation enhancer, mannosidase alpha-like 3	C1orf22	1	1q25
IPO9		55705	IPO9	importin 9	Imp9	1	1q32.1
CTPS1		1503	CTPS1	CTP synthase 1	CTPS|IMD24	1	1p34.1
AMD1		262	AMD1	adenosylmethionine decarboxylase 1	ADOMETDC|AMD|SAMDC	6	6q21
ZBTB7A		51341	ZBTB7A	zinc finger and BTB domain containing 7A	FBI-1|FBI1|LRF|ZBTB7|ZNF857A|pokemon	19	19p13.3
ACKR3		57007	ACKR3	atypical chemokine receptor 3	CMKOR1|CXC-R7|CXCR-7|CXCR7|GPR159|RDC-1|RDC1	2	2q37.3
ZNRF2		223082	ZNRF2	zinc and ring finger 2, E3 ubiquitin protein ligase	RNF202	7	7p14.3
TRIB1		10221	TRIB1	tribbles pseudokinase 1	C8FW|GIG-2|GIG2|SKIP1|TRB-1|TRB1	8	8q24.13
IFIT3		3437	IFIT3	interferon-induced protein with tetratricopeptide repeats 3	CIG-49|GARG-49|IFI60|IFIT4|IRG2|ISG60|P60|RIG-G|cig41	10	10q24
PLK1		5347	PLK1	polo-like kinase 1	PLK|STPK13	16	16p12.2
EGR2		1959	EGR2	early growth response 2	AT591|CMT1D|CMT4E|KROX20	10	10q21.1
FGFR3		2261	FGFR3	fibroblast growth factor receptor 3	ACH|CD333|CEK2|HSFGFR3EX|JTK4	4	4p16.3
MMP13		4322	MMP13	matrix metallopeptidase 13	CLG3|MANDP1|MMP-13	11	11q22.3
ATM		472	ATM	ATM serine/threonine kinase	AT1|ATA|ATC|ATD|ATDC|ATE|TEL1|TELO1	11	11q22-q23
BMPR2		659	BMPR2	bone morphogenetic protein receptor, type II (serine/threonine kinase)	BMPR-II|BMPR3|BMR2|BRK-3|POVD1|PPH1|T-ALK	2	2q33-q34
CTDSPL		10217	CTDSPL	CTD (carboxy-terminal domain, RNA polymerase II, polypeptide A) small phosphatase-like	C3orf8|HYA22|PSR1|RBSP3|SCP3	3	3p21.3
FLT1		2321	FLT1	fms-related tyrosine kinase 1	FLT|FLT-1|VEGFR-1|VEGFR1	13	13q12
RLIM		51132	RLIM	ring finger protein, LIM domain interacting	NY-REN-43|RNF12	X	Xq13-q21
FOXN2		3344	FOXN2	forkhead box N2	HTLF	2	2p22-p16
SREK1IP1		285672	SREK1IP1	SREK1-interacting protein 1	P18SRP|SFRS12IP1	5	5q12.3
YWHAE		7531	YWHAE	tyrosine 3-monooxygenase/tryptophan 5-monooxygenase activation protein, epsilon	14-3-3E|HEL2|KCIP-1|MDCR|MDS	17	17p13.3
RPL5		6125	RPL5	ribosomal protein L5	DBA6|L5|MSTP030|PPP1R135	1	1p22.1
MAP7D1		55700	MAP7D1	MAP7 domain containing 1	PARCC1|RPRC1	1	1p34.3
KPNA2		3838	KPNA2	karyopherin alpha 2 (RAG cohort 1, importin alpha 1)	IPOA1|QIP2|RCH1|SRP1alpha	17	17q24.2
HIST2H2AA3		8337	HIST2H2AA3	histone cluster 2, H2aa3	H2A|H2A.2|H2A/O|H2A/q|H2AFO|H2a-615|HIST2H2AA	1	1q21.2
NOP2		4839	NOP2	NOP2 nucleolar protein	NOL1|NOP120|NSUN1|p120	12	12p13
SMAD7		4092	SMAD7	SMAD family member 7	CRCS3|MADH7|MADH8	18	18q21.1
UBE2E3		10477	UBE2E3	ubiquitin-conjugating enzyme E2E 3	UBCH9|UbcM2	2	2q32.1
LIX1L		128077	LIX1L	limb and CNS expressed 1 like	-	1	1q21.1
GNA13		10672	GNA13	guanine nucleotide binding protein (G protein), alpha 13	G13	17	17q24.3
UNC50		25972	UNC50	unc-50 homolog (C. elegans)	GMH1|HSD23|UNCL|URP	2	2q11.2
SEPT10		151011	SEPT10	septin 10	-	2	2q13
USP1		7398	USP1	ubiquitin specific peptidase 1	UBP	1	1p31.3
KLHL15		80311	KLHL15	kelch-like family member 15	HEL-S-305	X	Xp22.1-p21
ATP5A1		498	ATP5A1	ATP synthase, H+ transporting, mitochondrial F1 complex, alpha subunit 1, cardiac muscle	ATP5A|ATP5AL2|ATPM|COXPD22|HEL-S-123m|MC5DN4|MOM2|OMR|ORM|hATP1	18	18q21
XRCC5		7520	XRCC5	X-ray repair complementing defective repair in Chinese hamster cells 5 (double-strand-break rejoining)	KARP-1|KARP1|KU80|KUB2|Ku86|NFIV	2	2q35
SNRNP27		11017	SNRNP27	small nuclear ribonucleoprotein 27kDa (U4/U6.U5)	27K|RY1	2	2p13.3
CAPNS1		826	CAPNS1	calpain, small subunit 1	CALPAIN4|CANP|CANPS|CAPN4|CDPS|CSS1	19	19q13.12
OXCT1		5019	OXCT1	3-oxoacid CoA transferase 1	OXCT|SCOT	5	5p13.1
MORF4L2		9643	MORF4L2	mortality factor 4 like 2	MORFL2|MRGX	X	Xq22
VCP		7415	VCP	valosin containing protein	ALS14|HEL-220|HEL-S-70|IBMPFD|IBMPFD1|TERA|p97	9	9p13.3
H2AFY		9555	H2AFY	H2A histone family, member Y	H2A.y|H2A/y|H2AF12M|H2AFJ|MACROH2A1.1|mH2A1|macroH2A1.2	5	5q31.1
ALDH9A1		223	ALDH9A1	aldehyde dehydrogenase 9 family, member A1	ALDH4|ALDH7|ALDH9|E3|TMABADH	1	1q23.1
OXA1L		5018	OXA1L	oxidase (cytochrome c) assembly 1-like	OXA1	14	14q11.2
SGTB		54557	SGTB	small glutamine-rich tetratricopeptide repeat (TPR)-containing, beta	SGT2	5	5q12.3
ANAPC11		51529	ANAPC11	anaphase promoting complex subunit 11	APC11|Apc11p|HSPC214	17	17q25.3
EEF1A1		1915	EEF1A1	eukaryotic translation elongation factor 1 alpha 1	CCS-3|CCS3|EE1A1|EEF-1|EEF1A|EF-Tu|EF1A|GRAF-1EF|HNGC:16303|LENG7|PTI1|eEF1A-1	6	6q14.1
INSIG1		3638	INSIG1	insulin induced gene 1	CL-6|CL6	7	7q36
SNX4		8723	SNX4	sorting nexin 4	ATG24B	3	3q21.2
ATP1B3		483	ATP1B3	ATPase, Na+/K+ transporting, beta 3 polypeptide	ATPB-3|CD298	3	3q23
SAP30L		79685	SAP30L	SAP30-like	NS4ATP2	5	5q33.2
DPY19L4		286148	DPY19L4	dpy-19-like 4 (C. elegans)	-	8	8q22.1
RPL7A		6130	RPL7A	ribosomal protein L7a	L7A|SURF3|TRUP	9	9q34
RPL19		6143	RPL19	ribosomal protein L19	L19	17	17q12
NDUFA9		4704	NDUFA9	NADH dehydrogenase (ubiquinone) 1 alpha subcomplex, 9, 39kDa	CC6|CI-39k|CI39k|NDUFS2L|SDR22E1	12	12p13.3
CTDSPL2		51496	CTDSPL2	CTD (carboxy-terminal domain, RNA polymerase II, polypeptide A) small phosphatase like 2	HSPC058|HSPC129	15	15q15.3-q21.1
GFOD1		54438	GFOD1	glucose-fructose oxidoreductase domain containing 1	ADG-90|C6orf114	6	6pter-p22.1
GRB2		2885	GRB2	growth factor receptor-bound protein 2	ASH|EGFRBP-GRB2|Grb3-3|MST084|MSTP084|NCKAP2	17	17q24-q25
GTF2H1		2965	GTF2H1	general transcription factor IIH, polypeptide 1, 62kDa	BTF2|P62|TFB1|TFIIH	11	11p15.1-p14
ATP6AP1L		92270	ATP6AP1L	ATPase, H+ transporting, lysosomal accessory protein 1-like	-	5	5q14.2
TM9SF3		56889	TM9SF3	transmembrane 9 superfamily member 3	EP70-P-iso|SMBP	10	10q24.1
SMG1		23049	SMG1	SMG1 phosphatidylinositol 3-kinase-related kinase	61E3.4|ATX|LIP	16	16p12.3
ITM2B		9445	ITM2B	integral membrane protein 2B	ABRI|BRI|BRI2|BRICD2B|E25B|E3-16|FBD|RDGCA|imBRI2	13	13q14.3
PSMA5		5686	PSMA5	proteasome (prosome, macropain) subunit, alpha type, 5	PSC5|ZETA	1	1p13
MAFG		4097	MAFG	v-maf avian musculoaponeurotic fibrosarcoma oncogene homolog G	hMAF	17	17q25.3
UBQLN1		29979	UBQLN1	ubiquilin 1	DA41|DSK2|PLIC-1|UBQN|XDRP1	9	9q22|9q21.2-q21.3
CUL1		8454	CUL1	cullin 1	-	7	7q36.1
SEPSECS		51091	SEPSECS	Sep (O-phosphoserine) tRNA:Sec (selenocysteine) tRNA synthase	LP|PCH2D|SLA|SLA/LP	4	4p15.2
COX5A		9377	COX5A	cytochrome c oxidase subunit Va	COX|COX-VA|VA	15	15q24.1
PCBP1		5093	PCBP1	poly(rC) binding protein 1	HEL-S-85|HNRPE1|HNRPX|hnRNP-E1|hnRNP-X	2	2p13-p12
ARPP19		10776	ARPP19	cAMP-regulated phosphoprotein, 19kDa	ARPP-16|ARPP-19|ARPP16|ENSAL	15	15q21.2
RPL15		6138	RPL15	ribosomal protein L15	DBA12|EC45|L15|RPL10|RPLY10|RPYL10	3	3p24.2
UBB		7314	UBB	ubiquitin B	-	17	17p12-p11.2
RPL10A		4736	RPL10A	ribosomal protein L10a	CSA19|Csa-19|L10A|NEDD6	6	6p21.31
RPL26		6154	RPL26	ribosomal protein L26	DBA11|L26	17	17p13
LRRC41		10489	LRRC41	leucine rich repeat containing 41	MUF1|PP7759	1	1p34.1
APBA3		9546	APBA3	amyloid beta (A4) precursor protein-binding, family A, member 3	MGC:15815|X11L2|mint3	19	19p13.3
HMGN1		3150	HMGN1	high mobility group nucleosome binding domain 1	HMG14	21	21q22.2
VPS45		11311	VPS45	vacuolar protein sorting 45 homolog (S. cerevisiae)	H1|H1VPS45|SCN5|VPS45A|VPS45B|VPS54A|VSP45|VSP45A	1	1q21.2
WDR4		10785	WDR4	WD repeat domain 4	TRM82|TRMT82	21	21q22.3
ORMDL1		94101	ORMDL1	ORMDL sphingolipid biosynthesis regulator 1	-	2	2q32
GDE1		51573	GDE1	glycerophosphodiester phosphodiesterase 1	363E6.2|MIR16	16	16p12-p11.2
EIF5A		1984	EIF5A	eukaryotic translation initiation factor 5A	EIF-5A|EIF5A1|eIF5AI	17	17p13-p12
EIF5AL1		143244	EIF5AL1	eukaryotic translation initiation factor 5A-like 1	EIF5AP1|bA342M3.3	10	10q22.3
SET		6418	SET	SET nuclear proto-oncogene	2PP2A|I2PP2A|IGAAD|IPP2A2|PHAPII|TAF-I|TAF-IBETA	9	9q34
DEAF1		10522	DEAF1	DEAF1 transcription factor	MRD24|NUDR|SPN|ZMYND5	11	11p15.5
MED12		9968	MED12	mediator complex subunit 12	ARC240|CAGH45|FGS1|HOPA|MED12S|OHDOX|OKS|OPA1|TNRC11|TRAP230	X	Xq13
ATP5L		10632	ATP5L	ATP synthase, H+ transporting, mitochondrial Fo complex, subunit G	ATP5JG	11	11q23.3
TERF2IP		54386	TERF2IP	telomeric repeat binding factor 2, interacting protein	DRIP5|RAP1	16	16q23.1
ABLIM1		3983	ABLIM1	actin binding LIM protein 1	ABLIM|LIMAB1|LIMATIN|abLIM-1	10	10q25
CCZ1B		221960	CCZ1B	CCZ1 homolog, vacuolar protein trafficking and biogenesis associated B	C7orf28B|H_NH0577018.2	7	7p22.1
SRD5A3		79644	SRD5A3	steroid 5 alpha-reductase 3	CDG1P|CDG1Q|KRIZI|SRD5A2L|SRD5A2L1	4	4q12
PRDX1		5052	PRDX1	peroxiredoxin 1	MSP23|NKEF-A|NKEFA|PAG|PAGA|PAGB|PRX1|PRXI|TDPX2	1	1p34.1
NUDCD2		134492	NUDCD2	NudC domain containing 2	-	5	5q34
GTPBP1		9567	GTPBP1	GTP binding protein 1	GP-1|GP1|HSPC018	22	22q13.1
ANAPC1		64682	ANAPC1	anaphase promoting complex subunit 1	APC1|MCPR|TSG24	2	2q12.1
NTAN1		123803	NTAN1	N-terminal asparagine amidase	PNAA|PNAD	16	16p13.11
PNRC1		10957	PNRC1	proline-rich nuclear receptor coactivator 1	B4-2|PNAS-145|PROL2|PRR2	6	6q15
CAMKK2		10645	CAMKK2	calcium/calmodulin-dependent protein kinase kinase 2, beta	CAMKK|CAMKKB	12	12q24.2
DOLK		22845	DOLK	dolichol kinase	CDG1M|DK|DK1|SEC59|TMEM15	9	9q34.11
RPLP1		6176	RPLP1	ribosomal protein, large, P1	LP1|P1|RPP1	15	15q22
LIN28B		389421	LIN28B	lin-28 homolog B (C. elegans)	CSDD2	6	6q21
CDC73		79577	CDC73	cell division cycle 73	C1orf28|FIHP|HPTJT|HRPT1|HRPT2|HYX	1	1q25
PIKFYVE		200576	PIKFYVE	phosphoinositide kinase, FYVE finger containing	CFD|FAB1|HEL37|PIP5K|PIP5K3|ZFYVE29	2	2q34
GOSR1		9527	GOSR1	golgi SNAP receptor complex member 1	GOLIM2|GOS-28|GOS28|GOS28/P28|GS28|P28	17	17q11
SAT1		6303	SAT1	spermidine/spermine N1-acetyltransferase 1	DC21|KFSD|KFSDX|SAT|SSAT|SSAT-1	X	Xp22.1
HACD3		51495	HACD3	3-hydroxyacyl-CoA dehydratase 3	B-IND1|BIND1|HSPC121|PTPLAD1	15	15q22.2
RAB5C		5878	RAB5C	RAB5C, member RAS oncogene family	L1880|RAB5CL|RAB5L|RABL	17	17q21.2
ORC5		5001	ORC5	origin recognition complex, subunit 5	ORC5L|ORC5P|ORC5T|PPP1R117	7	7q22.1
LDHB		3945	LDHB	lactate dehydrogenase B	HEL-S-281|LDH-B|LDH-H|LDHBD|TRG-5	12	12p12.2-p12.1
BECN1		8678	BECN1	beclin 1, autophagy related	ATG6|VPS30|beclin1	17	17q21
KDELR2		11014	KDELR2	KDEL (Lys-Asp-Glu-Leu) endoplasmic reticulum protein retention receptor 2	ELP-1|ERD2.2	7	7p22.1
HIST2H4B		554313	HIST2H4B	histone cluster 2, H4b	H4/o	1	1q21
RCN2		5955	RCN2	reticulocalbin 2, EF-hand calcium binding domain	E6BP|ERC-55|ERC55|TCBP49	15	15q23
ACTR1B		10120	ACTR1B	ARP1 actin-related protein 1 homolog B, centractin beta (yeast)	ARP1B|CTRN2|PC3	2	2q11.2
CREBBP		1387	CREBBP	CREB binding protein	CBP|KAT3A|RSTS	16	16p13.3
NLRP3		114548	NLRP3	NLR family, pyrin domain containing 3	AGTAVPRL|AII|AVP|C1orf7|CIAS1|CLR1.1|FCAS|FCAS1|FCU|MWS|NALP3|PYPAF1	1	1q44
MBIP		51562	MBIP	MAP3K12 binding inhibitory protein 1	-	14	14q13.3
YBX3		8531	YBX3	Y box binding protein 3	CSDA|CSDA1|DBPA|ZONAB	12	12p13.1
SMCHD1		23347	SMCHD1	structural maintenance of chromosomes flexible hinge domain containing 1	-	18	18p11.32
RPL21		6144	RPL21	ribosomal protein L21	HYPT12|L21	13	13q12.2
C9orf66		157983	C9orf66	chromosome 9 open reading frame 66	-	9	9p24.3
HIST1H4C		8364	HIST1H4C	histone cluster 1, H4c	H4/g|H4FG|dJ221C16.1	6	6p22.1
SOGA1		140710	SOGA1	suppressor of glucose, autophagy associated 1	C20orf117|KIAA0889|SOGA	20	20q11.23
RPS15A		6210	RPS15A	ribosomal protein S15a	S15a	16	16p
HMGB1		3146	HMGB1	high mobility group box 1	HMG1|HMG3|SBP-1	13	13q12
RPL7		6129	RPL7	ribosomal protein L7	L7|humL7-1	8	8q21.11
SF3B3		23450	SF3B3	splicing factor 3b, subunit 3, 130kDa	RSE1|SAP130|SF3b130|STAF130	16	16q22.1
JPH1		56704	JPH1	junctophilin 1	JP-1|JP1	8	8q21
MARC1		64757	MARC1	mitochondrial amidoxime reducing component 1	MOSC1	1	1q41
CUL5		8065	CUL5	cullin 5	VACM-1|VACM1	11	11q22.3
DCBLD1		285761	DCBLD1	discoidin, CUB and LCCL domain containing 1	dJ94G16.1	6	6q22.1
AGPAT3		56894	AGPAT3	1-acylglycerol-3-phosphate O-acyltransferase 3	LPAAT-GAMMA1|LPAAT3	21	21q22.3
FARSB		10056	FARSB	phenylalanyl-tRNA synthetase, beta subunit	FARSLB|FRSB|HSPC173|PheHB|PheRS	2	2q36.1
NDUFA2		4695	NDUFA2	NADH dehydrogenase (ubiquinone) 1 alpha subcomplex, 2, 8kDa	B8|CD14|CIB8	5	5q31.2
RPL10		6134	RPL10	ribosomal protein L10	AUTSX5|DXS648|DXS648E|L10|NOV|QM	X	Xq28
RPL31		6160	RPL31	ribosomal protein L31	L31	2	2q11.2
DDX21		9188	DDX21	DEAD (Asp-Glu-Ala-Asp) box helicase 21	GUA|GURDB|RH-II/GU|RH-II/GuA	10	10q21
RPL14		9045	RPL14	ribosomal protein L14	CAG-ISL-7|CTG-B33|L14|RL14|hRL14	3	3p22-p21.2
XRCC6		2547	XRCC6	X-ray repair complementing defective repair in Chinese hamster cells 6	CTC75|CTCBF|G22P1|KU70|ML8|TLAA	22	22q13.2
COL4A1		1282	COL4A1	collagen, type IV, alpha 1	BSVD|RATOR	13	13q34
PATZ1		23598	PATZ1	POZ (BTB) and AT hook containing zinc finger 1	MAZR|PATZ|RIAZ|ZBTB19|ZNF278|ZSG|dJ400N23	22	22q12.2
RB1		5925	RB1	retinoblastoma 1	OSRC|PPP1R130|RB|p105-Rb|pRb|pp110	13	13q14.2
PAPSS1		9061	PAPSS1	3'-phosphoadenosine 5'-phosphosulfate synthase 1	ATPSK1|PAPSS|SK1	4	4q24
PAFAH1B1		5048	PAFAH1B1	platelet-activating factor acetylhydrolase 1b, regulatory subunit 1 (45kDa)	LIS1|LIS2|MDCR|MDS|PAFAH	17	17p13.3
RPL7L1		285855	RPL7L1	ribosomal protein L7-like 1	dJ475N16.4	6	6p21.1
RPS15		6209	RPS15	ribosomal protein S15	RIG|S15	19	19p13.3
NIP7		51388	NIP7	NIP7, nucleolar pre-rRNA processing protein	CGI-37|HSPC031|KD93	16	16q22.1
CTC1		80169	CTC1	CTS telomere maintenance complex component 1	AAF-132|AAF132|C17orf68|CRMCC|tmp494178	17	17p13.1
MTO1		25821	MTO1	mitochondrial tRNA translation optimization 1	CGI-02|COXPD10	6	6q13
ATP1A2		477	ATP1A2	ATPase, Na+/K+ transporting, alpha 2 polypeptide	FHM2|MHP2	1	1q23.2
KANK1		23189	KANK1	KN motif and ankyrin repeat domains 1	ANKRD15|CPSQ2|KANK	9	9p24.3
RAD51C		5889	RAD51C	RAD51 paralog C	BROVCA3|FANCO|R51H3|RAD51L2	17	17q22
WTIP		126374	WTIP	Wilms tumor 1 interacting protein	-	19	19q13.11
ODC1		4953	ODC1	ornithine decarboxylase 1	ODC	2	2p25
YTHDC1		91746	YTHDC1	YTH domain containing 1	YT521|YT521-B	4	4q13.2
ZNF511		118472	ZNF511	zinc finger protein 511	-	10	10q26.3
UBA2		10054	UBA2	ubiquitin-like modifier activating enzyme 2	ARX|HRIHFB2115|SAE2	19	19q12
FOXP1		27086	FOXP1	forkhead box P1	12CC4|HSPC215|MFH|QRF1|hFKH1B	3	3p14.1
APEX1		328	APEX1	APEX nuclease (multifunctional DNA repair enzyme) 1	APE|APE1|APEN|APEX|APX|HAP1|REF1	14	14q11.2
CUL2		8453	CUL2	cullin 2	-	10	10p11.21
CCNYL1		151195	CCNYL1	cyclin Y-like 1	-	2	2q33.3
ORC2		4999	ORC2	origin recognition complex, subunit 2	ORC2L	2	2q33
PANK3		79646	PANK3	pantothenate kinase 3	-	5	5q34
MAPK1IP1L		93487	MAPK1IP1L	mitogen-activated protein kinase 1 interacting protein 1-like	C14orf32|MISS|c14_5346	14	14q22.3
MRPS33		51650	MRPS33	mitochondrial ribosomal protein S33	CGI-139|MRP-S33|PTD003|S33mt	7	7q34
IARS		3376	IARS	isoleucyl-tRNA synthetase	IARS1|ILERS|ILRS|IRS|PRO0785	9	9q21
RHPN2		85415	RHPN2	rhophilin, Rho GTPase binding protein 2	P76RBE|RHOBP	19	19q13.11
CBX3		11335	CBX3	chromobox homolog 3	HECH|HP1-GAMMA|HP1Hs-gamma	7	7p15.2
NDUFC2		4718	NDUFC2	NADH dehydrogenase (ubiquinone) 1, subcomplex unknown, 2, 14.5kDa	B14.5b|CI-B14.5b|HLC-1|NADHDH2	11	11q14.1
TSC22D1		8848	TSC22D1	TSC22 domain family, member 1	Ptg-2|TGFB1I4|TSC22	13	13q14
H3F3A		3020	H3F3A	H3 histone, family 3A	H3.3A|H3F3	1	1q42.12
FBXL15		79176	FBXL15	F-box and leucine-rich repeat protein 15	FBXO37|Fbl15|JET|PSD	10	10q24.32
PFN2		5217	PFN2	profilin 2	D3S1319E|PFL	3	3q25.1
MKLN1		4289	MKLN1	muskelin 1, intracellular mediator containing kelch motifs	TWA2	7	7q32
MITD1		129531	MITD1	MIT, microtubule interacting and transport, domain containing 1	-	2	2q11.2
RPS8		6202	RPS8	ribosomal protein S8	S8	1	1p34.1-p32
SLC17A8		246213	SLC17A8	solute carrier family 17 (vesicular glutamate transporter), member 8	DFNA25|VGLUT3	12	12q23.1
NSF		4905	NSF	N-ethylmaleimide-sensitive factor	SKD2	17	17q21
PRRC2C		23215	PRRC2C	proline-rich coiled-coil 2C	BAT2-iso|BAT2D1|BAT2L2|XTP2	1	1q23.3
BCL10		8915	BCL10	B-cell CLL/lymphoma 10	CARMEN|CIPER|CLAP|IMD37|c-E10|mE10	1	1p22
QSER1		79832	QSER1	glutamine and serine rich 1	-	11	11p13
FAM221A		340277	FAM221A	family with sequence similarity 221, member A	C7orf46	7	7p15.3
RAB33B		83452	RAB33B	RAB33B, member RAS oncogene family	SMC2	4	4q28
DCAF6		55827	DCAF6	DDB1 and CUL4 associated factor 6	1200006M05Rik|ARCAP|IQWD1|MSTP055|NRIP|PC326	1	1q24.2
RARS		5917	RARS	arginyl-tRNA synthetase	ArgRS|DALRD1|HLD9	5	5q35.1
KATNBL1		79768	KATNBL1	katanin p80 subunit B-like 1	C15orf29	15	15q14
ATAT1		79969	ATAT1	alpha tubulin acetyltransferase 1	C6orf134|MEC17|Nbla00487|TAT	6	6p21.33
SERBP1		26135	SERBP1	SERPINE1 mRNA binding protein 1	CGI-55|CHD3IP|HABP4L|PAI-RBP1|PAIRBP1	1	1p31
N4BP2		55728	N4BP2	NEDD4 binding protein 2	B3BP	4	4p14
RPL39L		116832	RPL39L	ribosomal protein L39-like	RPL39L1	3	3q27
PTP4A1		7803	PTP4A1	protein tyrosine phosphatase type IVA, member 1	HH72|PRL-1|PRL1|PTP(CAAX1)|PTPCAAX1	6	6q12
PSMA2		5683	PSMA2	proteasome (prosome, macropain) subunit, alpha type, 2	HC3|MU|PMSA2|PSC2	7	7p13
MAP4		4134	MAP4	microtubule-associated protein 4	-	3	3p21
UBN2		254048	UBN2	ubinuclein 2	-	7	7q34
TAPBP		6892	TAPBP	TAP binding protein (tapasin)	NGS17|TAPA|TPN|TPSN	6	6p21.3
EDEM1		9695	EDEM1	ER degradation enhancer, mannosidase alpha-like 1	EDEM	3	3p26.1
ALG3		10195	ALG3	ALG3, alpha-1,3- mannosyltransferase	CDG1D|CDGS4|CDGS6|D16Ertd36e|NOT56L|Not56|not	3	3q27.1
TEX264		51368	TEX264	testis expressed 264	ZSIG11	3	3p21.31
TCP1		6950	TCP1	t-complex 1	CCT-alpha|CCT1|CCTa|D6S230E|TCP-1-alpha	6	6q25.3-q26
NDE1		54820	NDE1	nudE neurodevelopment protein 1	HOM-TES-87|LIS4|MHAC|NDE|NUDE|NUDE1	16	16p13.11
NFIA		4774	NFIA	nuclear factor I/A	CTF|NF-I/A|NF1-A|NFI-A|NFI-L	1	1p31.3-p31.2
RPL36A		6173	RPL36A	ribosomal protein L36a	L36A|L44L|MIG6|RPL44	X	Xq22.1
RIOK2		55781	RIOK2	RIO kinase 2	RIO2	5	5q15
H2AFV		94239	H2AFV	H2A histone family, member V	H2A.Z-2|H2AV	7	7p13
S100A10		6281	S100A10	S100 calcium binding protein A10	42C|ANX2L|ANX2LG|CAL1L|CLP11|Ca[1]|GP11|P11|p10	1	1q21
ACSL3		2181	ACSL3	acyl-CoA synthetase long-chain family member 3	ACS3|FACL3|PRO2194	2	2q34-q35
DAZAP2		9802	DAZAP2	DAZ associated protein 2	PRTB	12	12q12
PCBP2		5094	PCBP2	poly(rC) binding protein 2	HNRNPE2|HNRPE2|hnRNP-E2	12	12q13.13
RAP2C		57826	RAP2C	RAP2C, member of RAS oncogene family	-	X	Xq25
C21orf91		54149	C21orf91	chromosome 21 open reading frame 91	C21orf14|C21orf38|CSSG1|EURL|YG81	21	21q21.1
PTPN9		5780	PTPN9	protein tyrosine phosphatase, non-receptor type 9	MEG2|PTPMEG2	15	15q24.2
AP3M1		26985	AP3M1	adaptor-related protein complex 3, mu 1 subunit	-	10	10q22.2
DDAH1		23576	DDAH1	dimethylarginine dimethylaminohydrolase 1	DDAH|HEL-S-16	1	1p22
HSPA14		51182	HSPA14	heat shock 70kDa protein 14	HSP70-4|HSP70L1	10	10p13
RPS27		6232	RPS27	ribosomal protein S27	MPS-1|MPS1|S27	1	1q21
IGF2		3481	IGF2	insulin-like growth factor 2	C11orf43|IGF-II|PP9974	11	11p15.5
AKT1		207	AKT1	v-akt murine thymoma viral oncogene homolog 1	AKT|CWS6|PKB|PKB-ALPHA|PRKBA|RAC|RAC-ALPHA	14	14q32.32
SMARCA5		8467	SMARCA5	SWI/SNF related, matrix associated, actin dependent regulator of chromatin, subfamily a, member 5	ISWI|SNF2H|WCRF135|hISWI|hSNF2H	4	4q31.1-q31.2
HS3ST2		9956	HS3ST2	heparan sulfate (glucosamine) 3-O-sulfotransferase 2	30ST2|3OST2	16	16p12
NCOR2		9612	NCOR2	nuclear receptor corepressor 2	CTG26|N-CoR2|SMAP270|SMRT|SMRTE|SMRTE-tau|TNRC14|TRAC|TRAC-1|TRAC1	12	12q24
HOXA1		3198	HOXA1	homeobox A1	BSAS|HOX1|HOX1F	7	7p15.3
ZNF215		7762	ZNF215	zinc finger protein 215	BAZ-2|BAZ2|ZKSCAN11|ZSCAN43	11	11p15.4
THAP2		83591	THAP2	THAP domain containing, apoptosis associated protein 2	-	12	12q21.1
KBTBD8		84541	KBTBD8	kelch repeat and BTB (POZ) domain containing 8	TA-KRP	3	3p14
FKBP5		2289	FKBP5	FK506 binding protein 5	AIG6|FKBP51|FKBP54|P54|PPIase|Ptg-10	6	6p21.31
GRHL1		29841	GRHL1	grainyhead-like 1 (Drosophila)	LBP32|MGR|NH32|TFCP2L2	2	2p25.1
PPP1CB		5500	PPP1CB	protein phosphatase 1, catalytic subunit, beta isozyme	HEL-S-80p|PP-1B|PP1B|PP1beta|PPP1CD	2	2p23
ESR1		2099	ESR1	estrogen receptor 1	ER|ESR|ESRA|ESTRR|Era|NR3A1	6	6q25.1
CYR61		3491	CYR61	cysteine-rich, angiogenic inducer, 61	CCN1|GIG1|IGFBP10	1	1p22.3
RAP1B		5908	RAP1B	RAP1B, member of RAS oncogene family	K-REV|RAL1B	12	12q14
SMPDL3B		27293	SMPDL3B	sphingomyelin phosphodiesterase, acid-like 3B	ASML3B	1	1p35.3
TMEM30A		55754	TMEM30A	transmembrane protein 30A	C6orf67|CDC50A	6	6q14.1
NGRN		51335	NGRN	neugrin, neurite outgrowth associated	DSC92	15	15q26.1
PABPC1		26986	PABPC1	poly(A) binding protein, cytoplasmic 1	PAB1|PABP|PABP1|PABPC2|PABPL1	8	8q22.2-q23
RHOA		387	RHOA	ras homolog family member A	ARH12|ARHA|RHO12|RHOH12	3	3p21.3
ADAM12		8038	ADAM12	ADAM metallopeptidase domain 12	ADAM12-OT1|CAR10|MCMP|MCMPMltna|MLTN|MLTNA	10	10q26
CD274		29126	CD274	CD274 molecule	B7-H|B7H1|PD-L1|PDCD1L1|PDCD1LG1|PDL1	9	9p24
IKBKB		3551	IKBKB	inhibitor of kappa light polypeptide gene enhancer in B-cells, kinase beta	IKK-beta|IKK2|IKKB|IMD15|NFKBIKB	8	8p11.2
ETV5		2119	ETV5	ets variant 5	ERM	3	3q28
CRKL		1399	CRKL	v-crk avian sarcoma virus CT10 oncogene homolog-like	-	22	22q11.21
FSCN1		6624	FSCN1	fascin actin-bundling protein 1	FAN1|HSN|SNL|p55	7	7p22
ARHGDIA		396	ARHGDIA	Rho GDP dissociation inhibitor (GDI) alpha	GDIA1|HEL-S-47e|NPHS8|RHOGDI|RHOGDI-1	17	17q25.3
DCBLD2		131566	DCBLD2	discoidin, CUB and LCCL domain containing 2	CLCP1|ESDN	3	3q12.1|3
GOT1		2805	GOT1	glutamic-oxaloacetic transaminase 1, soluble	AST1|ASTQTL1|GIG18|cAspAT|cCAT	10	10q24.1-q25.1
MKNK2		2872	MKNK2	MAP kinase interacting serine/threonine kinase 2	GPRK7|MNK2	19	19p13.3
PKD1		5310	PKD1	polycystic kidney disease 1 (autosomal dominant)	PBP|Pc-1|TRPP1	16	16p13.3
PPP1R18		170954	PPP1R18	protein phosphatase 1, regulatory subunit 18	HKMT1098|KIAA1949	6	6p21.3
SESN1		27244	SESN1	sestrin 1	PA26|SEST1	6	6q21
SHOX2		6474	SHOX2	short stature homeobox 2	OG12|OG12X|SHOT	3	3q25.32
TUBB		203068	TUBB	tubulin, beta class I	CDCBM6|M40|OK/SW-cl.56|TUBB1|TUBB5	6	6p21.33
WNT16		51384	WNT16	wingless-type MMTV integration site family, member 16	-	7	7q31
ATP6V1E1		529	ATP6V1E1	ATPase, H+ transporting, lysosomal 31kDa, V1 subunit E1	ATP6E|ATP6E2|ATP6V1E|P31|Vma4	22	22q11.1
BCL2L11		10018	BCL2L11	BCL2-like 11 (apoptosis facilitator)	BAM|BIM|BOD	2	2q13
MAMLD1		10046	MAMLD1	mastermind-like domain containing 1	CG1|CXorf6|F18|HYSP2	X	Xq28
MBD5		55777	MBD5	methyl-CpG binding domain protein 5	MRD1	2	2q23.1
OSTM1		28962	OSTM1	osteopetrosis associated transmembrane protein 1	GIPN|GL|HSPC019|OPTB5	6	6q21
SECISBP2L		9728	SECISBP2L	SECIS binding protein 2-like	SBP2L|SLAN	15	15q21.1
PTPN12		5782	PTPN12	protein tyrosine phosphatase, non-receptor type 12	PTP-PEST|PTPG1	7	7q11.23
ZEB2		9839	ZEB2	zinc finger E-box binding homeobox 2	HSPC082|SIP-1|SIP1|SMADIP1|ZFHX1B	2	2q22.3
BAP1		8314	BAP1	BRCA1 associated protein-1 (ubiquitin carboxy-terminal hydrolase)	HUCEP-13|UCHL2|hucep-6	3	3p21.1
RERE		473	RERE	arginine-glutamic acid dipeptide (RE) repeats	ARG|ARP|ATN1L|DNB1	1	1p36.23
ZEB1		6935	ZEB1	zinc finger E-box binding homeobox 1	AREB6|BZP|DELTAEF1|FECD6|NIL2A|PPCD3|TCF8|ZFHEP|ZFHX1A	10	10p11.2
EP300		2033	EP300	E1A binding protein p300	KAT3B|RSTS2|p300	22	22q13.2
ETS1		2113	ETS1	v-ets avian erythroblastosis virus E26 oncogene homolog 1	ETS-1|EWSR2|c-ets-1|p54	11	11q23.3
GATA4		2626	GATA4	GATA binding protein 4	ASD2|TACHD|TOF|VSD1	8	8p23.1-p22
FN1		2335	FN1	fibronectin 1	CIG|ED-B|FINC|FN|FNZ|GFND|GFND2|LETS|MSF	2	2q34
WASF3		10810	WASF3	WAS protein family, member 3	Brush-1|SCAR3|WAVE3	13	13q12
ZFPM2		23414	ZFPM2	zinc finger protein, FOG family member 2	DIH3|FOG2|SRXY9|ZC2HC11B|ZNF89B|hFOG-2	8	8q23
MATR3		9782	MATR3	matrin 3	ALS21|MPD2|VCPDM	5	5q31.2
RNF2		6045	RNF2	ring finger protein 2	BAP-1|BAP1|DING|HIPI3|RING1B|RING2	1	1q25.3
BMI1		648	BMI1	BMI1 proto-oncogene, polycomb ring finger	FLVI2/BMI1|PCGF4|RNF51	10	10p11.23
E2F3		1871	E2F3	E2F transcription factor 3	E2F-3	6	6p22
RND3		390	RND3	Rho family GTPase 3	ARHE|Rho8|RhoE|memB	2	2q23.3
VEGFA		7422	VEGFA	vascular endothelial growth factor A	MVCD1|VEGF|VPF	6	6p12
KDR		3791	KDR	kinase insert domain receptor	CD309|FLK1|VEGFR|VEGFR2	4	4q11-q12
CCNE2		9134	CCNE2	cyclin E2	CYCE2	8	8q22.1
BCL2		596	BCL2	B-cell CLL/lymphoma 2	Bcl-2|PPP1R50	18	18q21.3
XIAP		331	XIAP	X-linked inhibitor of apoptosis, E3 ubiquitin protein ligase	API3|BIRC4|IAP-3|ILP1|MIHA|XLP2|hIAP-3|hIAP3	X	Xq25
SMAD2		4087	SMAD2	SMAD family member 2	JV18|JV18-1|MADH2|MADR2|hMAD-2|hSMAD2	18	18q21.1
CREB1		1385	CREB1	cAMP responsive element binding protein 1	CREB	2	2q34
KLHL20		27252	KLHL20	kelch-like family member 20	KHLHX|KLEIP|KLHLX	1	1q25.1
ELMO2		63916	ELMO2	engulfment and cell motility 2	CED-12|CED12|ELMO-2	20	20q13
PTPRD		5789	PTPRD	protein tyrosine phosphatase, receptor type, D	HPTP|HPTPD|HPTPDELTA|PTPD|RPTPDELTA	9	9p23-p24.3
ERRFI1		54206	ERRFI1	ERBB receptor feedback inhibitor 1	GENE-33|MIG-6|MIG6|RALT	1	1p36
WDR37		22884	WDR37	WD repeat domain 37	-	10	10p15.3
TCF7L1		83439	TCF7L1	transcription factor 7-like 1 (T-cell specific, HMG-box)	TCF-3|TCF3	2	2p11.2
VAC14		55697	VAC14	Vac14 homolog (S. cerevisiae)	ArPIKfyve|TAX1BP2|TRX	16	16q22.1
HOXB5		3215	HOXB5	homeobox B5	HHO.C10|HOX2|HOX2A|HU-1|Hox2.1	17	17q21.3
RIN2		54453	RIN2	Ras and Rab interactor 2	MACS|RASSF4	20	20p11.22
RASSF2		9770	RASSF2	Ras association (RalGDS/AF-6) domain family member 2	CENP-34|RASFADIN	20	20p13
KLF11		8462	KLF11	Kruppel-like factor 11	FKLF|FKLF1|MODY7|TIEG2|Tieg3	2	2p25
SEPT7		989	SEPT7	septin 7	CDC10|CDC3|NBLA02942|SEPT7A	7	7p14.2
SHC1		6464	SHC1	SHC (Src homology 2 domain containing) transforming protein 1	SHC|SHCA	1	1q21
SUPV3L1		6832	SUPV3L1	suppressor of var1, 3-like 1 (S. cerevisiae)	SUV3	10	10q22.1
MYB		4602	MYB	v-myb avian myeloblastosis viral oncogene homolog	Cmyb|c-myb|c-myb_CDS|efg	6	6q22-q23
DNMT3A		1788	DNMT3A	DNA (cytosine-5-)-methyltransferase 3 alpha	DNMT3A2|M.HsaIIIA|TBRS	2	2p23
QRSL1		55278	QRSL1	glutaminyl-tRNA synthase (glutamine-hydrolyzing)-like 1	GatA	6	6q21
DNMT3B		1789	DNMT3B	DNA (cytosine-5-)-methyltransferase 3 beta	ICF|ICF1|M.HsaIIIB	20	20q11.2
SP1		6667	SP1	Sp1 transcription factor	-	12	12q13.1
SUZ12		23512	SUZ12	SUZ12 polycomb repressive complex 2 subunit	CHET9|JJAZ1	17	17q11.2
WNT1		7471	WNT1	wingless-type MMTV integration site family, member 1	BMND16|INT1|OI15	12	12q13
MSN		4478	MSN	moesin	HEL70	X	Xq11.1
HFE		3077	HFE	hemochromatosis	HFE1|HH|HLA-H|MVCD7|TFQTL2	6	6p21.3
DLC1		10395	DLC1	DLC1 Rho GTPase activating protein	ARHGAP7|HP|STARD12|p122-RhoGAP	8	8p22
HNRNPA3		220988	HNRNPA3	heterogeneous nuclear ribonucleoprotein A3	2610510D13Rik|D10S102|FBRNP|HNRPA3	2	2q31.2
FERMT2		10979	FERMT2	fermitin family member 2	KIND2|MIG2|PLEKHC1|UNC112|UNC112B|mig-2	14	14q22.1
RAB21		23011	RAB21	RAB21, member RAS oncogene family	-	12	12q21.1
RAB3B		5865	RAB3B	RAB3B, member RAS oncogene family	-	1	1p32-p31
OXR1		55074	OXR1	oxidation resistance 1	Nbla00307|TLDC3	8	8q23
RAB18		22931	RAB18	RAB18, member RAS oncogene family	RAB18LI1|WARBM3	10	10p12.1
RAB23		51715	RAB23	RAB23, member RAS oncogene family	HSPC137	6	6p11
RASSF8		11228	RASSF8	Ras association (RalGDS/AF-6) domain family (N-terminal) member 8	C12orf2|HOJ1	12	12p12.3
UHRF1BP1		54887	UHRF1BP1	UHRF1 binding protein 1	C6orf107|ICBP90|dJ349A12.1	6	6p21
ZFHX4		79776	ZFHX4	zinc finger homeobox 4	ZFH4|ZHF4	8	8q21.11
ACSL4		2182	ACSL4	acyl-CoA synthetase long-chain family member 4	ACS4|FACL4|LACS4|MRX63|MRX68	X	Xq22.3-q23
SHCBP1		79801	SHCBP1	SHC SH2-domain binding protein 1	PAL	16	16q11.2
CAB39		51719	CAB39	calcium binding protein 39	CGI-66|MO25	2	2q37.1
NRBP1		29959	NRBP1	nuclear receptor binding protein 1	BCON3|MADM|MUDPNP|NRBP	2	2p23
ATP5G3		518	ATP5G3	ATP synthase, H+ transporting, mitochondrial Fo complex, subunit C3 (subunit 9)	P3	2	2q31.1
ZMAT3		64393	ZMAT3	zinc finger, matrin-type 3	PAG608|WIG-1|WIG1	3	3q26.32
DNAJB6		10049	DNAJB6	DnaJ (Hsp40) homolog, subfamily B, member 6	DJ4|DnaJ|HHDJ1|HSJ-2|HSJ2|LGMD1D|LGMD1E|MRJ|MSJ-1	7	7q36.3
ANKRD33B		651746	ANKRD33B	ankyrin repeat domain 33B	-	5	5p15.2
DDIT4		54541	DDIT4	DNA-damage-inducible transcript 4	Dig2|REDD-1|REDD1	10	10q22.1
KLHL42		57542	KLHL42	kelch-like family member 42	Ctb9|KLHDC5	12	12p11.22
FOXG1		2290	FOXG1	forkhead box G1	BF1|BF2|FHKL3|FKH2|FKHL1|FKHL2|FKHL3|FKHL4|FOXG1A|FOXG1B|FOXG1C|HBF-1|HBF-2|HBF-3|HBF-G2|HBF2|HFK1|HFK2|HFK3|KHL2|QIN	14	14q13
PARD6B		84612	PARD6B	par-6 family cell polarity regulator beta	PAR6B	20	20q13.13
DNAJB9		4189	DNAJB9	DnaJ (Hsp40) homolog, subfamily B, member 9	ERdj4|MDG-1|MDG1|MST049|MSTP049	7	7q31|14q24.2-q24.3
SHOC2		8036	SHOC2	SHOC2 leucine-rich repeat scaffold protein	SIAA0862|SOC2|SUR8	10	10q25
NUFIP2		57532	NUFIP2	nuclear fragile X mental retardation protein interacting protein 2	182-FIP|82-FIP|FIP-82|PIG1	17	17q11.2
NOTCH1		4851	NOTCH1	notch 1	AOS5|AOVD1|TAN1|hN1	9	9q34.3
BTC		685	BTC	betacellulin	-	4	4q13.3
LOX		4015	LOX	lysyl oxidase	-	5	5q23.2
ROCK2		9475	ROCK2	Rho-associated, coiled-coil containing protein kinase 2	ROCK-II	2	2p24
PIN1		5300	PIN1	peptidylprolyl cis/trans isomerase, NIMA-interacting 1	DOD|UBL5	19	19p13
CDKN1B		1027	CDKN1B	cyclin-dependent kinase inhibitor 1B (p27, Kip1)	CDKN4|KIP1|MEN1B|MEN4|P27KIP1	12	12p13.1-p12
PHLPP1		23239	PHLPP1	PH domain and leucine rich repeat protein phosphatase 1	PHLPP|PLEKHE1|SCOP	18	18q21.33
SEC23A		10484	SEC23A	Sec23 homolog A (S. cerevisiae)	CLSD	14	14q21.1
DDX53		168400	DDX53	DEAD (Asp-Glu-Ala-Asp) box polypeptide 53	CAGE|CT26	X	Xp22.11
PHF14		9678	PHF14	PHD finger protein 14	-	7	7p21.3
CDC14B		8555	CDC14B	cell division cycle 14B	CDC14B3|Cdc14B1|Cdc14B2|hCDC14B	9	9q22.3
ZNF621		285268	ZNF621	zinc finger protein 621	-	3	3p22.1
M6PR		4074	M6PR	mannose-6-phosphate receptor (cation dependent)	CD-MPR|MPR 46|MPR-46|MPR46|SMPR	12	12p13
KIF13A		63971	KIF13A	kinesin family member 13A	RBKIN|bA500C11.2	6	6p23
DENND5B		160518	DENND5B	DENN/MADD domain containing 5B	-	12	12p11.21
MALT1		10892	MALT1	MALT1 paracaspase	IMD12|MLT|MLT1	18	18q21
CYP1A1		1543	CYP1A1	cytochrome P450, family 1, subfamily A, polypeptide 1	AHH|AHRR|CP11|CYP1|P1-450|P450-C|P450DX	15	15q24.1
SERPINH1		871	SERPINH1	serpin peptidase inhibitor, clade H (heat shock protein 47), member 1, (collagen binding protein 1)	AsTP3|CBP1|CBP2|HSP47|OI10|PIG14|PPROM|RA-A47|SERPINH2|gp46	11	11q13.5
TJAP1		93643	TJAP1	tight junction associated protein 1 (peripheral)	PILT|TJP4	6	6p21.1
TPD52L1		7164	TPD52L1	tumor protein D52-like 1	D53|hD53	6	6q22-q23
CASP2		835	CASP2	caspase 2, apoptosis-related cysteine peptidase	CASP-2|ICH1|NEDD-2|NEDD2|PPP1R57	7	7q34-q35
AVPR1A		552	AVPR1A	arginine vasopressin receptor 1A	AVPR V1a|AVPR1|V1aR	12	12q14-q15
GPX8		493869	GPX8	glutathione peroxidase 8 (putative)	EPLA847|GPx-8|GSHPx-8|UNQ847	5	5q11.2
ABI2		10152	ABI2	abl-interactor 2	ABI-2|ABI2B|AIP-1|AblBP3|SSH3BP2|argBP1|argBPIA|argBPIB	2	2q33
CLEC2D		29121	CLEC2D	C-type lectin domain family 2, member D	CLAX|LLT1|OCIL	12	12p13
TBK1		29110	TBK1	TANK-binding kinase 1	NAK|T2K	12	12q14.1
UBE2D1		7321	UBE2D1	ubiquitin-conjugating enzyme E2D 1	E2(17)KB1|SFT|UBC4/5|UBCH5|UBCH5A	10	10q21.1
TP53INP1		94241	TP53INP1	tumor protein p53 inducible nuclear protein 1	SIP|TP53DINP1|TP53INP1A|TP53INP1B|Teap|p53DINP1	8	8q22
PLCG1		5335	PLCG1	phospholipase C, gamma 1	NCKAP3|PLC-II|PLC1|PLC148|PLCgamma1	20	20q12-q13.1
NCOA2		10499	NCOA2	nuclear receptor coactivator 2	GRIP1|KAT13C|NCoA-2|SRC2|TIF2|bHLHe75	8	8q13.3
PRRG4		79056	PRRG4	proline rich Gla (G-carboxyglutamic acid) 4 (transmembrane)	PRGP4|TMG4	11	11p13
KRAS		3845	KRAS	Kirsten rat sarcoma viral oncogene homolog	C-K-RAS|CFC2|K-RAS2A|K-RAS2B|K-RAS4A|K-RAS4B|KI-RAS|KRAS1|KRAS2|NS|NS3|RASK2	12	12p12.1
JUN		3725	JUN	jun proto-oncogene	AP-1|AP1|c-Jun	1	1p32-p31
BAG4		9530	BAG4	BCL2-associated athanogene 4	BAG-4|SODD	8	8p11.23
TCF7L2		6934	TCF7L2	transcription factor 7-like 2 (T-cell specific, HMG-box)	TCF-4|TCF4	10	10q25.3
GPATCH8		23131	GPATCH8	G patch domain containing 8	GPATC8|KIAA0553	17	17q21.31
LMNB1		4001	LMNB1	lamin B1	ADLD|LMN|LMN2|LMNB	5	5q23.2
C6orf47		57827	C6orf47	chromosome 6 open reading frame 47	D6S53E|G4|NG34	6	6p21.3
MAPK7		5598	MAPK7	mitogen-activated protein kinase 7	BMK1|ERK4|ERK5|PRKM7	17	17p11.2
TRIM56		81844	TRIM56	tripartite motif containing 56	RNF109	7	7q22.1
CLPB		81570	CLPB	ClpB homolog, mitochondrial AAA ATPase chaperonin	ANKCLB|HSP78|MEGCANN|MGCA7|SKD3	11	11q13.4
TXNDC16		57544	TXNDC16	thioredoxin domain containing 16	ERp90|KIAA1344	14	14q22.1
TMEM119		338773	TMEM119	transmembrane protein 119	OBIF	12	12q23.3
UNC119B		84747	UNC119B	unc-119 lipid binding chaperone B	POC7B	12	12q24.31
TAF1D		79101	TAF1D	TATA box binding protein (TBP)-associated factor, RNA polymerase I, D, 41kDa	JOSD3|RAFI41|TAF(I)41|TAFI41	11	11q21
PAK2		5062	PAK2	p21 protein (Cdc42/Rac)-activated kinase 2	PAK65|PAKgamma	3	3q29
NLGN4X		57502	NLGN4X	neuroligin 4, X-linked	ASPGX2|AUTSX2|HLNX|HNL4X|NLGN4	X	Xp22.33
ERMP1		79956	ERMP1	endoplasmic reticulum metallopeptidase 1	FXNA|KIAA1815|bA207C16.3	9	9p24
PDPK1		5170	PDPK1	3-phosphoinositide dependent protein kinase 1	PDK1|PDPK2|PDPK2P|PRO0461	16	16p13.3
CAMSAP2		23271	CAMSAP2	calmodulin regulated spectrin-associated protein family, member 2	CAMSAP1L1	1	1q32.1
GATA6		2627	GATA6	GATA binding protein 6	-	18	18q11.1-q11.2
FRS2		10818	FRS2	fibroblast growth factor receptor substrate 2	FRS2A|FRS2alpha|SNT|SNT-1|SNT1	12	12q15
CRLF3		51379	CRLF3	cytokine receptor-like factor 3	CREME-9|CREME9|CRLM9|CYTOR4|FRWS|p48.2	17	17q11.2
CDCA4		55038	CDCA4	cell division cycle associated 4	HEPP|SEI-3/HEPP	14	14q32.33
YEATS4		8089	YEATS4	YEATS domain containing 4	4930573H17Rik|B230215M10Rik|GAS41|NUBI-1|YAF9	12	12q13-q15
BBX		56987	BBX	bobby sox homolog (Drosophila)	ARTC1|HBP2|HSPC339|MDS001	3	3q13.1
ARPC3		10094	ARPC3	actin related protein 2/3 complex, subunit 3, 21kDa	ARC21|p21-Arc	12	12q24.11
PSD3		23362	PSD3	pleckstrin and Sec7 domain containing 3	EFA6D|EFA6R|HCA67	8	8p21.3
PPM1H		57460	PPM1H	protein phosphatase, Mg2+/Mn2+ dependent, 1H	ARHCL1|NERPP-2C|URCC2	12	12q14.1
INO80D		54891	INO80D	INO80 complex subunit D	-	2	2q33.3
FAM216B		144809	FAM216B	family with sequence similarity 216, member B	C13orf30	13	13q14.11
PTPN4		5775	PTPN4	protein tyrosine phosphatase, non-receptor type 4 (megakaryocyte)	MEG|PTPMEG|PTPMEG1	2	2q14.2
TMEM70		54968	TMEM70	transmembrane protein 70	MC5DN2	8	8q21.11
STX16		8675	STX16	syntaxin 16	SYN16	20	20q13.32
SEC24A		10802	SEC24A	SEC24 family member A	-	5	5q31.1
MTDH		92140	MTDH	metadherin	3D3|AEG-1|AEG1|LYRIC|LYRIC/3D3	8	8q22.1
IRS1		3667	IRS1	insulin receptor substrate 1	HIRS-1	2	2q36
ZNF236		7776	ZNF236	zinc finger protein 236	ZNF236A|ZNF236B	18	18q22-q23
SMC2		10592	SMC2	structural maintenance of chromosomes 2	CAP-E|CAPE|SMC-2|SMC2L1	9	9q31.1
ARF4		378	ARF4	ADP-ribosylation factor 4	ARF2	3	3p14.3
CXCL12		6387	CXCL12	chemokine (C-X-C motif) ligand 12	IRH|PBSF|SCYB12|SDF1|TLSF|TPAR1	10	10q11.1
ADAMTS6		11174	ADAMTS6	ADAM metallopeptidase with thrombospondin type 1 motif, 6	ADAM-TS 6|ADAM-TS6|ADAMTS-6	5	5q12
GRB10		2887	GRB10	growth factor receptor-bound protein 10	GRB-IR|Grb-10|IRBP|MEG1|RSS	7	7p12.2
DNAJB14		79982	DNAJB14	DnaJ (Hsp40) homolog, subfamily B, member 14	EGNR9427|PRO34683	4	4q23
EIF2S3		1968	EIF2S3	eukaryotic translation initiation factor 2, subunit 3 gamma, 52kDa	EIF2|EIF2G|EIF2gamma|eIF-2gA	X	Xp22.2-p22.1
KLHDC10		23008	KLHDC10	kelch domain containing 10	slim	7	7q32.2
B3GALNT2		148789	B3GALNT2	beta-1,3-N-acetylgalactosaminyltransferase 2	B3GalNAc-T2|MDDGA11	1	1q42.3
BMF		90427	BMF	Bcl2 modifying factor	-	15	15q14
KIT		3815	KIT	v-kit Hardy-Zuckerman 4 feline sarcoma viral oncogene homolog	C-Kit|CD117|PBT|SCFR	4	4q12
CDKN1C		1028	CDKN1C	cyclin-dependent kinase inhibitor 1C (p57, Kip2)	BWCR|BWS|KIP2|WBS|p57|p57Kip2	11	11p15.5
TMED7		51014	TMED7	transmembrane emp24 protein transport domain containing 7	CGI-109|p24gamma3|p27	5	5q22.3
TIMP3		7078	TIMP3	TIMP metallopeptidase inhibitor 3	HSMRK222|K222|K222TA2|SFD	22	22q12.3
BNIP3L		665	BNIP3L	BCL2/adenovirus E1B 19kDa interacting protein 3-like	BNIP3a|NIX	8	8p21
MYBL1		4603	MYBL1	v-myb avian myeloblastosis viral oncogene homolog-like 1	A-MYB|AMYB	8	8q13.1
DKK2		27123	DKK2	dickkopf WNT signaling pathway inhibitor 2	DKK-2	4	4q25
CREBZF		58487	CREBZF	CREB/ATF bZIP transcription factor	SMILE|ZF	11	11q14
BBC3		27113	BBC3	BCL2 binding component 3	JFY-1|JFY1|PUMA	19	19q13.3-q13.4
TNFSF10		8743	TNFSF10	tumor necrosis factor (ligand) superfamily, member 10	APO2L|Apo-2L|CD253|TL2|TRAIL	3	3q26
FOS		2353	FOS	FBJ murine osteosarcoma viral oncogene homolog	AP-1|C-FOS|p55	14	14q24.3
ICAM1		3383	ICAM1	intercellular adhesion molecule 1	BB2|CD54|P3.58	19	19p13.3-p13.2
BNIP3		664	BNIP3	BCL2/adenovirus E1B 19kDa interacting protein 3	NIP3	10	10q26.3
TICAM1		148022	TICAM1	toll-like receptor adaptor molecule 1	IIAE6|MyD88-3|PRVTIRB|TICAM-1|TRIF	19	19p13.3
NAIP		4671	NAIP	NLR family, apoptosis inhibitory protein	BIRC1|NLRB1|psiNAIP	5	5q13.2
PTEN		5728	PTEN	phosphatase and tensin homolog	10q23del|BZS|CWS1|DEC|GLM2|MHAM|MMAC1|PTEN1|TEP1	10	10q23.3
TCEAL1		9338	TCEAL1	transcription elongation factor A (SII)-like 1	SIIR|WEX9|p21|pp21	X	Xq22.1
CORO1A		11151	CORO1A	coronin, actin binding protein, 1A	CLABP|CLIPINA|HCORO1|IMD8|TACO|p57	16	16p11.2
DIRAS3		9077	DIRAS3	DIRAS family, GTP-binding RAS-like 3	ARHI|NOEY2	1	1p31
DICER1		23405	DICER1	dicer 1, ribonuclease type III	DCR1|Dicer|Dicer1e|HERNA|K12H4.8-LIKE|MNG1|RMSE2	14	14q32.13
TRPS1		7227	TRPS1	trichorhinophalangeal syndrome I	GC79|LGCR	8	8q24.12
CERS2		29956	CERS2	ceramide synthase 2	L3|LASS2|SP260|TMSG1	1	1q21.3
FMR1		2332	FMR1	fragile X mental retardation 1	FMRP|FRAXA|POF|POF1	X	Xq27.3
MEOX2		4223	MEOX2	mesenchyme homeobox 2	GAX|MOX2	7	7p22.1-p21.3
PDIK1L		149420	PDIK1L	PDLIM1 interacting kinase 1 like	CLIK1L|STK35L2	1	1p36.11
ABHD3		171586	ABHD3	abhydrolase domain containing 3	LABH3	18	18q11.2
NDUFB5		4711	NDUFB5	NADH dehydrogenase (ubiquinone) 1 beta subcomplex, 5, 16kDa	CISGDH|SGDH	3	3q26.33
SPTSSA		171546	SPTSSA	serine palmitoyltransferase, small subunit A	C14orf147|SSSPTA	14	14q13.1
NR2C2AP		126382	NR2C2AP	nuclear receptor 2C2-associated protein	TRA16	19	19p13.11
APOL2		23780	APOL2	apolipoprotein L, 2	APOL-II|APOL3	22	22q12
TDRP		157695	TDRP	testis development related protein	C8orf42|Inm01|TDRP1|TDRP2	8	8p23.3
GTF2E1		2960	GTF2E1	general transcription factor IIE, polypeptide 1, alpha 56kDa	FE|TF2E1|TFIIE-A	3	3q21-q24
TMEM168		64418	TMEM168	transmembrane protein 168	-	7	7q31.32
TUB		7275	TUB	tubby bipartite transcription factor	RDOB|rd5	11	11p15.5
ZNF652		22834	ZNF652	zinc finger protein 652	-	17	17q21.32
DVL2		1856	DVL2	dishevelled segment polarity protein 2	-	17	17p13.1
EIF2AK1		27102	EIF2AK1	eukaryotic translation initiation factor 2-alpha kinase 1	HCR|HRI	7	7p22
TNIP1		10318	TNIP1	TNFAIP3 interacting protein 1	ABIN-1|NAF1|VAN|nip40-1	5	5q32-q33.1
KLF9		687	KLF9	Kruppel-like factor 9	BTEB|BTEB1	9	9q13
TOMM20		9804	TOMM20	translocase of outer mitochondrial membrane 20 homolog (yeast)	MAS20|MOM19|TOM20	1	1q42
TMEM64		169200	TMEM64	transmembrane protein 64	-	8	8q21.3
GID8		54994	GID8	GID complex subunit 8	C20orf11|TWA1	20	20q13.33
ZNF571		51276	ZNF571	zinc finger protein 571	HSPC059	19	19q13.12
ATL2		64225	ATL2	atlastin GTPase 2	ARL3IP2|ARL6IP2|atlastin2	2	2p22.3
PTBP3		9991	PTBP3	polypyrimidine tract binding protein 3	ROD1	9	9q32
CXorf38		159013	CXorf38	chromosome X open reading frame 38	-	X	Xp11.4
ARID1A		8289	ARID1A	AT rich interactive domain 1A (SWI-like)	B120|BAF250|BAF250a|BM029|C1orf4|ELD|MRD14|OSA1|P270|SMARCF1|hELD|hOSA1	1	1p35.3
NHSL1		57224	NHSL1	NHS-like 1	C6orf63	6	6q23.3
HIVEP1		3096	HIVEP1	human immunodeficiency virus type I enhancer binding protein 1	CIRIP|CRYBP1|GAAP|MBP-1|PRDII-BF1|Schnurri-1|ZAS1|ZNF40|ZNF40A	6	6p24-p22.3
TRPC3		7222	TRPC3	transient receptor potential cation channel, subfamily C, member 3	SCA41|TRP3	4	4q27
SLC6A9		6536	SLC6A9	solute carrier family 6 (neurotransmitter transporter, glycine), member 9	GLYT1	1	1p33
TMEM245		23731	TMEM245	transmembrane protein 245	C9orf5|CG-2|CG2	9	9q31
RNF20		56254	RNF20	ring finger protein 20, E3 ubiquitin protein ligase	BRE1|BRE1A|hBRE1	9	9q22
PHF12		57649	PHF12	PHD finger protein 12	PF1	17	17q11.2
WEE1		7465	WEE1	WEE1 G2 checkpoint kinase	WEE1A|WEE1hu	11	11p15.4
LYSMD1		388695	LYSMD1	LysM, putative peptidoglycan-binding, domain containing 1	SB145	1	1q21.3
NDFIP1		80762	NDFIP1	Nedd4 family interacting protein 1	N4WBP5	5	5q31.3
TIPARP		25976	TIPARP	TCDD-inducible poly(ADP-ribose) polymerase	ARTD14|PARP7|pART14	3	3q25.31
GPR107		57720	GPR107	G protein-coupled receptor 107	GCDRP|LUSTR1|bA138E2.2	9	9q34.11
LHFPL2		10184	LHFPL2	lipoma HMGIC fusion partner-like 2	-	5	5q14.1
STAMBP		10617	STAMBP	STAM binding protein	AMSH|MICCAP	2	2p13.1
HNRNPD		3184	HNRNPD	heterogeneous nuclear ribonucleoprotein D (AU-rich element RNA binding protein 1, 37kDa)	AUF1|AUF1A|HNRPD|P37|hnRNPD0	4	4q21
UBE2N		7334	UBE2N	ubiquitin-conjugating enzyme E2N	HEL-S-71|UBC13|UBCHBEN; UBC13|UbcH-ben|UbcH13	12	12q22
ELAVL2		1993	ELAVL2	ELAV like neuron-specific RNA binding protein 2	HEL-N1|HELN1|HUB	9	9p21
RNF4		6047	RNF4	ring finger protein 4	RES4-26|SLX5|SNURF	4	4p16.3
ASXL3		80816	ASXL3	additional sex combs like transcriptional regulator 3	BRPS|KIAA1713	18	18q11
CTNNB1		1499	CTNNB1	catenin (cadherin-associated protein), beta 1, 88kDa	CTNNB|MRD19|armadillo	3	3p21
PLOD2		5352	PLOD2	procollagen-lysine, 2-oxoglutarate 5-dioxygenase 2	BRKS2|LH2|TLH	3	3q24
LIMS1		3987	LIMS1	LIM and senescent cell antigen-like domains 1	PINCH|PINCH-1|PINCH1	2	2q12.3
ZNF275		10838	ZNF275	zinc finger protein 275	-	X	Xq28
TMEM132B		114795	TMEM132B	transmembrane protein 132B	-	12	12q24.31
CCSAP		126731	CCSAP	centriole, cilia and spindle-associated protein	C1orf96|CSAP	1	1q42.13
BRD1		23774	BRD1	bromodomain containing 1	BRL|BRPF1|BRPF2	22	22q13.33
AGAP1		116987	AGAP1	ArfGAP with GTPase domain, ankyrin repeat and PH domain 1	AGAP-1|CENTG2|GGAP1|cnt-g2	2	2q37
FBXO28		23219	FBXO28	F-box protein 28	CENP-30|Fbx28	1	1q42.11
TFAP2A		7020	TFAP2A	transcription factor AP-2 alpha (activating enhancer binding protein 2 alpha)	AP-2|AP-2alpha|AP2TF|BOFS|TFAP2	6	6p24
ZKSCAN8		7745	ZKSCAN8	zinc finger with KRAB and SCAN domains 8	LD5-1|ZNF192|ZSCAN40	6	6p21.3
HNRNPA0		10949	HNRNPA0	heterogeneous nuclear ribonucleoprotein A0	HNRPA0	5	5q31
UBE2J1		51465	UBE2J1	ubiquitin-conjugating enzyme E2, J1	CGI-76|HSPC153|HSPC205|HSU93243|NCUBE-1|NCUBE1|UBC6|UBC6E|Ubc6p	6	6q15
CYP1B1		1545	CYP1B1	cytochrome P450, family 1, subfamily B, polypeptide 1	CP1B|CYPIB1|GLC3A|P4501B1	2	2p22.2
ATXN1		6310	ATXN1	ataxin 1	ATX1|D6S504E|SCA1	6	6p23
POGZ		23126	POGZ	pogo transposable element with ZNF domain	MRD37|ZNF280E|ZNF635|ZNF635m	1	1q21.3
HECTD2		143279	HECTD2	HECT domain containing E3 ubiquitin protein ligase 2	-	10	10q23.32
RUNDC3B		154661	RUNDC3B	RUN domain containing 3B	RPIB9|RPIP9	7	7q21.12
NFYC		4802	NFYC	nuclear transcription factor Y, gamma	CBF-C|CBFC|H1TF2A|HAP5|HSM|NF-YC	1	1p32
PHF21A		51317	PHF21A	PHD finger protein 21A	BHC80|BM-006	11	11p11.2
PKM		5315	PKM	pyruvate kinase, muscle	CTHBP|HEL-S-30|OIP3|PK3|PKM2|TCB|THBP1	15	15q22
CENPT		80152	CENPT	centromere protein T	C16orf56|CENP-T	16	16q22.1
DHX15		1665	DHX15	DEAH (Asp-Glu-Ala-His) box helicase 15	DBP1|DDX15|HRH2|PRP43|PRPF43|PrPp43p	4	4p15.3
LAMTOR5		10542	LAMTOR5	late endosomal/lysosomal adaptor, MAPK and MTOR activator 5	HBXIP|XIP	1	1p13.3
MIEN1		84299	MIEN1	migration and invasion enhancer 1	C17orf37|C35|ORB3|RDX12|XTP4	17	17q12
RPS7		6201	RPS7	ribosomal protein S7	DBA8|S7	2	2p25
NABP2		79035	NABP2	nucleic acid binding protein 2	OBFC2B|SOSS-B1|SSB1|hSSB1	12	12q13.3
IQCE		23288	IQCE	IQ motif containing E	1700028P05Rik	7	7p22.3
RPLP0		6175	RPLP0	ribosomal protein, large, P0	L10E|LP0|P0|PRLP0|RPP0	12	12q24.2
CDC25C		995	CDC25C	cell division cycle 25C	CDC25|PPP1R60	5	5q31
TOB2		10766	TOB2	transducer of ERBB2, 2	TOB4|TOBL|TROB2	22	22q13.2
MBNL1		4154	MBNL1	muscleblind-like splicing regulator 1	EXP|EXP35|EXP40|EXP42|MBNL	3	3q25
RACGAP1		29127	RACGAP1	Rac GTPase activating protein 1	CYK4|HsCYK-4|ID-GAP|MgcRacGAP	12	12q13.12
SPAG5		10615	SPAG5	sperm associated antigen 5	DEEPEST|MAP126|hMAP126	17	17q11.2
TNKS2		80351	TNKS2	tankyrase, TRF1-interacting ankyrin-related ADP-ribose polymerase 2	ARTD6|PARP-5b|PARP-5c|PARP5B|PARP5C|TANK2|TNKL|pART6	10	10q23.3
SGTA		6449	SGTA	small glutamine-rich tetratricopeptide repeat (TPR)-containing, alpha	SGT|alphaSGT|hSGT	19	19p13
SAPCD2		89958	SAPCD2	suppressor APC domain containing 2	C9orf140|p42.3	9	9q34.3
NFYA		4800	NFYA	nuclear transcription factor Y, alpha	CBF-A|CBF-B|HAP2|NF-YA	6	6p21.3
KHSRP		8570	KHSRP	KH-type splicing regulatory protein	FBP2|FUBP2|KSRP	19	19p13.3
AMOT		154796	AMOT	angiomotin	-	X	Xq23
POLG		5428	POLG	polymerase (DNA directed), gamma	MDP1|MIRAS|MTDPS4A|MTDPS4B|PEO|POLG1|POLGA|SANDO|SCAE	15	15q25
SKI		6497	SKI	SKI proto-oncogene	SGS|SKV	1	1p36.33
FBN3		84467	FBN3	fibrillin 3	-	19	19p13
SPRYD3		84926	SPRYD3	SPRY domain containing 3	-	12	12q13.13
ACIN1		22985	ACIN1	apoptotic chromatin condensation inducer 1	ACINUS|ACN|fSAP152	14	14q11.2
BAG3		9531	BAG3	BCL2-associated athanogene 3	BAG-3|BIS|CAIR-1|MFM6	10	10q25.2-q26.2
PRDM16		63976	PRDM16	PR domain containing 16	CMD1LL|LVNC8|MEL1|PFM13	1	1p36.23-p33
GCN1		10985	GCN1	GCN1 eIF2 alpha kinase activator homolog	GCN1L|GCN1L1|PRIC295	12	12q24.2
PELO		53918	PELO	pelota homolog (Drosophila)	CGI-17|PRO1770	5	5q11.2
HIST2H3D		653604	HIST2H3D	histone cluster 2, H3d	-	1	1q21.2
MTSS1L		92154	MTSS1L	metastasis suppressor 1-like	ABBA-1	16	16q22.1
NOP58		51602	NOP58	NOP58 ribonucleoprotein	HSPC120|NOP5|NOP5/NOP58	2	2q33.1
TUBA1C		84790	TUBA1C	tubulin, alpha 1c	TUBA6|bcm948	12	12q13.12
TMEM248		55069	TMEM248	transmembrane protein 248	C7orf42	7	7q11.21
VPS53		55275	VPS53	vacuolar protein sorting 53 homolog (S. cerevisiae)	HCCS1|PCH2E|hVps53L|pp13624	17	17p13.3
ADGRL2		23266	ADGRL2	adhesion G protein-coupled receptor L2	CIRL2|CL2|LEC1|LPHH1|LPHN2	1	1p31.1
DYNC1H1		1778	DYNC1H1	dynein, cytoplasmic 1, heavy chain 1	CMT2O|DHC1|DHC1a|DNCH1|DNCL|DNECL|DYHC|Dnchc1|HL-3|SMALED1|p22	14	14q32
TIAM1		7074	TIAM1	T-cell lymphoma invasion and metastasis 1	-	21	21q22.11
ASXL2		55252	ASXL2	additional sex combs like transcriptional regulator 2	ASXH2	2	2p24.1
UTP14A		10813	UTP14A	UTP14, U3 small nucleolar ribonucleoprotein, homolog A (yeast)	NYCO16|SDCCAG16|dJ537K23.3	X	Xq26.1
B4GALT2		8704	B4GALT2	UDP-Gal:betaGlcNAc beta 1,4- galactosyltransferase, polypeptide 2	B4Gal-T2|B4Gal-T3|beta4Gal-T2	1	1p34-p33
HSPA1B		3304	HSPA1B	heat shock 70kDa protein 1B	HSP70-1B|HSP70-2|HSP70.2	6	6p21.3
PEX19		5824	PEX19	peroxisomal biogenesis factor 19	D1S2223E|HK33|PBD12A|PMP1|PMPI|PXF|PXMP1	1	1q23.2
PITPNM1		9600	PITPNM1	phosphatidylinositol transfer protein, membrane-associated 1	DRES9|NIR2|PITPNM|RDGB|RDGB1|RDGBA|RDGBA1|Rd9	11	11q13
AP2A1		160	AP2A1	adaptor-related protein complex 2, alpha 1 subunit	ADTAA|AP2-ALPHA|CLAPA1	19	19q13.33
KIF16B		55614	KIF16B	kinesin family member 16B	C20orf23|KISC20ORF|SNX23	20	20p11.23
SEPHS1		22929	SEPHS1	selenophosphate synthetase 1	SELD|SPS|SPS1	10	10p14
KPNA6		23633	KPNA6	karyopherin alpha 6 (importin alpha 7)	IPOA7|KPNA7	1	1p35.1
SF1		7536	SF1	splicing factor 1	BBP|D11S636|MBBP|ZCCHC25|ZFM1|ZNF162	11	11q13
RBM39		9584	RBM39	RNA binding motif protein 39	CAPER|CAPERalpha|FSAP59|HCC1|RNPC2	20	20q11.22
HIST1H2AE		3012	HIST1H2AE	histone cluster 1, H2ae	H2A.1|H2A.2|H2A/a|H2AFA	6	6p22.2
FLNA		2316	FLNA	filamin A, alpha	ABP-280|ABPX|CSBS|CVD1|FLN|FLN-A|FLN1|FMD|MNS|NHBP|OPD|OPD1|OPD2|XLVD|XMVD	X	Xq28
CCDC142		84865	CCDC142	coiled-coil domain containing 142	-	2	2p13.1
ZYX		7791	ZYX	zyxin	ESP-2|HED-2	7	7q32
KLHL8		57563	KLHL8	kelch-like family member 8	-	4	4q22.1
TLE4		7091	TLE4	transducin-like enhancer of split 4	BCE-1|BCE1|E(spI)|ESG|ESG4|GRG4|Grg-4	9	9q21.31
MDFIC		29969	MDFIC	MyoD family inhibitor domain containing	HIC	7	7q31.1-q31.2
NME2		4831	NME2	NME/NM23 nucleoside diphosphate kinase 2	NDKB|NDPK-B|NDPKB|NM23-H2|NM23B|PUF	17	17q21.3
EIF4G3		8672	EIF4G3	eukaryotic translation initiation factor 4 gamma, 3	eIF-4G 3|eIF4G 3|eIF4GII	1	1p36.12
UBC		7316	UBC	ubiquitin C	HMG20	12	12q24.3
UQCR10		29796	UQCR10	ubiquinol-cytochrome c reductase, complex III subunit X	HSPC051|HSPC119|HSPC151|QCR9|UCCR7.2|UCRC	22	22q12.2
ADD1		118	ADD1	adducin 1 (alpha)	ADDA	4	4p16.3
HECTD1		25831	HECTD1	HECT domain containing E3 ubiquitin protein ligase 1	EULIR	14	14q12
FUS		2521	FUS	FUS RNA binding protein	ALS6|ETM4|FUS1|HNRNPP2|POMP75|TLS	16	16p11.2
CNOT1		23019	CNOT1	CCR4-NOT transcription complex, subunit 1	AD-005|CDC39|NOT1|NOT1H	16	16q21
HIST1H2AC		8334	HIST1H2AC	histone cluster 1, H2ac	H2A/l|H2AFL|dJ221C16.4	6	6p22.1
WDR34		89891	WDR34	WD repeat domain 34	DIC5|FAP133|SRTD11|bA216B9.3	9	9q34.11
NT5DC2		64943	NT5DC2	5'-nucleotidase domain containing 2	-	3	3p21.1
LRP6		4040	LRP6	low density lipoprotein receptor-related protein 6	ADCAD2	12	12p13.2
AP3B1		8546	AP3B1	adaptor-related protein complex 3, beta 1 subunit	ADTB3|ADTB3A|HPS|HPS2|PE	5	5q14.1
EVL		51466	EVL	Enah/Vasp-like	RNB6	14	14q32.2
NCL		4691	NCL	nucleolin	C23	2	2q37.1
GLYR1		84656	GLYR1	glyoxylate reductase 1 homolog (Arabidopsis)	BM045|HIBDL|N-PAC|NP60	16	16p13.3
ANKRD28		23243	ANKRD28	ankyrin repeat domain 28	PITK|PPP1R65	3	3p25.1
TMEM183A		92703	TMEM183A	transmembrane protein 183A	C1orf37	1	1q32.1
TRIM28		10155	TRIM28	tripartite motif containing 28	KAP1|PPP1R157|RNF96|TF1B|TIF1B	19	19q13.4
NUP210		23225	NUP210	nucleoporin 210kDa	GP210|POM210	3	3p25.1
YWHAB		7529	YWHAB	tyrosine 3-monooxygenase/tryptophan 5-monooxygenase activation protein, beta	GW128|HEL-S-1|HS1|KCIP-1|YWHAA	20	20q13.1
PEX1		5189	PEX1	peroxisomal biogenesis factor 1	PBD1A|PBD1B|ZWS|ZWS1	7	7q21.2
MKI67		4288	MKI67	marker of proliferation Ki-67	KIA|MIB-|MIB-1|PPP1R105	10	10q26.2
SRP68		6730	SRP68	signal recognition particle 68kDa	-	17	17q25.1
NUF2		83540	NUF2	NUF2, NDC80 kinetochore complex component	CDCA1|CT106|NUF2R	1	1q23.3
FARSA		2193	FARSA	phenylalanyl-tRNA synthetase, alpha subunit	CML33|FARSL|FARSLA|FRSA|PheHA	19	19p13.2
CHCHD2		51142	CHCHD2	coiled-coil-helix-coiled-coil-helix domain containing 2	C7orf17	7	7p11.2
CLIC1		1192	CLIC1	chloride intracellular channel 1	G6|NCC27	6	6p21.3
UHRF1		29128	UHRF1	ubiquitin-like with PHD and ring finger domains 1	ICBP90|Np95|RNF106|hNP95|hUHRF1|huNp95	19	19p13.3
UNC13B		10497	UNC13B	unc-13 homolog B (C. elegans)	MUNC13|UNC13|Unc13h2	9	9p13.3
ERC1		23085	ERC1	ELKS/RAB6-interacting/CAST family member 1	Cast2|ELKS|ERC-1|RAB6IP2	12	12p13.3
ARHGEF18		23370	ARHGEF18	Rho/Rac guanine nucleotide exchange factor (GEF) 18	P114-RhoGEF	19	19p13.3
PTPRF		5792	PTPRF	protein tyrosine phosphatase, receptor type, F	BNAH2|LAR	1	1p34
SLC30A7		148867	SLC30A7	solute carrier family 30 (zinc transporter), member 7	ZNT7|ZnT-7|ZnTL2	1	1p21.2
RBM6		10180	RBM6	RNA binding motif protein 6	3G2|DEF-3|DEF3|HLC-11|NY-LU-12|g16	3	3p21.3
CNRIP1		25927	CNRIP1	cannabinoid receptor interacting protein 1	C2orf32|CRIP1	2	2p14
NUP205		23165	NUP205	nucleoporin 205kDa	C7orf14	7	7q33
DENR		8562	DENR	density-regulated protein	DRP|DRP1|SMAP-3	12	12q24.31
ACTG1		71	ACTG1	actin gamma 1	ACT|ACTG|BRWS2|DFNA20|DFNA26|HEL-176	17	17q25
ZNF35		7584	ZNF35	zinc finger protein 35	HF.10|HF10|Zfp105	3	3p21.32
PSMB5		5693	PSMB5	proteasome (prosome, macropain) subunit, beta type, 5	LMPX|MB1|X	14	14q11.2
NDUFS1		4719	NDUFS1	NADH dehydrogenase (ubiquinone) Fe-S protein 1, 75kDa (NADH-coenzyme Q reductase)	CI-75Kd|CI-75k|PRO1304	2	2q33-q34
CABYR		26256	CABYR	calcium binding tyrosine-(Y)-phosphorylation regulated	CABYRa|CABYRc|CABYRc/d|CABYRe|CBP86|CT88|FSP-2|FSP2	18	18q11.2
MFN2		9927	MFN2	mitofusin 2	CMT2A|CMT2A2|CPRP1|HSG|MARF	1	1p36.22
ARHGAP42		143872	ARHGAP42	Rho GTPase activating protein 42	GRAF3	11	11q22.1
DDX3Y		8653	DDX3Y	DEAD (Asp-Glu-Ala-Asp) box helicase 3, Y-linked	DBY	Y	Yq11
TRAF4		9618	TRAF4	TNF receptor-associated factor 4	CART1|MLN62|RNF83	17	17q11-q12
C15orf40		123207	C15orf40	chromosome 15 open reading frame 40	-	15	15q25.2
RBM33		155435	RBM33	RNA binding motif protein 33	PRR8	7	7q36.3
CROT		54677	CROT	carnitine O-octanoyltransferase	COT	7	7q21.1
HIST2H2AC		8338	HIST2H2AC	histone cluster 2, H2ac	H2A|H2A-GL101|H2A/q|H2AFQ	1	1q21.2
USP28		57646	USP28	ubiquitin specific peptidase 28	-	11	11q23
PALB2		79728	PALB2	partner and localizer of BRCA2	FANCN|PNCA3	16	16p12.2
CCT3		7203	CCT3	chaperonin containing TCP1, subunit 3 (gamma)	CCT-gamma|CCTG|PIG48|TCP-1-gamma|TRIC5	1	1q23
YY1		7528	YY1	YY1 transcription factor	DELTA|INO80S|NF-E1|UCRBP|YIN-YANG-1	14	14q
PLP2		5355	PLP2	proteolipid protein 2 (colonic epithelium-enriched)	A4|A4LSB	X	Xp11.23
PXN		5829	PXN	paxillin	-	12	12q24.31
TSN		7247	TSN	translin	BCLF-1|C3PO|RCHF1|REHF-1|TBRBP|TRSLN	2	2q21.1
HIST1H3D		8351	HIST1H3D	histone cluster 1, H3d	H3/b|H3FB	6	6p22.1
AMMECR1L		83607	AMMECR1L	AMMECR1-like	-	2	2q21
PSMD4		5710	PSMD4	proteasome (prosome, macropain) 26S subunit, non-ATPase, 4	AF|AF-1|ASF|MCB1|Rpn10|S5A|pUB-R5	1	1q21.3
GJA1		2697	GJA1	gap junction protein, alpha 1, 43kDa	AVSD3|CMDR|CX43|EKVP|GJAL|HLHS1|HSS|ODDD	6	6q22.31
SSX2IP		117178	SSX2IP	synovial sarcoma, X breakpoint 2 interacting protein	ADIP	1	1p22.3
ASZ1		136991	ASZ1	ankyrin repeat, SAM and basic leucine zipper domain containing 1	ALP1|ANKL1|C7orf7|CT1.19|GASZ|Orf3	7	7q31.2
CHSY1		22856	CHSY1	chondroitin sulfate synthase 1	CHSY|CSS1|ChSy-1|TPBS	15	15q26.3
CAMKK1		84254	CAMKK1	calcium/calmodulin-dependent protein kinase kinase 1, alpha	CAMKKA	17	17p13.2
ERBB4		2066	ERBB4	erb-b2 receptor tyrosine kinase 4	ALS19|HER4|p180erbB4	2	2q33.3-q34
PCDHA1		56147	PCDHA1	protocadherin alpha 1	PCDH-ALPHA1	5	5q31
PCDHA6		56142	PCDHA6	protocadherin alpha 6	CNR2|CNRN2|CNRS2|CRNR2|PCDH-ALPHA6	5	5q31
PCDHA7		56141	PCDHA7	protocadherin alpha 7	CNR4|CNRN4|CNRS4|CRNR4|PCDH-ALPHA7	5	5q31
PCDHA8		56140	PCDHA8	protocadherin alpha 8	PCDH-ALPHA8	5	5q31
PCDHAC1		56135	PCDHAC1	protocadherin alpha subfamily C, 1	PCDH-ALPHA-C1	5	5q31
PCDHAC2		56134	PCDHAC2	protocadherin alpha subfamily C, 2	PCDH-ALPHA-C2	5	5q31
PCDHA10		56139	PCDHA10	protocadherin alpha 10	CNR8|CNRN8|CNRS8|CRNR8|PCDH-ALPHA10	5	5q31
PCDHA11		56138	PCDHA11	protocadherin alpha 11	CNR7|CNRN7|CNRS7|CRNR7|PCDH-ALPHA11	5	5q31
PCDHA12		56137	PCDHA12	protocadherin alpha 12	PCDH-ALPHA12	5	5q31
PCDHA13		56136	PCDHA13	protocadherin alpha 13	CNR5|CNRN5|CNRS5|CRNR5|PCDH-ALPHA13	5	5q31
PCDHA2		56146	PCDHA2	protocadherin alpha 2	PCDH-ALPHA2	5	5q31
PCDHA3		56145	PCDHA3	protocadherin alpha 3	PCDH-ALPHA3	5	5q31
PCDHA4		56144	PCDHA4	protocadherin alpha 4	CNR1|CNRN1|CRNR1|PCDH-ALPHA4	5	5q31
PCDHA5		56143	PCDHA5	protocadherin alpha 5	CNR6|CNRN6|CNRS6|CRNR6|PCDH-ALPHA5	5	5q31
PDGFA		5154	PDGFA	platelet-derived growth factor alpha polypeptide	PDGF-A|PDGF1	7	7p22
SOX11		6664	SOX11	SRY (sex determining region Y)-box 11	MRD27	2	2p25
ACVR2B		93	ACVR2B	activin A receptor, type IIB	ACTRIIB|ActR-IIB|HTX4	3	3p22
MAPK10		5602	MAPK10	mitogen-activated protein kinase 10	JNK3|JNK3A|PRKM10|SAPK1b|p493F12|p54bSAPK	4	4q22.1-q23
MAP3K2		10746	MAP3K2	mitogen-activated protein kinase kinase kinase 2	MEKK2|MEKK2B	2	2q14.3
APAF1		317	APAF1	apoptotic peptidase activating factor 1	APAF-1|CED4	12	12q23
ANXA1		301	ANXA1	annexin A1	ANX1|LPC1	9	9q21.13
CTCF		10664	CTCF	CCCTC-binding factor (zinc finger protein)	MRD21	16	16q21-q22.3
RAB1A		5861	RAB1A	RAB1A, member RAS oncogene family	RAB1|YPT1	2	2p14
RECK		8434	RECK	reversion-inducing-cysteine-rich protein with kazal motifs	ST15	9	9p13.3
PAK1		5058	PAK1	p21 protein (Cdc42/Rac)-activated kinase 1	PAKalpha	11	11q13-q14
FAM35A		54537	FAM35A	family with sequence similarity 35, member A	FAM35A1|bA163M19.1	10	10q23.2
MYLIP		29116	MYLIP	myosin regulatory light chain interacting protein	IDOL|MIR	6	6p22.3
MAT2A		4144	MAT2A	methionine adenosyltransferase II, alpha	MATA2|MATII|SAMS2	2	2p11.2
PAIP2		51247	PAIP2	poly(A) binding protein interacting protein 2	PAIP-2|PAIP2A	5	5q31.2
PAFAH1B2		5049	PAFAH1B2	platelet-activating factor acetylhydrolase 1b, catalytic subunit 2 (30kDa)	HEL-S-303	11	11q23
HMBOX1		79618	HMBOX1	homeobox containing 1	HNF1LA|HOT1|PBHNF	8	8p21.1
TSPAN13		27075	TSPAN13	tetraspanin 13	NET-6|NET6|TM4SF13	7	7p21.1
RUNX1		861	RUNX1	runt-related transcription factor 1	AML1|AML1-EVI-1|AMLCR1|CBFA2|EVI-1|PEBP2aB	21	21q22.3
ARNT		405	ARNT	aryl hydrocarbon receptor nuclear translocator	HIF-1-beta|HIF-1beta|HIF1-beta|HIF1B|HIF1BETA|TANGO|bHLHe2	1	1q21
MDM2		4193	MDM2	MDM2 proto-oncogene, E3 ubiquitin protein ligase	ACTFS|HDMX|hdm2	12	12q14.3-q15
MGMT		4255	MGMT	O-6-methylguanine-DNA methyltransferase	-	10	10q26
PIK3R1		5295	PIK3R1	phosphoinositide-3-kinase, regulatory subunit 1 (alpha)	AGM7|GRB1|IMD36|p85|p85-ALPHA	5	5q13.1
MMP2		4313	MMP2	matrix metallopeptidase 2	CLG4|CLG4A|MMP-2|MMP-II|MONA|TBE-1	16	16q12.2
STAT5A		6776	STAT5A	signal transducer and activator of transcription 5A	MGF|STAT5	17	17q11.2
SOCS3		9021	SOCS3	suppressor of cytokine signaling 3	ATOD4|CIS3|Cish3|SOCS-3|SSI-3|SSI3	17	17q25.3
RAD51		5888	RAD51	RAD51 recombinase	BRCC5|HRAD51|HsRad51|HsT16930|MRMV2|RAD51A|RECA	15	15q15.1
OIP5		11339	OIP5	Opa interacting protein 5	5730547N13Rik|CT86|LINT-25|MIS18B|MIS18beta|hMIS18beta	15	15q15.1
CIAPIN1		57019	CIAPIN1	cytokine induced apoptosis inhibitor 1	Anamorsin|DRE2|PRO0915	16	16q21
DDX6		1656	DDX6	DEAD (Asp-Glu-Ala-Asp) box helicase 6	HLR2|P54|RCK	11	11q23.3
TRAT1		50852	TRAT1	T cell receptor associated transmembrane adaptor 1	HSPC062|TCRIM|TRIM	3	3q13
FAM84A		151354	FAM84A	family with sequence similarity 84, member A	NSE1|PP11517	2	2p24.3
PPP1R14C		81706	PPP1R14C	protein phosphatase 1, regulatory (inhibitor) subunit 14C	CPI17-like|KEPI|NY-BR-81	6	6q24.3-q25.3
STMN1		3925	STMN1	stathmin 1	C1orf215|LAP18|Lag|OP18|PP17|PP19|PR22|SMN	1	1p36.11
PGPEP1		54858	PGPEP1	pyroglutamyl-peptidase I	PAP-I|PGP|PGP-I|PGPI|Pcp	19	19p13.11
MKKS		8195	MKKS	McKusick-Kaufman syndrome	BBS6|HMCS|KMS|MKS	20	20p12
EXO5		64789	EXO5	exonuclease 5	C1orf176|DEM1|Exo V|hExo5	1	1p34.2
VANGL1		81839	VANGL1	VANGL planar cell polarity protein 1	KITENIN|LPP2|STB2|STBM2	1	1p13.1
SLC25A36		55186	SLC25A36	solute carrier family 25 (pyrimidine nucleotide carrier), member 36	PNC2	3	3q23
GALNT3		2591	GALNT3	polypeptide N-acetylgalactosaminyltransferase 3	GalNAc-T3|HFTC|HHS	2	2q24-q31
COG5		10466	COG5	component of oligomeric golgi complex 5	CDG2I|GOLTC1|GTC90	7	7q31
FICD		11153	FICD	FIC domain containing	HIP13|HYPE|UNQ3041	12	12q24.1
PPP6C		5537	PPP6C	protein phosphatase 6, catalytic subunit	PP6|PP6C	9	9q33.3
RNPS1		10921	RNPS1	RNA binding protein S1, serine-rich domain	E5.1	16	16p13.3
C19orf12		83636	C19orf12	chromosome 19 open reading frame 12	NBIA3|NBIA4|SPG43	19	19q12
ZFP30		22835	ZFP30	ZFP30 zinc finger protein	ZNF745	19	19q13.12
CHORDC1		26973	CHORDC1	cysteine and histidine-rich domain (CHORD) containing 1	CHP1	11	11q14.3
AGO2		27161	AGO2	argonaute RISC catalytic component 2	EIF2C2|Q10	8	8q24
CDK6		1021	CDK6	cyclin-dependent kinase 6	MCPH12|PLSTIRE	7	7q21-q22
AKT3		10000	AKT3	v-akt murine thymoma viral oncogene homolog 3	MPPH|MPPH2|PKB-GAMMA|PKBG|PRKBG|RAC-PK-gamma|RAC-gamma|STK-2	1	1q44
TMCC1		23023	TMCC1	transmembrane and coiled-coil domain family 1	-	3	3q22.1
CPSF6		11052	CPSF6	cleavage and polyadenylation specific factor 6, 68kDa	CFIM|CFIM68|HPBRII-4|HPBRII-7	12	12q15
CDC27		996	CDC27	cell division cycle 27	ANAPC3|APC3|CDC27Hs|D0S1430E|D17S978E|H-NUC|HNUC|NUC2	17	17q21.32
SRSF2		6427	SRSF2	serine/arginine-rich splicing factor 2	PR264|SC-35|SC35|SFRS2|SFRS2A|SRp30b	17	17q25.1
ZNF805		390980	ZNF805	zinc finger protein 805	-	19	19q13.43
PNRC2		55629	PNRC2	proline-rich nuclear receptor coactivator 2	-	1	1p36.11
EXOC8		149371	EXOC8	exocyst complex component 8	EXO84|Exo84p|SEC84	1	1q42.2
PRPS1L1		221823	PRPS1L1	phosphoribosyl pyrophosphate synthetase 1-like 1	PRPS1|PRPS3|PRPSL|PRS-III	7	7p21.1
RBMS2		5939	RBMS2	RNA binding motif, single stranded interacting protein 2	SCR3	12	12q13.3
ZFP1		162239	ZFP1	ZFP1 zinc finger protein	ZNF475	16	16q23.1
DERL2		51009	DERL2	derlin 2	CGI-101|DERtrin-2|F-LAN-1|F-LANa|FLANa	17	17p13.2
FBXL18		80028	FBXL18	F-box and leucine-rich repeat protein 18	Fbl18	7	7p22.2
TMEM2		23670	TMEM2	transmembrane protein 2	-	9	9q21.13
BRWD1		54014	BRWD1	bromodomain and WD repeat domain containing 1	C21orf107|N143|WDR9	21	21q22.2
DIP2A		23181	DIP2A	disco-interacting protein 2 homolog A	C21orf106|DIP2	21	21q22.3
POLR2E		5434	POLR2E	polymerase (RNA) II (DNA directed) polypeptide E, 25kDa	RPABC1|RPB5|XAP4|hRPB25|hsRPB5	19	19p13.3
PDE4DIP		9659	PDE4DIP	phosphodiesterase 4D interacting protein	CMYA2|MMGL	1	1q12
PRKX		5613	PRKX	protein kinase, X-linked	PKX1	X	Xp22.3
CSNK1A1		1452	CSNK1A1	casein kinase 1, alpha 1	CK1|CK1a|CKIa|HEL-S-77p|HLCDGP1|PRO2975	5	5q32
ZNF680		340252	ZNF680	zinc finger protein 680	-	7	7q11.21
ZNF254		9534	ZNF254	zinc finger protein 254	BMZF-5|HD-ZNF1|ZNF539|ZNF91L	19	19p12
WNT5A		7474	WNT5A	wingless-type MMTV integration site family, member 5A	hWNT5A	3	3p21-p14
SSH2		85464	SSH2	slingshot protein phosphatase 2	SSH-2|SSH-2L	17	17q11.2
PPP4R3A		55671	PPP4R3A	protein phosphatase 4, regulatory subunit 3A	FLFL1|KIAA2010|MSTP033|PP4R3|PP4R3A|SMEK1|smk-1|smk1	14	14q32.12
SLC7A1		6541	SLC7A1	solute carrier family 7 (cationic amino acid transporter, y+ system), member 1	ATRC1|CAT-1|ERR|HCAT1|REC1L	13	13q12.3
SASS6		163786	SASS6	SAS-6 centriolar assembly protein	MCPH14|SAS-6|SAS6	1	1p21.2
SLC38A2		54407	SLC38A2	solute carrier family 38, member 2	ATA2|PRO1068|SAT2|SNAT2	12	12q
REEP4		80346	REEP4	receptor accessory protein 4	C8orf20|PP432	8	8p21.3
PIK3R4		30849	PIK3R4	phosphoinositide-3-kinase, regulatory subunit 4	VPS15|p150	3	3q22.1
PDE4B		5142	PDE4B	phosphodiesterase 4B, cAMP-specific	DPDE4|PDEIVB	1	1p31
NUDT19		390916	NUDT19	nudix (nucleoside diphosphate linked moiety X)-type motif 19	RP2	19	19q13.11
NUCKS1		64710	NUCKS1	nuclear casein kinase and cyclin-dependent kinase substrate 1	JC7|NUCKS	1	1q32.1
HSPA13		6782	HSPA13	heat shock protein 70kDa family, member 13	STCH	21	21q11
HECTD3		79654	HECTD3	HECT domain containing E3 ubiquitin protein ligase 3	-	1	1p34.1
EHD1		10938	EHD1	EH-domain containing 1	H-PAST|HPAST1|PAST|PAST1	11	11q13
DNMBP		23268	DNMBP	dynamin binding protein	ARHGEF36|TUBA	10	10q24.2
DCTN4		51164	DCTN4	dynactin 4 (p62)	DYN4|P62	5	5q33.1
CPSF2		53981	CPSF2	cleavage and polyadenylation specific factor 2, 100kDa	CPSF100	14	14q31.1
FBXO11		80204	FBXO11	F-box protein 11	FBX11|PRMT9|UBR6|UG063H01|VIT1	2	2p16.3
BID		637	BID	BH3 interacting domain death agonist	FP497	22	22q11.1
BCL7B		9275	BCL7B	B-cell CLL/lymphoma 7B	-	7	7q11.23
ITGA5		3678	ITGA5	integrin, alpha 5 (fibronectin receptor, alpha polypeptide)	CD49e|FNRA|VLA-5|VLA5A	12	12q11-q13
AP1S3		130340	AP1S3	adaptor-related protein complex 1, sigma 3 subunit	PSORS15	2	2q36.1
DUSP4		1846	DUSP4	dual specificity phosphatase 4	HVH2|MKP-2|MKP2|TYP	8	8p12-p11
PTGS2		5743	PTGS2	prostaglandin-endoperoxide synthase 2 (prostaglandin G/H synthase and cyclooxygenase)	COX-2|COX2|GRIPGHS|PGG/HS|PGHS-2|PHS-2|hCox-2	1	1q25.2-q25.3
E2F2		1870	E2F2	E2F transcription factor 2	E2F-2	1	1p36
JAG1		182	JAG1	jagged 1	AGS|AHD|AWS|CD339|HJ1|JAGL1	20	20p12.1-p11.23
DUSP5		1847	DUSP5	dual specificity phosphatase 5	DUSP|HVH3	10	10q25
ST8SIA4		7903	ST8SIA4	ST8 alpha-N-acetyl-neuraminide alpha-2,8-sialyltransferase 4	PST|PST1|SIAT8D|ST8SIA-IV	5	5q21
IGF1		3479	IGF1	insulin-like growth factor 1 (somatomedin C)	IGF-I|IGF1A|IGFI	12	12q23.2
FUT8		2530	FUT8	fucosyltransferase 8 (alpha (1,6) fucosyltransferase)	-	14	14q24.3
ST3GAL6		10402	ST3GAL6	ST3 beta-galactoside alpha-2,3-sialyltransferase 6	SIAT10|ST3GALVI	3	3q12.1
PRDX3		10935	PRDX3	peroxiredoxin 3	AOP-1|AOP1|HBC189|MER5|PRO1748|SP-22|prx-III	10	10q25-q26
NRP1		8829	NRP1	neuropilin 1	BDCA4|CD304|NP1|NRP|VEGF165R	10	10p12
PIK3CG		5294	PIK3CG	phosphatidylinositol-4,5-bisphosphate 3-kinase, catalytic subunit gamma	PI3CG|PI3K|PI3Kgamma|PIK3|p110gamma|p120-PI3K	7	7q22.3
HOXA5		3202	HOXA5	homeobox A5	HOX1|HOX1.3|HOX1C	7	7p15.2
TRPC6		7225	TRPC6	transient receptor potential cation channel, subfamily C, member 6	FSGS2|TRP6	11	11q22.1
NAMPT		10135	NAMPT	nicotinamide phosphoribosyltransferase	1110035O14Rik|PBEF|PBEF1|VF|VISFATIN	7	7q22.3
LARP1		23367	LARP1	La ribonucleoprotein domain family, member 1	LARP	5	5q33.2
ADGRG7		84873	ADGRG7	adhesion G protein-coupled receptor G7	GPR128	3	3q12.2
PHLDA1		22822	PHLDA1	pleckstrin homology-like domain, family A, member 1	DT1P1B11|PHRIP|TDAG51	12	12q15
C3		718	C3	complement component 3	AHUS5|ARMD9|ASP|C3a|C3b|CPAMD1|HEL-S-62p	19	19p13.3-p13.2
CAPZA1		829	CAPZA1	capping protein (actin filament) muscle Z-line, alpha 1	CAPPA1|CAPZ|CAZ1	1	1p13.2
EID2B		126272	EID2B	EP300 interacting inhibitor of differentiation 2B	EID-2B|EID-3	19	19q13.2
ITGA2		3673	ITGA2	integrin, alpha 2 (CD49B, alpha 2 subunit of VLA-2 receptor)	BR|CD49B|GPIa|HPA-5|VLA-2|VLAA2	5	5q11.2
KIF3A		11127	KIF3A	kinesin family member 3A	FLA10|KLP-20	5	5q31
METTL2B		55798	METTL2B	methyltransferase like 2B	METL|METTL2|METTL2A|PSENIP1	7	7q32.1
NUPL2		11097	NUPL2	nucleoporin like 2	CG1|NLP-1|NLP_1|hCG1	7	7p15
RABGAP1L		9910	RABGAP1L	RAB GTPase activating protein 1-like	HHL|TBC1D18	1	1q24
RABL3		285282	RABL3	RAB, member of RAS oncogene family-like 3	-	3	3q13.33
RRP36		88745	RRP36	ribosomal RNA processing 36 homolog (S. cerevisiae)	C6orf153|dJ20C7.4	6	6p21.1
TMEM154		201799	TMEM154	transmembrane protein 154	-	4	4q31.3
TPMT		7172	TPMT	thiopurine S-methyltransferase	-	6	6p22.3
ZNF669		79862	ZNF669	zinc finger protein 669	-	1	1q44
ZNF134		7693	ZNF134	zinc finger protein 134	pHZ-15	19	19q13.4
PCK1		5105	PCK1	phosphoenolpyruvate carboxykinase 1 (soluble)	PEPCK-C|PEPCK1|PEPCKC	20	20q13.31
CCND2		894	CCND2	cyclin D2	KIAK0002|MPPH3	12	12p13
CDC6		990	CDC6	cell division cycle 6	CDC18L|HsCDC18|HsCDC6	17	17q21.3
PLAG1		5324	PLAG1	pleiomorphic adenoma gene 1	PSA|SGPA|ZNF912	8	8q12
SMAD1		4086	SMAD1	SMAD family member 1	BSP-1|BSP1|JV4-1|JV41|MADH1|MADR1	4	4q31
SMAD4		4089	SMAD4	SMAD family member 4	DPC4|JIP|MADH4|MYHRS	18	18q21.1
CTGF		1490	CTGF	connective tissue growth factor	CCN2|HCS24|IGFBP8|NOV2	6	6q23.1
STRADB		55437	STRADB	STE20-related kinase adaptor beta	ALS2CR2|CALS-21|ILPIP|ILPIPA|PAPK|PRO1038	2	2q33.1
IFNB1		3456	IFNB1	interferon, beta 1, fibroblast	IFB|IFF|IFNB	9	9p21
GSK3B		2932	GSK3B	glycogen synthase kinase 3 beta	-	3	3q13.3
GDAP1		54332	GDAP1	ganglioside induced differentiation associated protein 1	CMT4|CMT4A|CMTRIA	8	8q21.11
CPEB2		132864	CPEB2	cytoplasmic polyadenylation element binding protein 2	CPE-BP2|CPEB-2|hCPEB-2	4	4p15.33
CPEB3		22849	CPEB3	cytoplasmic polyadenylation element binding protein 3	-	10	10q23.32
CPEB4		80315	CPEB4	cytoplasmic polyadenylation element binding protein 4	CPE-BP4|hCPEB-4	5	5q21
CCNE1		898	CCNE1	cyclin E1	CCNE|pCCNE1	19	19q12
ABCA1		19	ABCA1	ATP-binding cassette, sub-family A (ABC1), member 1	ABC-1|ABC1|CERP|HDLDT1|TGD	9	9q31.1
ARL4C		10123	ARL4C	ADP-ribosylation factor-like 4C	ARL7|LAK	2	2q37.1
E2F7		144455	E2F7	E2F transcription factor 7	-	12	12q21.2
NOS2		4843	NOS2	nitric oxide synthase 2, inducible	HEP-NOS|INOS|NOS|NOS2A	17	17q11.2
HIST1H4E		8367	HIST1H4E	histone cluster 1, H4e	H4/j|H4FJ	6	6p22.2
ZNF814		730051	ZNF814	zinc finger protein 814	-	19	19q13.43
ZNF233		353355	ZNF233	zinc finger protein 233	-	19	19q13.31
ABCB7		22	ABCB7	ATP-binding cassette, sub-family B (MDR/TAP), member 7	ABC7|ASAT|Atm1p|EST140535	X	Xq13.3
SCRN1		9805	SCRN1	secernin 1	SES1	7	7p14.3
NABP1		64859	NABP1	nucleic acid binding protein 1	OBFC2A|SOSS-B2|SSB2	2	2q32.3
FAM20B		9917	FAM20B	family with sequence similarity 20, member B	gxk1	1	1q25
ARCN1		372	ARCN1	archain 1	COPD	11	11q23.3
ANO3		63982	ANO3	anoctamin 3	C11orf25|DYT23|DYT24|GENX-3947|TMEM16C	11	11p14.2
TFAM		7019	TFAM	transcription factor A, mitochondrial	MTTF1|MTTFA|TCF6|TCF6L1|TCF6L2|TCF6L3	10	10q21
FER		2241	FER	fer (fps/fes related) tyrosine kinase	PPP1R74|TYK3|p94-Fer	5	5q21
PPP1CC		5501	PPP1CC	protein phosphatase 1, catalytic subunit, gamma isozyme	PP-1G|PP1C|PPP1G	12	12q24.1-q24.2
SLC35B4		84912	SLC35B4	solute carrier family 35 (UDP-xylose/UDP-N-acetylglucosamine transporter), member B4	YEA|YEA4	7	7q33
RASA1		5921	RASA1	RAS p21 protein activator (GTPase activating protein) 1	CM-AVM|CMAVM|GAP|PKWS|RASA|RASGAP|p120GAP|p120RASGAP	5	5q13.3
MSL3		10943	MSL3	male-specific lethal 3 homolog (Drosophila)	MSL3L1	X	Xp22.3
GGA2		23062	GGA2	golgi-associated, gamma adaptin ear containing, ARF binding protein 2	VEAR	16	16p12
GIT2		9815	GIT2	G protein-coupled receptor kinase interacting ArfGAP 2	CAT-2|CAT2	12	12q24.1
MFHAS1		9258	MFHAS1	malignant fibrous histiocytoma amplified sequence 1	LRRC65|MASL1	8	8p23.1
MTRF1		9617	MTRF1	mitochondrial translational release factor 1	MRF1|MTTRF1|RF1	13	13q14.1-q14.3
NUAK1		9891	NUAK1	NUAK family, SNF1-like kinase, 1	ARK5	12	12q23.3
PNMA2		10687	PNMA2	paraneoplastic Ma antigen 2	MA2|MM2|RGAG2	8	8p21.2
ACTL8		81569	ACTL8	actin-like 8	CT57	1	1p36.13
HSPA8		3312	HSPA8	heat shock 70kDa protein 8	HEL-33|HEL-S-72p|HSC54|HSC70|HSC71|HSP71|HSP73|HSPA10|LAP-1|LAP1|NIP71	11	11q24.1
SLC25A5		292	SLC25A5	solute carrier family 25 (mitochondrial carrier; adenine nucleotide translocator), member 5	2F1|AAC2|ANT2|T2|T3	X	Xq24
LSM14A		26065	LSM14A	LSM14A mRNA processing body assembly factor	C19orf13|FAM61A|RAP55|RAP55A	19	19q13.11
CAMKV		79012	CAMKV	CaM kinase-like vesicle-associated	1G5|VACAMKL	3	3p21.31
ALG10B		144245	ALG10B	ALG10B, alpha-1,2-glucosyltransferase	ALG10|KCR1	12	12q12
TYW1		55253	TYW1	tRNA-yW synthesizing protein 1 homolog (S. cerevisiae)	RSAFD1|TYW1A|YPL207W	7	7q11.21
RPL13A		23521	RPL13A	ribosomal protein L13a	L13A|TSTA1	19	19q13.3
RPS27A		6233	RPS27A	ribosomal protein S27a	CEP80|HEL112|S27A|UBA80|UBC|UBCEP1|UBCEP80	2	2p16
RPS26		6231	RPS26	ribosomal protein S26	DBA10|S26	12	12q13
ZNF703		80139	ZNF703	zinc finger protein 703	NLZ1|ZEPPO1|ZNF503L|ZPO1	8	8p11.23
MTRF1L		54516	MTRF1L	mitochondrial translational release factor 1-like	HMRF1L|MRF1L|mtRF1a	6	6q25-q26
ZNF506		440515	ZNF506	zinc finger protein 506	-	19	19p13.11
KCTD5		54442	KCTD5	potassium channel tetramerization domain containing 5	-	16	16p13.3
TKT		7086	TKT	transketolase	HEL107|TK|TKT1	3	3p14.3
LYST		1130	LYST	lysosomal trafficking regulator	CHS|CHS1	1	1q42.1-q42.2
NKX2-5		1482	NKX2-5	NK2 homeobox 5	CHNG5|CSX|CSX1|HLHS2|NKX2.5|NKX2E|NKX4-1|VSD3	5	5q34
AURKAIP1		54998	AURKAIP1	aurora kinase A interacting protein 1	AIP|AKIP|MRP-S38	1	1p36.33
ATP1A1		476	ATP1A1	ATPase, Na+/K+ transporting, alpha 1 polypeptide	-	1	1p21
COASY		80347	COASY	CoA synthase	DPCK|NBIA6|NBP|PPAT|UKR1|pOV-2	17	17q12-q21
CTR9		9646	CTR9	CTR9 homolog, Paf1/RNA polymerase II complex component	SH2BP1|TSBP|p150|p150TSP	11	11p15.3
ELOVL6		79071	ELOVL6	ELOVL fatty acid elongase 6	FACE|FAE|LCE	4	4q25
PIGT		51604	PIGT	phosphatidylinositol glycan anchor biosynthesis, class T	CGI-06|MCAHS3|NDAP|PNH2	20	20q13.12
TMCC3		57458	TMCC3	transmembrane and coiled-coil domain family 3	-	12	12q22
ARHGEF1		9138	ARHGEF1	Rho guanine nucleotide exchange factor (GEF) 1	GEF1|LBCL2|LSC|P115-RHOGEF|SUB1.5	19	19q13.13
SHC2		25759	SHC2	SHC (Src homology 2 domain containing) transforming protein 2	SCK|SHCB|SLI	19	19p13.3
PSMA3		5684	PSMA3	proteasome (prosome, macropain) subunit, alpha type, 3	HC8|PSC3	14	14q23
PTTG1		9232	PTTG1	pituitary tumor-transforming 1	EAP1|HPTTG|PTTG|TUTR1	5	5q35.1
SPTBN1		6711	SPTBN1	spectrin, beta, non-erythrocytic 1	ELF|HEL102|SPTB2|betaSpII	2	2p21
UBTF		7343	UBTF	upstream binding transcription factor, RNA polymerase I	NOR-90|UBF|UBF-1|UBF1|UBF2	17	17q21.31
BTBD3		22903	BTBD3	BTB (POZ) domain containing 3	dJ742J24.1	20	20p12.2
EEF1B2		1933	EEF1B2	eukaryotic translation elongation factor 1 beta 2	EEF1B|EEF1B1|EF1B	2	2q33.3
MRPL51		51258	MRPL51	mitochondrial ribosomal protein L51	CDA09|HSPC241|MRP64|bMRP64	12	12p13.3-p13.1
SETD2		29072	SETD2	SET domain containing 2	HBP231|HIF-1|HIP-1|HSPC069|HYPB|KMT3A|SET2|p231HBP	3	3p21.31
RHOBTB1		9886	RHOBTB1	Rho-related BTB domain containing 1	-	10	10q21.2
HIST1H4J		8363	HIST1H4J	histone cluster 1, H4j	H4/e|H4F2iv|H4FE|dJ160A22.2	6	6p22.1
MYO10		4651	MYO10	myosin X	-	5	5p15.1-p14.3
ATP7B		540	ATP7B	ATPase, Cu++ transporting, beta polypeptide	PWD|WC1|WD|WND	13	13q14.3
C14orf37		145407	C14orf37	chromosome 14 open reading frame 37	c14_5376	14	14q23.1
SFMBT1		51460	SFMBT1	Scm-like with four mbt domains 1	RU1|SFMBT|hSFMBT	3	3p21.1
GPALPP1		55425	GPALPP1	GPALPP motifs containing 1	AD029|KIAA1704|LSR7|bA245H20.2	13	13q14.12
ABCB9		23457	ABCB9	ATP-binding cassette, sub-family B (MDR/TAP), member 9	EST122234|TAPL	12	12q24
ADM		133	ADM	adrenomedullin	AM|PAMP	11	11p15.4
USP7		7874	USP7	ubiquitin specific peptidase 7 (herpes virus-associated)	HAUSP|TEF1	16	16p13.3
TTN		7273	TTN	titin	CMD1G|CMH9|CMPD4|EOMFC|HMERF|LGMD2J|MYLK5|TMD	2	2q31
HNRNPU		3192	HNRNPU	heterogeneous nuclear ribonucleoprotein U (scaffold attachment factor A)	HNRPU|SAF-A|SAFA|U21.1|hnRNP U	1	1q44
CEPT1		10390	CEPT1	choline/ethanolamine phosphotransferase 1	-	1	1p13.3
HOXC8		3224	HOXC8	homeobox C8	HOX3|HOX3A	12	12q13.3
CTBP1		1487	CTBP1	C-terminal binding protein 1	BARS	4	4p16
MCM3AP		8888	MCM3AP	minichromosome maintenance complex component 3 associated protein	GANP|MAP80|SAC3	21	21q22.3
TPGS2		25941	TPGS2	tubulin polyglutamylase complex subunit 2	C18orf10|HMFN0601|L17|PGs2	18	18q12.2
CA2		760	CA2	carbonic anhydrase II	CA-II|CAC|CAII|Car2|HEL-76	8	8q22
PCYT1A		5130	PCYT1A	phosphate cytidylyltransferase 1, choline, alpha	CCTA|CT|CTA|CTPCT|PCYT1|SMDCRD	3	3q29
EPG5		57724	EPG5	ectopic P-granules autophagy protein 5 homolog (C. elegans)	HEEW1|KIAA1632|VICIS|hEPG5	18	18q12.3
OLA1		29789	OLA1	Obg-like ATPase 1	DOC45|GBP45|GTBP9|GTPBP9|PTD004	2	2q31.1
CFLAR		8837	CFLAR	CASP8 and FADD-like apoptosis regulator	CASH|CASP8AP1|CLARP|Casper|FLAME|FLAME-1|FLAME1|FLIP|I-FLICE|MRIT|c-FLIP|c-FLIPL|c-FLIPR|c-FLIPS	2	2q33-q34
SEC31A		22872	SEC31A	SEC31 homolog A (S. cerevisiae)	ABP125|ABP130|HSPC275|HSPC334|SEC31L1	4	4q21.22
GLG1		2734	GLG1	golgi glycoprotein 1	CFR-1|ESL-1|MG-160|MG160	16	16q22.3
TBC1D16		125058	TBC1D16	TBC1 domain family, member 16	-	17	17q25.3
BTBD9		114781	BTBD9	BTB (POZ) domain containing 9	dJ322I12.1	6	6p21
RND2		8153	RND2	Rho family GTPase 2	ARHN|RHO7|RhoN	17	17q21
TUBG1		7283	TUBG1	tubulin, gamma 1	CDCBM4|GCP-1|TUBG|TUBGCP1	17	17q21
AHRR		57491	AHRR	aryl-hydrocarbon receptor repressor	AHH|AHHR|bHLHe77	5	5p15.3
CNTD2		79935	CNTD2	cyclin N-terminal domain containing 2	CCNP	19	19q13.2
UBE2A		7319	UBE2A	ubiquitin-conjugating enzyme E2A	HHR6A|MRXS30|MRXSN|RAD6A|UBC2	X	Xq24
CCDC43		124808	CCDC43	coiled-coil domain containing 43	-	17	17q21.31
MSH6		2956	MSH6	mutS homolog 6	GTBP|GTMBP|HNPCC5|HSAP|p160	2	2p16
HIST4H4		121504	HIST4H4	histone cluster 4, H4	H4/p	12	12p12.3
C17orf51		339263	C17orf51	chromosome 17 open reading frame 51	-	17	17p11.2
SLC25A30		253512	SLC25A30	solute carrier family 25, member 30	KMCP1	13	13q14.13
USB1		79650	USB1	U6 snRNA biogenesis 1	C16orf57|HVSL1|Mpn1|PN|hUsb1	16	16q21
MYH10		4628	MYH10	myosin, heavy chain 10, non-muscle	NMMHC-IIB|NMMHCB	17	17p13
UBR4		23352	UBR4	ubiquitin protein ligase E3 component n-recognin 4	RBAF600|ZUBR1|p600	1	1p36.13
ZNF207		7756	ZNF207	zinc finger protein 207	BuGZ	17	17q11.2
OGT		8473	OGT	O-linked N-acetylglucosamine (GlcNAc) transferase	HRNT1|O-GLCNAC	X	Xq13
TXNL1		9352	TXNL1	thioredoxin-like 1	HEL-S-114|TRP32|TXL-1|TXNL|Txl	18	18q21.31
COPB1		1315	COPB1	coatomer protein complex, subunit beta 1	COPB	11	11p15.2
FASN		2194	FASN	fatty acid synthase	FAS|OA-519|SDR27X1	17	17q25
SARS		6301	SARS	seryl-tRNA synthetase	SERRS|SERS	1	1p13.3
DDB1		1642	DDB1	damage-specific DNA binding protein 1, 127kDa	DDBA|UV-DDB1|XAP1|XPCE|XPE|XPE-BF	11	11q12-q13
PPIA		5478	PPIA	peptidylprolyl isomerase A (cyclophilin A)	CYPA|CYPH|HEL-S-69p	7	7p13
TXNDC11		51061	TXNDC11	thioredoxin domain containing 11	EFP1	16	16p13.13
TRAP1		10131	TRAP1	TNF receptor-associated protein 1	HSP 75|HSP75|HSP90L|TRAP-1	16	16p13.3
SDCBP		6386	SDCBP	syndecan binding protein (syntenin)	MDA-9|MDA9|ST1|SYCL|TACIP18	8	8q12
ASCC2		84164	ASCC2	activating signal cointegrator 1 complex subunit 2	ASC1p100|p100	22	22q12.1
KDM5C		8242	KDM5C	lysine (K)-specific demethylase 5C	DXS1272E|JARID1C|MRX13|MRXJ|MRXSCJ|MRXSJ|SMCX|XE169	X	Xp11.22-p11.21
DST		667	DST	dystonin	BP240|BPA|BPAG1|CATX-15|CATX15|D6S1101|DMH|DT|EBSB2|HSAN6|MACF2	6	6p12.1
CLIC4		25932	CLIC4	chloride intracellular channel 4	CLIC4L|H1|MTCLIC|huH1|p64H1	1	1p36.11
WWP2		11060	WWP2	WW domain containing E3 ubiquitin protein ligase 2	AIP2|WWp2-like	16	16q22.1
RPL13		6137	RPL13	ribosomal protein L13	BBC1|D16S444E|D16S44E|L13	16	16q24.3|17p11.2
CNBP		7555	CNBP	CCHC-type zinc finger, nucleic acid binding protein	CNBP1|DM2|PROMM|RNF163|ZCCHC22|ZNF9	3	3q21
MCL1		4170	MCL1	myeloid cell leukemia 1	BCL2L3|EAT|MCL1-ES|MCL1L|MCL1S|Mcl-1|TM|bcl2-L-3|mcl1/EAT	1	1q21
PRKCD		5580	PRKCD	protein kinase C, delta	ALPS3|CVID9|MAY1|PKCD|nPKC-delta	3	3p21.31
CKS2		1164	CKS2	CDC28 protein kinase regulatory subunit 2	CKSHS2	9	9q22
FGF9		2254	FGF9	fibroblast growth factor 9	FGF-9|GAF|HBFG-9|HBGF-9|SYNS3	13	13q11-q12
ACVR1		90	ACVR1	activin A receptor, type I	ACTRI|ACVR1A|ACVRLK2|ALK2|FOP|SKR1|TSRI	2	2q23-q24
RCBTB1		55213	RCBTB1	regulator of chromosome condensation (RCC1) and BTB (POZ) domain containing protein 1	CLLD7|CLLL7|GLP	13	13q14
AMACR		23600	AMACR	alpha-methylacyl-CoA racemase	AMACRD|CBAS4|RACE|RM	5	5p13
HGF		3082	HGF	hepatocyte growth factor (hepapoietin A; scatter factor)	DFNB39|F-TCF|HGFB|HPTA|SF	7	7q21.1
ZCCHC11		23318	ZCCHC11	zinc finger, CCHC domain containing 11	PAPD3|TUT4	1	1p32.3
VANGL2		57216	VANGL2	VANGL planar cell polarity protein 2	LPP1|LTAP|STB1|STBM|STBM1	1	1q22-q23
WNK1		65125	WNK1	WNK lysine deficient protein kinase 1	HSAN2|HSN2|KDP|PPP1R167|PRKWNK1|PSK|p65	12	12p13.3
ZDHHC18		84243	ZDHHC18	zinc finger, DHHC-type containing 18	DHHC-18|DHHC18	1	1p36.11
ZBTB18		10472	ZBTB18	zinc finger and BTB domain containing 18	C2H2-171|MRD22|RP58|TAZ-1|ZNF238	1	1q44
RTF1		23168	RTF1	RTF1 homolog, Paf1/RNA polymerase II complex component	GTL7|KIAA0252	15	15q15.1
CHAC1		79094	CHAC1	ChaC glutathione-specific gamma-glutamylcyclotransferase 1	-	15	15q15.1
ABHD2		11057	ABHD2	abhydrolase domain containing 2	HS1-2|LABH2|PHPS1-2	15	15q26.1
C16orf70		80262	C16orf70	chromosome 16 open reading frame 70	C16orf6|LIN10|lin-10	16	16q22.1
UBR3		130507	UBR3	ubiquitin protein ligase E3 component n-recognin 3 (putative)	ZNF650	2	2q31.1
TNRC6B		23112	TNRC6B	trinucleotide repeat containing 6B	-	22	22q13.1
TET3		200424	TET3	tet methylcytosine dioxygenase 3	hCG_40738	2	2p13.1
POLR3G		10622	POLR3G	polymerase (RNA) III (DNA directed) polypeptide G (32kD)	RPC32|RPC7	5	5q14.3
PRKAA1		5562	PRKAA1	protein kinase, AMP-activated, alpha 1 catalytic subunit	AMPK|AMPKa1	5	5p12
EP400		57634	EP400	E1A binding protein p400	CAGH32|P400|TNRC12	12	12q24.33
RLF		6018	RLF	rearranged L-myc fusion	ZN-15L|ZNF292L	1	1p32
RCOR1		23186	RCOR1	REST corepressor 1	COREST|RCOR	14	14q32.31
EIF5		1983	EIF5	eukaryotic translation initiation factor 5	EIF-5|EIF-5A	14	14q32.32
CHAF1A		10036	CHAF1A	chromatin assembly factor 1, subunit A (p150)	CAF-1|CAF1|CAF1B|CAF1P150|P150	19	19p13.3
FAM126B		285172	FAM126B	family with sequence similarity 126, member B	HYCC2	2	2q33.1
RASGRP3		25780	RASGRP3	RAS guanyl releasing protein 3 (calcium and DAG-regulated)	GRP3	2	2p25.1-p24.1
SFXN1		94081	SFXN1	sideroflexin 1	-	5	5q35.3
ZSWIM6		57688	ZSWIM6	zinc finger, SWIM-type containing 6	AFND	5	5q12.1
PIM1		5292	PIM1	Pim-1 proto-oncogene, serine/threonine kinase	PIM	6	6p21.2
IRF4		3662	IRF4	interferon regulatory factor 4	LSIRF|MUM1|NF-EM5|SHEP8	6	6p25-p23
TTK		7272	TTK	TTK protein kinase	CT96|ESK|MPH1|MPS1|MPS1L1|PYT	6	6q14.1
DCAF10		79269	DCAF10	DDB1 and CUL4 associated factor 10	WDR32	9	9p13.2
ANKRD52		283373	ANKRD52	ankyrin repeat domain 52	ANKRD33	12	12q13.3
ZNF410		57862	ZNF410	zinc finger protein 410	APA-1|APA1	14	14q24.3
USP3		9960	USP3	ubiquitin specific peptidase 3	SIH003|UBP	15	15q22.3
DYRK1A		1859	DYRK1A	dual-specificity tyrosine-(Y)-phosphorylation regulated kinase 1A	DYRK|DYRK1|HP86|MNB|MNBH|MRD7	21	21q22.13
RHOQ		23433	RHOQ	ras homolog family member Q	ARHQ|HEL-S-42|RASL7A|TC10|TC10A	2	2p21
TET2		54790	TET2	tet methylcytosine dioxygenase 2	KIAA1546|MDS	4	4q24
PTPN13		5783	PTPN13	protein tyrosine phosphatase, non-receptor type 13 (APO-1/CD95 (Fas)-associated phosphatase)	FAP-1|PNP1|PTP-BAS|PTP-BL|PTP1E|PTPL1|PTPLE|hPTP1E	4	4q21.3
CREBRF		153222	CREBRF	CREB3 regulatory factor	C5orf41|LRF	5	5q35.1
TBC1D13		54662	TBC1D13	TBC1 domain family, member 13	-	9	9q34.11
MAP1B		4131	MAP1B	microtubule-associated protein 1B	FUTSCH|MAP5|PPP1R102	5	5q13
TNRC6A		27327	TNRC6A	trinucleotide repeat containing 6A	CAGH26|GW1|GW182|TNRC6	16	16p11.2
OTUD1		220213	OTUD1	OTU deubiquitinase 1	DUBA7|OTDC1	10	10p12.2
AKIRIN1		79647	AKIRIN1	akirin 1	C1orf108|STRF2	1	1p34.3
ADAM17		6868	ADAM17	ADAM metallopeptidase domain 17	ADAM18|CD156B|CSVP|NISBD|NISBD1|TACE	2	2p25
CHEK1		1111	CHEK1	checkpoint kinase 1	CHK1	11	11q24.2
PIK3C2A		5286	PIK3C2A	phosphatidylinositol-4-phosphate 3-kinase, catalytic subunit type 2 alpha	CPK|PI3-K-C2(ALPHA)|PI3-K-C2A	11	11p15.5-p14
PHB		5245	PHB	prohibitin	HEL-215|HEL-S-54e|PHB1	17	17q21
TDG		6996	TDG	thymine DNA glycosylase	hTDG	12	12q24.1
ZNF772		400720	ZNF772	zinc finger protein 772	-	19	19q13.43
OTUD4		54726	OTUD4	OTU deubiquitinase 4	DUBA6|HIN1|HSHIN1	4	4q31.21
UQCR11		10975	UQCR11	ubiquinol-cytochrome c reductase, complex III subunit XI	0710008D09Rik|QCR10|UQCR	19	19p13.3
ZBTB45		84878	ZBTB45	zinc finger and BTB domain containing 45	ZNF499	19	19q13.43
CES2		8824	CES2	carboxylesterase 2	CE-2|CES2A1|PCE-2|iCE	16	16q22.1
CD55		1604	CD55	CD55 molecule, decay accelerating factor for complement (Cromer blood group)	CR|CROM|DAF|TC	1	1q32
SLC26A2		1836	SLC26A2	solute carrier family 26 (anion exchanger), member 2	D5S1708|DTD|DTDST|EDM4|MST153|MSTP157	5	5q31-q34
ZNF426		79088	ZNF426	zinc finger protein 426	-	19	19p13.2
TAF13		6884	TAF13	TAF13 RNA polymerase II, TATA box binding protein (TBP)-associated factor, 18kDa	TAF(II)18|TAF2K|TAFII-18|TAFII18	1	1p13.3
SERP1		27230	SERP1	stress-associated endoplasmic reticulum protein 1	RAMP4	3	3q25.1
SACS		26278	SACS	sacsin molecular chaperone	ARSACS|DNAJC29|PPP1R138|SPAX6	13	13q12
PSAT1		29968	PSAT1	phosphoserine aminotransferase 1	EPIP|NLS2|PSA|PSAT|PSATD	9	9q21.2
GTF2A1		2957	GTF2A1	general transcription factor IIA, 1, 19/37kDa	TF2A1|TFIIA|TFIIA-42|TFIIAL	14	14q31.1
ETF1		2107	ETF1	eukaryotic translation termination factor 1	D5S1995|ERF|ERF1|RF1|SUP45L1|TB3-1	5	5q31.1
CTNS		1497	CTNS	cystinosin, lysosomal cystine transporter	CTNS-LSB|PQLC4	17	17p13
BLOC1S2		282991	BLOC1S2	biogenesis of lysosomal organelles complex-1, subunit 2	BLOS2|CEAP|CEAP11	10	10q24.31
AGPAT5		55326	AGPAT5	1-acylglycerol-3-phosphate O-acyltransferase 5	1AGPAT5|LPAATE	8	8p23.1
LOXL2		4017	LOXL2	lysyl oxidase-like 2	LOR2|WS9-14	8	8p21.3
ZNF664		144348	ZNF664	zinc finger protein 664	ZFOC1|ZNF176	12	12q24.31
RNF6		6049	RNF6	ring finger protein (C3H2C3 type) 6	-	13	13q12.2
FRAT2		23401	FRAT2	frequently rearranged in advanced T-cell lymphomas 2	-	10	10q24.1
CHEK2		11200	CHEK2	checkpoint kinase 2	CDS1|CHK2|HuCds1|LFS2|PP1425|RAD53|hCds1	22	22q12.1
DEPDC1		55635	DEPDC1	DEP domain containing 1	DEP.8|DEPDC1-V2|DEPDC1A|SDP35	1	1p31.2
BRCA1		672	BRCA1	breast cancer 1, early onset	BRCAI|BRCC1|BROVCA1|FANCS|IRIS|PNCA4|PPP1R53|PSCP|RNF53	17	17q21
LRRTM4		80059	LRRTM4	leucine rich repeat transmembrane neuronal 4	-	2	2p12
B3GALT5		10317	B3GALT5	UDP-Gal:betaGlcNAc beta 1,3-galactosyltransferase, polypeptide 5	B3GalT-V|B3GalTx|B3T5|GLCT5|beta-1,3-GalTase 5|beta-3-Gx-T5|beta3Gal-T5	21	21q22.3
ZNF451		26036	ZNF451	zinc finger protein 451	COASTER|dJ417I1.1	6	6p12.1
TOB1		10140	TOB1	transducer of ERBB2, 1	APRO6|PIG49|TOB|TROB|TROB1	17	17q21
MAD2L1		4085	MAD2L1	MAD2 mitotic arrest deficient-like 1 (yeast)	HSMAD2|MAD2	4	4q27
PPP2R5D		5528	PPP2R5D	protein phosphatase 2, regulatory subunit B', delta	B56D|MRD35	6	6p21.1
KIAA0408		9729	KIAA0408	KIAA0408	-	6	6q22.33
ZBTB24		9841	ZBTB24	zinc finger and BTB domain containing 24	BIF1|ICF2|PATZ2|ZNF450	6	6q21
SOGA3		387104	SOGA3	SOGA family member 3	C6orf174|dJ403A15.3	6	6q22.33
DDX3X		1654	DDX3X	DEAD (Asp-Glu-Ala-Asp) box helicase 3, X-linked	CAP-Rf|DBX|DDX14|DDX3|HLP2	X	Xp11.3-p11.23
ZNF608		57507	ZNF608	zinc finger protein 608	NY-REN-36	5	5q23.2
EPB41L3		23136	EPB41L3	erythrocyte membrane protein band 4.1-like 3	4.1B|DAL-1|DAL1	18	18p11.32
TMEM19		55266	TMEM19	transmembrane protein 19	-	12	12q21.1
ALG1		56052	ALG1	ALG1, chitobiosyldiphosphodolichol beta-mannosyltransferase	CDG1K|HMAT1|HMT-1|HMT1|MT-1|Mat-1|hMat-1	16	16p13.3
SFPQ		6421	SFPQ	splicing factor proline/glutamine-rich	POMP100|PPP1R140|PSF	1	1p34.3
PDCD10		11235	PDCD10	programmed cell death 10	CCM3|TFAR15	3	3q26.1
MAN2A1		4124	MAN2A1	mannosidase, alpha, class 2A, member 1	AMan II|GOLIM7|MANA2|MANII	5	5q21.3
SMIM9		100132963	SMIM9	small integral membrane protein 9	CXorf68	X	Xq28
TMEM254		80195	TMEM254	transmembrane protein 254	C10orf57|bA369J21.6	10	10q22.3
ATP2B1		490	ATP2B1	ATPase, Ca++ transporting, plasma membrane 1	PMCA1|PMCA1kb	12	12q21.3
ARNTL2		56938	ARNTL2	aryl hydrocarbon receptor nuclear translocator-like 2	BMAL2|CLIF|MOP9|PASD9|bHLHe6	12	12p12.2-p11.2
SDE2		163859	SDE2	SDE2 telomere maintenance homolog (S. pombe)	C1orf55|dJ671D7.1	1	1q42.12
NSA2		10412	NSA2	NSA2 ribosome biogenesis homolog	CDK105|HCL-G1|HCLG1|HUSSY-29|HUSSY29|TINP1	5	5q13.3
TSHZ1		10194	TSHZ1	teashirt zinc finger homeobox 1	CAA|NY-CO-33|SDCCAG33|TSH1	18	18q22.3
CSTF2		1478	CSTF2	cleavage stimulation factor, 3' pre-RNA, subunit 2, 64kDa	CstF-64	X	Xq22.1
BMP2K		55589	BMP2K	BMP2 inducible kinase	BIKE|HRIHFB2017	4	4q21.21
ARF1		375	ARF1	ADP-ribosylation factor 1	-	1	1q42
HAUS8		93323	HAUS8	HAUS augmin-like complex, subunit 8	DGT4|HICE1|NY-SAR-48	19	19p13.11
FAXC		84553	FAXC	failed axon connections homolog	C6orf168|dJ273F20	6	6q16.2
NUS1		116150	NUS1	NUS1 dehydrodolichyl diphosphate synthase subunit	C6orf68|MGC:7199|NgBR|TANGO14	6	6q22.1
WDR92		116143	WDR92	WD repeat domain 92	-	2	2p14
HSPD1		3329	HSPD1	heat shock 60kDa protein 1 (chaperonin)	CPN60|GROEL|HLD4|HSP-60|HSP60|HSP65|HuCHA60|SPG13	2	2q33.1
TNFAIP8L1		126282	TNFAIP8L1	tumor necrosis factor, alpha-induced protein 8-like 1	TIPE1	19	19p13.3
CDK9		1025	CDK9	cyclin-dependent kinase 9	C-2k|CDC2L4|CTK1|PITALRE|TAK	9	9q34.1
GLTP		51228	GLTP	glycolipid transfer protein	-	12	12q24.11
RNF11		26994	RNF11	ring finger protein 11	CGI-123|SID1669	1	1p32
AQR		9716	AQR	aquarius intron-binding spliceosomal factor	IBP160|fSAP164	15	15q14
FAM177A1		283635	FAM177A1	family with sequence similarity 177, member A1	C14orf24	14	14q13.2
EFCAB14		9813	EFCAB14	EF-hand calcium binding domain 14	KIAA0494	1	1p33
SLFN13		146857	SLFN13	schlafen family member 13	SLFN10	17	17q12
MYOZ3		91977	MYOZ3	myozenin 3	CS-3|CS3|FRP3	5	5q33.1
SSR3		6747	SSR3	signal sequence receptor, gamma (translocon-associated protein gamma)	TRAPG	3	3q25.31
ORC6		23594	ORC6	origin recognition complex, subunit 6	ORC6L	16	16q12
TUBGCP5		114791	TUBGCP5	tubulin, gamma complex associated protein 5	GCP5	15	15q11.2
SEPT14		346288	SEPT14	septin 14	-	7	7p11.2
AGTPBP1		23287	AGTPBP1	ATP/GTP binding protein 1	CCP1|NNA1	9	9q21.33
MTA3		57504	MTA3	metastasis associated 1 family, member 3	-	2	2p21
SLC35B3		51000	SLC35B3	solute carrier family 35 (adenosine 3'-phospho 5'-phosphosulfate transporter), member B3	C6orf196|CGI-19|PAPST2	6	6p24.3
BMPR1A		657	BMPR1A	bone morphogenetic protein receptor, type IA	10q23del|ACVRLK3|ALK3|CD292|SKR5	10	10q22.3
ALDH6A1		4329	ALDH6A1	aldehyde dehydrogenase 6 family, member A1	MMSADHA|MMSDH	14	14q24.3
FKTN		2218	FKTN	fukutin	CMD1X|FCMD|LGMD2M|MDDGA4|MDDGB4|MDDGC4	9	9q31.2
ADM2		79924	ADM2	adrenomedullin 2	AM2|dJ579N16.4	22	22q13.33
MCM8		84515	MCM8	minichromosome maintenance complex component 8	C20orf154|POF10|dJ967N21.5	20	20p12.3
RHCG		51458	RHCG	Rh family, C glycoprotein	C15orf6|PDRC2|RHGK|SLC42A3	15	15q25
ZNF347		84671	ZNF347	zinc finger protein 347	ZNF1111	19	19q13.42
RBM48		84060	RBM48	RNA binding motif protein 48	C7orf64|DKFZP564O0523|HSPC304	7	7q21.2
ZKSCAN1		7586	ZKSCAN1	zinc finger with KRAB and SCAN domains 1	9130423L19Rik|KOX18|PHZ-37|ZNF139|ZNF36|ZSCAN33	7	7q22
SLC31A1		1317	SLC31A1	solute carrier family 31 (copper transporter), member 1	COPT1|CTR1	9	9q32
LUC7L2		51631	LUC7L2	LUC7-like 2 pre-mRNA splicing factor	CGI-59|CGI-74|LUC7B2	7	7q34
C1orf50		79078	C1orf50	chromosome 1 open reading frame 50	-	1	1p34.2
C7orf55-LUC7L2		100996928	C7orf55-LUC7L2	C7orf55-LUC7L2 readthrough	-	7	7q
RPL37		6167	RPL37	ribosomal protein L37	L37	5	5p13
RGS17		26575	RGS17	regulator of G-protein signaling 17	RGS-17|RGSZ2|hRGS17	6	6q25.3
NWD1		284434	NWD1	NACHT and WD repeat domain containing 1	-	19	19p13.11
KDELR1		10945	KDELR1	KDEL (Lys-Asp-Glu-Leu) endoplasmic reticulum protein retention receptor 1	ERD2|ERD2.1|HDEL|PM23	19	19q13.3
HPSE		10855	HPSE	heparanase	HPA|HPA1|HPR1|HPSE1|HSE1	4	4q21.3
LRRC27		80313	LRRC27	leucine rich repeat containing 27	-	10	10q26.3
RNF216		54476	RNF216	ring finger protein 216	CAHH|TRIAD3|U7I1|UBCE7IP1|ZIN	7	7p22.1
PHAX		51808	PHAX	phosphorylated adaptor for RNA export	RNUXA	5	5q23.2
TTLL12		23170	TTLL12	tubulin tyrosine ligase-like family member 12	dJ526I14.2	22	22q13.31
OCIAD2		132299	OCIAD2	OCIA domain containing 2	-	4	4p11
SSR1		6745	SSR1	signal sequence receptor, alpha	TRAPA	6	6p24.3
DCP1A		55802	DCP1A	decapping mRNA 1A	HSA275986|Nbla00360|SMAD4IP1|SMIF	3	3p21.1
PDE4C		5143	PDE4C	phosphodiesterase 4C, cAMP-specific	DPDE1	19	19p13.11
PNPLA3		80339	PNPLA3	patatin-like phospholipase domain containing 3	ADPN|C22orf20|iPLA(2)epsilon	22	22q13.31
MICA		100507436	MICA	MHC class I polypeptide-related sequence A	MIC-A|PERB11.1	6	6p21.33
ARHGEF39		84904	ARHGEF39	Rho guanine nucleotide exchange factor (GEF) 39	C9orf100	9	9p13.3
SSBP2		23635	SSBP2	single-stranded DNA binding protein 2	HSPC116|SOSS-B2	5	5q14.1
UGGT1		56886	UGGT1	UDP-glucose glycoprotein glucosyltransferase 1	HUGT1|UGCGL1|UGT1	2	2q14.3
ZNF860		344787	ZNF860	zinc finger protein 860	-	3	3p23
PLAC8		51316	PLAC8	placenta-specific 8	C15|DGIC|PNAS-144|onzin	4	4q21.22
UBE2H		7328	UBE2H	ubiquitin-conjugating enzyme E2H	E2-20K|GID3|UBC8|UBCH|UBCH2	7	7q32
MTMR12		54545	MTMR12	myotubularin related protein 12	3-PAP|PIP3AP	5	5p13.3
ACBD5		91452	ACBD5	acyl-CoA binding domain containing 5	-	10	10p12.1
MRO		83876	MRO	maestro	B29|C18orf3	18	18q21
LRRC3C		100505591	LRRC3C	leucine rich repeat containing 3C	-	17	17q21.1
MOGAT1		116255	MOGAT1	monoacylglycerol O-acyltransferase 1	DGAT2L|DGAT2L1|MGAT1	2	2q36.1
SLFN5		162394	SLFN5	schlafen family member 5	-	17	17q12
SHROOM3		57619	SHROOM3	shroom family member 3	APXL3|MSTP013|SHRM|ShrmL	4	4q21.1
ZSCAN29		146050	ZSCAN29	zinc finger and SCAN domain containing 29	ZNF690|Zfp690	15	15q15.3
ZMYND8		23613	ZMYND8	zinc finger, MYND-type containing 8	PRKCBP1|PRO2893|RACK7	20	20q13.12
ZFAND5		7763	ZFAND5	zinc finger, AN1-type domain 5	ZA20D2|ZFAND5A|ZNF216	9	9q13-q21
ZCRB1		85437	ZCRB1	zinc finger CCHC-type and RNA binding motif 1	MADP-1|MADP1|RBM36|SNRNP31|ZCCHC19	12	12q12
VPS41		27072	VPS41	vacuolar protein sorting 41 homolog (S. cerevisiae)	HVPS41|HVSP41|hVps41p	7	7p14-p13
VAPA		9218	VAPA	VAMP (vesicle-associated membrane protein)-associated protein A, 33kDa	VAP-33|VAP-A|VAP33|hVAP-33	18	18p11.22
UBXN4		23190	UBXN4	UBX domain protein 4	UBXD2|UBXDC1|erasin	2	2q21.3
UBN1		29855	UBN1	ubinuclein 1	VT|VT4	16	16p13.3
TXNDC5		81567	TXNDC5	thioredoxin domain containing 5 (endoplasmic reticulum)	ENDOPDI|ERP46|HCC-2|HCC2|PDIA15|STRF8|UNQ364	6	6p24.3
TRIM23		373	TRIM23	tripartite motif containing 23	ARD1|ARFD1|RNF46	5	5q12.3
TBC1D10B		26000	TBC1D10B	TBC1 domain family, member 10B	EPI64B|FP2461	16	16p11.2
STAU1		6780	STAU1	staufen double-stranded RNA binding protein 1	PPP1R150|STAU	20	20q13.1
TAOK1		57551	TAOK1	TAO kinase 1	KFC-B|MAP3K16|MARKK|PSK-2|PSK2|TAO1|hKFC-B|hTAOK1	17	17q11.2
TANK		10010	TANK	TRAF family member-associated NFKB activator	I-TRAF|ITRAF|TRAF2	2	2q24.2
TAF4B		6875	TAF4B	TAF4b RNA polymerase II, TATA box binding protein (TBP)-associated factor, 105kDa	SPGF13|TAF2C2|TAFII105	18	18q11.2
SOX12		6666	SOX12	SRY (sex determining region Y)-box 12	SOX22	20	20p13
SLC4A7		9497	SLC4A7	solute carrier family 4, sodium bicarbonate cotransporter, member 7	NBC2|NBC3|NBCN1|SBC2|SLC4A6	3	3p22
SH3PXD2A		9644	SH3PXD2A	SH3 and PX domains 2A	FISH|SH3MD1|TKS5	10	10q24.33
SH3GL1		6455	SH3GL1	SH3-domain GRB2-like 1	CNSA1|EEN|SH3D2B|SH3P8	19	19p13.3
SRSF7		6432	SRSF7	serine/arginine-rich splicing factor 7	9G8|AAG3|SFRS7	2	2p22.1
SETD3		84193	SETD3	SET domain containing 3	C14orf154	14	14q32.2
SBF1		6305	SBF1	SET binding factor 1	CMT4B3|DENND7A|MTMR5	22	22q13.33
RPA2		6118	RPA2	replication protein A2, 32kDa	REPA2|RP-A p32|RP-A p34|RPA32	1	1p35
RNF122		79845	RNF122	ring finger protein 122	-	8	8p12
REV3L		5980	REV3L	REV3-like, polymerase (DNA directed), zeta, catalytic subunit	POLZ|REV3	6	6q21
PREPL		9581	PREPL	prolyl endopeptidase-like	-	2	2p21
PPTC7		160760	PPTC7	PTC7 protein phosphatase homolog	TA-PP2C|TAPP2C	12	12q24.11
PPP1R2		5504	PPP1R2	protein phosphatase 1, regulatory (inhibitor) subunit 2	IPP-2|IPP2	3	3q29
PNMA1		9240	PNMA1	paraneoplastic Ma antigen 1	MA1	14	14q24.3
PER2		8864	PER2	period circadian clock 2	FASPS|FASPS1	2	2q37.3
PCDH10		57575	PCDH10	protocadherin 10	OL-PCDH|PCDH19	4	4q28.3
PAWR		5074	PAWR	PRKC, apoptosis, WT1, regulator	PAR4|Par-4	12	12q21
MYBL2		4605	MYBL2	v-myb avian myeloblastosis viral oncogene homolog-like 2	B-MYB|BMYB	20	20q13.1
NDEL1		81565	NDEL1	nudE neurodevelopment protein 1-like 1	EOPA|MITAP1|NDE1L1|NDE2|NUDEL	17	17p13.1
MLXIP		22877	MLXIP	MLX interacting protein	MIR|MONDOA|bHLHe36	12	12q24.31
MARCH6		10299	MARCH6	membrane-associated ring finger (C3HC4) 6, E3 ubiquitin protein ligase	DOA10|MARCH-VI|RNF176|TEB4	5	5p15.2
MIB1		57534	MIB1	mindbomb E3 ubiquitin protein ligase 1	DIP-1|DIP1|LVNC7|MIB|ZZANK2|ZZZ6	18	18q11.2
MIA3		375056	MIA3	melanoma inhibitory activity family, member 3	ARNT|D320|TANGO|TANGO1|UNQ6077	1	1q41
LPCAT1		79888	LPCAT1	lysophosphatidylcholine acyltransferase 1	AYTL2|PFAAP3|lpcat	5	5p15.33
LIN7C		55327	LIN7C	lin-7 homolog C (C. elegans)	LIN-7-C|LIN-7C|MALS-3|MALS3|VELI3	11	11p14
LCP1		3936	LCP1	lymphocyte cytosolic protein 1 (L-plastin)	CP64|HEL-S-37|L-PLASTIN|LC64P|LPL|PLS2	13	13q14.3
KLF10		7071	KLF10	Kruppel-like factor 10	EGR-alpha|EGRA|TIEG|TIEG1	8	8q22.2
JOSD1		9929	JOSD1	Josephin domain containing 1	dJ508I15.2	22	22q13.1
KDM3A		55818	KDM3A	lysine (K)-specific demethylase 3A	JHDM2A|JHMD2A|JMJD1|JMJD1A|TSGA	2	2p11.2
JAK1		3716	JAK1	Janus kinase 1	JAK1A|JAK1B|JTK3	1	1p32.3-p31.3
IQCB1		9657	IQCB1	IQ motif containing B1	NPHP5|PIQ|SLSN5	3	3q13.33|3q21.1
IL1A		3552	IL1A	interleukin 1, alpha	IL-1A|IL1|IL1-ALPHA|IL1F1	2	2q14
IP6K3		117283	IP6K3	inositol hexakisphosphate kinase 3	IHPK3|INSP6K3	6	6p21.31
IKZF2		22807	IKZF2	IKAROS family zinc finger 2 (Helios)	ANF1A2|HELIOS|ZNF1A2|ZNFN1A2	2	2q34
GCLC		2729	GCLC	glutamate-cysteine ligase, catalytic subunit	GCL|GCS|GLCL|GLCLC	6	6p12
GCSAM		257144	GCSAM	germinal center-associated, signaling and motility	GCAT2|GCET2|HGAL	3	3q13.2
GOLGA1		2800	GOLGA1	golgin A1	golgin-97	9	9q33.3
FUCA1		2517	FUCA1	fucosidase, alpha-L- 1, tissue	FUCA	1	1p34
GXYLT1		283464	GXYLT1	glucoside xylosyltransferase 1	GLT8D3	12	12q12
EDC3		80153	EDC3	enhancer of mRNA decapping 3	LSM16|YJDC|YJEFN2	15	15q24.1
EPB41		2035	EPB41	erythrocyte membrane protein band 4.1	4.1R|EL1|HE	1	1p33-p32
ENTPD1		953	ENTPD1	ectonucleoside triphosphate diphosphohydrolase 1	ATPDase|CD39|NTPDase-1|SPG64	10	10q24
DYNLT3		6990	DYNLT3	dynein, light chain, Tctex-type 3	RP3|TCTE1L|TCTEX1L	X	Xp21
CREG1		8804	CREG1	cellular repressor of E1A-stimulated genes 1	CREG	1	1q24
CLCC1		23155	CLCC1	chloride channel CLIC-like 1	MCLC	1	1p13.3
CDC37L1		55664	CDC37L1	cell division cycle 37-like 1	CDC37B|HARC	9	9p24.1
C8orf76		84933	C8orf76	chromosome 8 open reading frame 76	-	8	8q24.13
C7orf43		55262	C7orf43	chromosome 7 open reading frame 43	-	7	7q22.1
FANCL		55120	FANCL	Fanconi anemia, complementation group L	FAAP43|PHF9|POG	2	2p16.1
BTBD7		55727	BTBD7	BTB (POZ) domain containing 7	FUP1	14	14q32.12
BTBD1		53339	BTBD1	BTB (POZ) domain containing 1	C15orf1|NS5ATP8	15	15q24
CFDP1		10428	CFDP1	craniofacial development protein 1	BCNT|BUCENTAUR|CENP-29|CP27|SWC5|Yeti|p97	16	16q22.2-q22.3
B4GALT1		2683	B4GALT1	UDP-Gal:betaGlcNAc beta 1,4- galactosyltransferase, polypeptide 1	B4GAL-T1|CDG2D|GGTB2|GT1|GTB|beta4Gal-T1	9	9p13
AVL9		23080	AVL9	AVL9 homolog (S. cerevisiase)	KIAA0241	7	7p14.3
ANKRA2		57763	ANKRA2	ankyrin repeat, family A (RFXANK-like), 2	ANKRA	5	5q12-q13
EIF2S1		1965	EIF2S1	eukaryotic translation initiation factor 2, subunit 1 alpha, 35kDa	EIF-2|EIF-2A|EIF-2alpha|EIF2|EIF2A	14	14q23.3
AFF4		27125	AFF4	AF4/FMR2 family, member 4	AF5Q31|CHOPS|MCEF	5	5q31
RASAL2		9462	RASAL2	RAS protein activator like 2	NGAP	1	1q24
MED23		9439	MED23	mediator complex subunit 23	ARC130|CRSP130|CRSP133|CRSP3|DRIP130|MRT18|SUR-2|SUR2	6	6q22.33-q24.1
CAMK2D		817	CAMK2D	calcium/calmodulin-dependent protein kinase II delta	CAMKD	4	4q26
IER2		9592	IER2	immediate early response 2	ETR101	19	19p13.2
CDC42		998	CDC42	cell division cycle 42	CDC42Hs|G25K	1	1p36.1
JADE2		23338	JADE2	jade family PHD finger 2	JADE-2|PHF15	5	5q31.1
UBE2D3		7323	UBE2D3	ubiquitin-conjugating enzyme E2D 3	E2(17)KB3|UBC4/5|UBCH5C	4	4q24
WDR82		80335	WDR82	WD repeat domain 82	MST107|MSTP107|PRO2730|PRO34047|SWD2|TMEM113|WDR82A	3	3p21.2
ZFP36L1		677	ZFP36L1	ZFP36 ring finger protein-like 1	BRF1|Berg36|ERF-1|ERF1|RNF162B|TIS11B|cMG1	14	14q22-q24
RIF1		55183	RIF1	replication timing regulatory factor 1	-	2	2q23.3
ZMPSTE24		10269	ZMPSTE24	zinc metallopeptidase STE24	FACE-1|FACE1|HGPS|PRO1|STE24|Ste24p	1	1p34
ACTC1		70	ACTC1	actin, alpha, cardiac muscle 1	ACTC|ASD5|CMD1R|CMH11|LVNC4	15	15q14
GPR75-ASB3		100302652	GPR75-ASB3	GPR75-ASB3 readthrough	-	2	2p16
DPY19L3		147991	DPY19L3	dpy-19-like 3 (C. elegans)	-	19	19q13.11
MUC17		140453	MUC17	mucin 17, cell surface associated	MUC3	7	7q22.1
UBE2I		7329	UBE2I	ubiquitin-conjugating enzyme E2I	C358B7.1|P18|UBC9	16	16p13.3
SERPINE1		5054	SERPINE1	serpin peptidase inhibitor, clade E (nexin, plasminogen activator inhibitor type 1), member 1	PAI|PAI-1|PAI1|PLANH1	7	7q22.1
SNAI1		6615	SNAI1	snail family zinc finger 1	SLUGH2|SNA|SNAH|SNAIL|SNAIL1|dJ710H13.1	20	20q13.2
TGIF2		60436	TGIF2	TGFB-induced factor homeobox 2	-	20	20q11.23
HDAC4		9759	HDAC4	histone deacetylase 4	AHO3|BDMR|HA6116|HD4|HDAC-4|HDAC-A|HDACA	2	2q37.3
NEDD4		4734	NEDD4	neural precursor cell expressed, developmentally down-regulated 4, E3 ubiquitin protein ligase	NEDD4-1|RPF1	15	15q
ARHGEF6		9459	ARHGEF6	Rac/Cdc42 guanine nucleotide exchange factor (GEF) 6	COOL2|Cool-2|MRX46|PIXA|alpha-PIX|alphaPIX	X	Xq26.3
ITGA4		3676	ITGA4	integrin, alpha 4 (antigen CD49D, alpha 4 subunit of VLA-4 receptor)	CD49D|IA4	2	2q31.3
PIK3R2		5296	PIK3R2	phosphoinositide-3-kinase, regulatory subunit 2 (beta)	MPPH|MPPH1|P85B|p85|p85-BETA	19	19q13.2-q13.4
VIM		7431	VIM	vimentin	CTRCT30|HEL113	10	10p13
TWF1		5756	TWF1	twinfilin actin binding protein 1	A6|PTK9	12	12q12
HMG20A		10363	HMG20A	high mobility group 20A	HMGX1|HMGXB1	15	15q24
ECT2		1894	ECT2	epithelial cell transforming 2	ARHGEF31	3	3q26.1-q26.2
KCTD3		51133	KCTD3	potassium channel tetramerization domain containing 3	NY-REN-45	1	1q41
HNRNPK		3190	HNRNPK	heterogeneous nuclear ribonucleoprotein K	CSBP|HNRPK|TUNP	9	9q21.32-q21.33
TRA2A		29896	TRA2A	transformer 2 alpha homolog (Drosophila)	AWMS1|HSU53209	7	7p15.3
SEMA6A		57556	SEMA6A	sema domain, transmembrane domain (TM), and cytoplasmic domain, (semaphorin) 6A	HT018|SEMA|SEMA6A1|SEMAQ|VIA	5	5q23.1
SCN11A		11280	SCN11A	sodium channel, voltage gated, type XI alpha subunit	FEPS3|HSAN7|NAV1.9|NaN|PN5|SCN12A|SNS-2	3	3p22.2
UBXN1		51035	UBXN1	UBX domain protein 1	2B28|SAKS1|UBXD10	11	11q12.3
TRA2B		6434	TRA2B	transformer 2 beta homolog (Drosophila)	Htra2-beta|PPP1R156|SFRS10|SRFS10|TRA2-BETA|TRAN2B	3	3q26.2-q27
PAM		5066	PAM	peptidylglycine alpha-amidating monooxygenase	PAL|PHM	5	5q14-q21
UBE3C		9690	UBE3C	ubiquitin protein ligase E3C	HECTH2	7	7q36.3
MED1		5469	MED1	mediator complex subunit 1	CRSP1|CRSP200|DRIP205|DRIP230|PBP|PPARBP|PPARGBP|RB18A|TRAP220|TRIP2	17	17q12
TTC19		54902	TTC19	tetratricopeptide repeat domain 19	2010204O13Rik|MC3DN2	17	17p12
PNKD		25953	PNKD	paroxysmal nonkinesigenic dyskinesia	BRP17|DYT8|FKSG19|FPD1|KIPP1184|MR-1|MR1|PDC|PKND1|TAHCCP2	2	2q35
ATP6V1C1		528	ATP6V1C1	ATPase, H+ transporting, lysosomal 42kDa, V1 subunit C1	ATP6C|ATP6D|VATC|Vma5	8	8q22.3
RPL39		6170	RPL39	ribosomal protein L39	L39|RPL39P42|RPL39_23_1806	X	Xq24
FEM1B		10116	FEM1B	fem-1 homolog b (C. elegans)	F1A-ALPHA|F1AA|FEM1-beta	15	15q22
TMEM120B		144404	TMEM120B	transmembrane protein 120B	-	12	12q24.31
MGLL		11343	MGLL	monoglyceride lipase	HU-K5|HUK5|MAGL|MGL	3	3q21.3
CSDE1		7812	CSDE1	cold shock domain containing E1, RNA-binding	D1S155E|UNR	1	1p22
CASC4		113201	CASC4	cancer susceptibility candidate 4	H63	15	15q15.3
RTN4		57142	RTN4	reticulon 4	ASY|NI220/250|NOGO|NOGO-A|NOGOC|NSP|NSP-CL|Nbla00271|Nbla10545|Nogo-B|Nogo-C|RTN-X|RTN4-A|RTN4-B1|RTN4-B2|RTN4-C	2	2p16.3
TBL1XR1		79718	TBL1XR1	transducin (beta)-like 1 X-linked receptor 1	C21|DC42|IRA1|TBLR1	3	3q26.32
SNX2		6643	SNX2	sorting nexin 2	TRG-9	5	5q23
MGAT2		4247	MGAT2	mannosyl (alpha-1,6-)-glycoprotein beta-1,2-N-acetylglucosaminyltransferase	CDG2A|CDGS2|GLCNACTII|GNT-II|GNT2	14	14q21
PRKAB2		5565	PRKAB2	protein kinase, AMP-activated, beta 2 non-catalytic subunit	-	1	1q21.1
CPOX		1371	CPOX	coproporphyrinogen oxidase	CPO|CPX|HCP	3	3q12
ABCE1		6059	ABCE1	ATP-binding cassette, sub-family E (OABP), member 1	ABC38|OABP|RLI|RNASEL1|RNASELI|RNS4I	4	4q31
NFYB		4801	NFYB	nuclear transcription factor Y, beta	CBF-A|CBF-B|HAP3|NF-YB	12	12q22-q23
RPL32		6161	RPL32	ribosomal protein L32	L32|PP9932	3	3p25-p24
SLC39A1		27173	SLC39A1	solute carrier family 39 (zinc transporter), member 1	ZIP1|ZIRTL	1	1q21
PARVG		64098	PARVG	parvin, gamma	-	22	22q13.31
BIRC5		332	BIRC5	baculoviral IAP repeat containing 5	API4|EPR-1	17	17q25
WDR5		11091	WDR5	WD repeat domain 5	BIG-3|CFAP89|SWD3	9	9q34
BLMH		642	BLMH	bleomycin hydrolase	BH|BMH	17	17q11.2
HERC4		26091	HERC4	HECT and RLD domain containing E3 ubiquitin protein ligase 4	-	10	10q21.3
SNRNP40		9410	SNRNP40	small nuclear ribonucleoprotein 40kDa (U5)	40K|HPRP8BP|PRP8BP|PRPF8BP|SPF38|WDR57	1	1p35.2
KLC2		64837	KLC2	kinesin light chain 2	-	11	11q13.2
MTCH2		23788	MTCH2	mitochondrial carrier 2	HSPC032|MIMP|SLC25A50	11	11p11.2
SCD5		79966	SCD5	stearoyl-CoA desaturase 5	ACOD4|FADS4|HSCD5|SCD2|SCD4	4	4q21.22
STARD5		80765	STARD5	StAR-related lipid transfer (START) domain containing 5	-	15	15q26
IKZF4		64375	IKZF4	IKAROS family zinc finger 4 (Eos)	EOS|ZNFN1A4	12	12q13
CFL2		1073	CFL2	cofilin 2 (muscle)	NEM7	14	14q12
SDF2L1		23753	SDF2L1	stromal cell-derived factor 2-like 1	-	22	22q11.21
SLC25A12		8604	SLC25A12	solute carrier family 25 (aspartate/glutamate carrier), member 12	AGC1|ARALAR	2	2q24
LYRM2		57226	LYRM2	LYR motif containing 2	DJ122O8.2	6	6q15
SUN2		25777	SUN2	Sad1 and UNC84 domain containing 2	UNC84B	22	22q13.1
SOX4		6659	SOX4	SRY (sex determining region Y)-box 4	EVI16	6	6p22.3
PPP1R12A		4659	PPP1R12A	protein phosphatase 1, regulatory subunit 12A	M130|MBS|MYPT1	12	12q15-q21
PTAR1		375743	PTAR1	protein prenyltransferase alpha subunit repeat containing 1	-	9	9q21.12
AIFM1		9131	AIFM1	apoptosis-inducing factor, mitochondrion-associated, 1	AIF|CMT2D|CMTX4|COWCK|COXPD6|NADMR|NAMSD|PDCD8	X	Xq26.1
STARD7		56910	STARD7	StAR-related lipid transfer (START) domain containing 7	GTT1	2	2q11.2
MRPS16		51021	MRPS16	mitochondrial ribosomal protein S16	CGI-132|COXPD2|MRP-S16|RPMS16	10	10q22.1
PRCP		5547	PRCP	prolylcarboxypeptidase (angiotensinase C)	HUMPCP|PCP	11	11q14
HNRNPC		3183	HNRNPC	heterogeneous nuclear ribonucleoprotein C (C1/C2)	C1|C2|HNRNP|HNRPC|SNRPC	14	14q11.2
ZNF668		79759	ZNF668	zinc finger protein 668	-	16	16p11.2
MXI1		4601	MXI1	MAX interactor 1, dimerization protein	MAD2|MXD2|MXI|bHLHc11	10	10q24-q25
CTSC		1075	CTSC	cathepsin C	CPPI|DPP-I|DPP1|DPPI|HMS|JP|JPD|PALS|PDON1|PLS	11	11q14.2
RPL27A		6157	RPL27A	ribosomal protein L27a	L27A	11	11p15
RPS3		6188	RPS3	ribosomal protein S3	S3	11	11q13.3-q13.5
NEDD9		4739	NEDD9	neural precursor cell expressed, developmentally down-regulated 9	CAS-L|CAS2|CASL|CASS2|HEF1	6	6p24.2
DHX8		1659	DHX8	DEAH (Asp-Glu-Ala-His) box polypeptide 8	DDX8|HRH1|PRP22|PRPF22	17	17q21.31
MAP2K1		5604	MAP2K1	mitogen-activated protein kinase kinase 1	CFC3|MAPKK1|MEK1|MKK1|PRKMK1	15	15q22.1-q22.33
UXT		8409	UXT	ubiquitously-expressed, prefoldin-like chaperone	ART-27|STAP1	X	Xp11.23-p11.22
CSNK1E		1454	CSNK1E	casein kinase 1, epsilon	CKIepsilon|HCKIE	22	22q13.1
USP37		57695	USP37	ubiquitin specific peptidase 37	-	2	2q35
HSP90AA1		3320	HSP90AA1	heat shock protein 90kDa alpha (cytosolic), class A member 1	EL52|HSP86|HSP89A|HSP90A|HSP90N|HSPC1|HSPCA|HSPCAL1|HSPCAL4|HSPN|Hsp89|Hsp90|LAP-2|LAP2	14	14q32.33
ZNF687		57592	ZNF687	zinc finger protein 687	-	1	1q21.3
ESYT1		23344	ESYT1	extended synaptotagmin-like protein 1	FAM62A|MBC2	12	12q13.2
ZNF829		374899	ZNF829	zinc finger protein 829	-	19	19q13.12
LLPH		84298	LLPH	LLP homolog, long-term synaptic facilitation (Aplysia)	C12orf31|hLLP	12	12q14.3
HMGN2		3151	HMGN2	high mobility group nucleosomal binding domain 2	HMG17	1	1p36.1
MARK4		57787	MARK4	MAP/microtubule affinity-regulating kinase 4	MARK4L|MARK4S|MARKL1|MARKL1L|PAR-1D	19	19q13.3
CKAP4		10970	CKAP4	cytoskeleton-associated protein 4	CLIMP-63|ERGIC-63|p63	12	12q23.3
UTP15		84135	UTP15	UTP15, U3 small nucleolar ribonucleoprotein, homolog (S. cerevisiae)	NET21	5	5q13.2
ARF3		377	ARF3	ADP-ribosylation factor 3	-	12	12q13
YTHDC2		64848	YTHDC2	YTH domain containing 2	CAHL	5	5q22.2
LIN9		286826	LIN9	lin-9 DREAM MuvB core complex component	BARA|BARPsv|Lin-9|TGS|TGS1|TGS2	1	1q42.12
NFE2L1		4779	NFE2L1	nuclear factor, erythroid 2-like 1	LCR-F1|NRF1|TCF11	17	17q21.3
SLC25A38		54977	SLC25A38	solute carrier family 25, member 38	-	3	3p22.1
MED13		9969	MED13	mediator complex subunit 13	ARC250|DRIP250|HSPC221|THRAP1|TRAP240	17	17q22-q23
ZNF780B		163131	ZNF780B	zinc finger protein 780B	ZNF779	19	19q13.2
ALDH5A1		7915	ALDH5A1	aldehyde dehydrogenase 5 family, member A1	SSADH|SSDH	6	6p22
ERLIN1		10613	ERLIN1	ER lipid raft associated 1	C10orf69|Erlin-1|KE04|KEO4|SPFH1|SPG62	10	10q24.31
CADPS2		93664	CADPS2	Ca++-dependent secretion activator 2	-	7	7q31.3
SIAH2		6478	SIAH2	siah E3 ubiquitin protein ligase 2	hSiah2	3	3q25
GAPVD1		26130	GAPVD1	GTPase activating protein and VPS9 domains 1	GAPEX5|GAPex-5|RAP6	9	9q33.3
RBM14		10432	RBM14	RNA binding motif protein 14	COAA|PSP2|SIP|SYTIP1|TMEM137	11	11q13.2
ERLIN2		11160	ERLIN2	ER lipid raft associated 2	C8orf2|Erlin-2|NET32|SPFH2|SPG18	8	8p11.2
RNF34		80196	RNF34	ring finger protein 34, E3 ubiquitin protein ligase	CARP-1|CARP1|RFI|RIF|RIFF|hRFI	12	12q24.31
RPS12		6206	RPS12	ribosomal protein S12	S12	6	6q23.2
TMCO3		55002	TMCO3	transmembrane and coiled-coil domains 3	C13orf11	13	13q34
GZF1		64412	GZF1	GDNF-inducible zinc finger protein 1	ZBTB23|ZNF336	20	20p11.21
RAC1		5879	RAC1	ras-related C3 botulinum toxin substrate 1 (rho family, small GTP binding protein Rac1)	MIG5|Rac-1|TC-25|p21-Rac1	7	7p22
CBY1		25776	CBY1	chibby homolog 1 (Drosophila)	C22orf2|CBY|HS508I15A|PGEA1|PIGEA-14|PIGEA14|arb1	22	22q12
POLQ		10721	POLQ	polymerase (DNA directed), theta	POLH|PRO0327	3	3q13.33
POU2F1		5451	POU2F1	POU class 2 homeobox 1	OCT1|OTF1|oct-1B	1	1q24.2
PLCB1		23236	PLCB1	phospholipase C, beta 1 (phosphoinositide-specific)	EIEE12|PI-PLC|PLC-154|PLC-I|PLC154|PLCB1A|PLCB1B	20	20p12
ERI1		90459	ERI1	exoribonuclease 1	3'HEXO|HEXO|THEX1	8	8p23.1
B3GNT5		84002	B3GNT5	UDP-GlcNAc:betaGal beta-1,3-N-acetylglucosaminyltransferase 5	B3GN-T5|beta3Gn-T5	3	3q28
ARHGEF12		23365	ARHGEF12	Rho guanine nucleotide exchange factor (GEF) 12	LARG|PRO2792	11	11q23.3
DIS3		22894	DIS3	DIS3 homolog, exosome endoribonuclease and 3'-5' exoribonuclease	2810028N01Rik|EXOSC11|KIAA1008|RRP44|dis3p	13	13q22.1
OTUD7A		161725	OTUD7A	OTU deubiquitinase 7A	C15orf16|C16ORF15|CEZANNE2|OTUD7	15	15q13.3
MRPL38		64978	MRPL38	mitochondrial ribosomal protein L38	HSPC262|L38MT|MRP-L3|MRP-L38|RPML3	17	17q25.3
C1QBP		708	C1QBP	complement component 1, q subcomponent binding protein	GC1QBP|HABP1|SF2p32|gC1Q-R|gC1qR|p32	17	17p13.3
NUDT11		55190	NUDT11	nudix (nucleoside diphosphate linked moiety X)-type motif 11	APS1|ASP1|DIPP3b|DIPP3beta|hDIPP3beta	X	Xp11.22
INPP5F		22876	INPP5F	inositol polyphosphate-5-phosphatase F	MSTP007|MSTPO47|SAC2|hSAC2	10	10q26.11
SENP3		26168	SENP3	SUMO1/sentrin/SMT3 specific peptidase 3	SMT3IP1|SSP3|Ulp1	17	17p13
ZNF146		7705	ZNF146	zinc finger protein 146	OZF	19	19q13.1
POM121		9883	POM121	POM121 transmembrane nucleoporin	P145|POM121A	7	7q11.23
ARHGAP44		9912	ARHGAP44	Rho GTPase activating protein 44	NPC-A-10|RICH2	17	17p12
HNRNPA2B1		3181	HNRNPA2B1	heterogeneous nuclear ribonucleoprotein A2/B1	HNRNPA2|HNRNPB1|HNRPA2|HNRPA2B1|HNRPB1|IBMPFD2|RNPA2|SNRPB1	7	7p15
HSPH1		10808	HSPH1	heat shock 105kDa/110kDa protein 1	HSP105|HSP105A|HSP105B|NY-CO-25	13	13q12.3
UBE2NL		389898	UBE2NL	ubiquitin-conjugating enzyme E2N-like (gene/pseudogene)	Li174	X	Xq27.3
HPRT1		3251	HPRT1	hypoxanthine phosphoribosyltransferase 1	HGPRT|HPRT	X	Xq26.1
EIF2A		83939	EIF2A	eukaryotic translation initiation factor 2A, 65kDa	CDA02|EIF-2A|MST089|MSTP004|MSTP089	3	3q25.1
SNAPC4		6621	SNAPC4	small nuclear RNA activating complex, polypeptide 4, 190kDa	PTFalpha|SNAP190	9	9q34.3
BLOC1S4		55330	BLOC1S4	biogenesis of lysosomal organelles complex-1, subunit 4, cappuccino	BCAS4L|BLOS4|CNO	4	4p16.1
UQCRC1		7384	UQCRC1	ubiquinol-cytochrome c reductase core protein I	D3S3191|QCR1|UQCR1	3	3p21.3
EED		8726	EED	embryonic ectoderm development	HEED|WAIT1	11	11q14.2-q22.3
ELOVL4		6785	ELOVL4	ELOVL fatty acid elongase 4	ADMD|CT118|ISQMR|SCA34|STGD2|STGD3	6	6q14
NLE1		54475	NLE1	notchless homolog 1 (Drosophila)	Nle	17	17q12
CELSR3		1951	CELSR3	cadherin, EGF LAG seven-pass G-type receptor 3	ADGRC3|CDHF11|EGFL1|FMI1|HFMI1|MEGF2|RESDA1	3	3p21.31
MTPAP		55149	MTPAP	mitochondrial poly(A) polymerase	PAPD1|SPAX4	10	10p11.23
APLN		8862	APLN	apelin	APEL|XNPEP2	X	Xq25
RBM3		5935	RBM3	RNA binding motif (RNP1, RRM) protein 3	IS1-RNPL|RNPL	X	Xp11.2
JUP		3728	JUP	junction plakoglobin	ARVD12|CTNNG|DP3|DPIII|PDGB|PKGB	17	17q21
DDOST		1650	DDOST	dolichyl-diphosphooligosaccharide--protein glycosyltransferase subunit (non-catalytic)	AGER1|CDG1R|OKSWcl45|OST|OST48|WBP1	1	1p36.1
PFN1		5216	PFN1	profilin 1	ALS18	17	17p13.3
ARFGAP1		55738	ARFGAP1	ADP-ribosylation factor GTPase activating protein 1	ARF1GAP|HRIHFB2281	20	20q13.33
REXO2		25996	REXO2	RNA exonuclease 2	CGI-114|REX2|RFN|SFN	11	11q23.2
CCDC117		150275	CCDC117	coiled-coil domain containing 117	dJ366L4.1	22	22q12.1
HMGXB4		10042	HMGXB4	HMG box domain containing 4	HMG2L1|HMGBCG|THC211630	22	22q13.1
SMARCE1		6605	SMARCE1	SWI/SNF related, matrix associated, actin dependent regulator of chromatin, subfamily e, member 1	BAF57	17	17q21.2
LACTB2		51110	LACTB2	lactamase, beta 2	CGI-83	8	8q13.3
HNRNPDL		9987	HNRNPDL	heterogeneous nuclear ribonucleoprotein D-like	HNRNP|HNRPDL|JKTBP|JKTBP2|LGMD1G|laAUF1	4	4q21.22
CSF1		1435	CSF1	colony stimulating factor 1 (macrophage)	CSF-1|MCSF	1	1p13.3
UBE2D2		7322	UBE2D2	ubiquitin-conjugating enzyme E2D 2	E2(17)KB2|PUBC1|UBC4|UBC4/5|UBCH4|UBCH5B	5	5q31.2
GDI2		2665	GDI2	GDP dissociation inhibitor 2	HEL-S-46e|RABGDIB	10	10p15
LIMA1		51474	LIMA1	LIM domain and actin binding 1	EPLIN|SREBP3	12	12q13
DPYSL2		1808	DPYSL2	dihydropyrimidinase-like 2	CRMP-2|CRMP2|DHPRP2|DRP-2|DRP2|N2A3|ULIP-2|ULIP2	8	8p22-p21
CEP152		22995	CEP152	centrosomal protein 152kDa	MCPH4|MCPH9|SCKL5	15	15q21.1
GTF3C3		9330	GTF3C3	general transcription factor IIIC, polypeptide 3, 102kDa	TFIIIC102|TFIIICgamma|TFiiiC2-102	2	2q33.1
OTP		23440	OTP	orthopedia homeobox	-	5	5q13.3
MGEA5		10724	MGEA5	meningioma expressed antigen 5 (hyaluronidase)	MEA5|NCOAT|OGA	10	10q24.1-q24.3
HUS1		3364	HUS1	HUS1 checkpoint clamp component	hHUS1	7	7p12.3
CDH1		999	CDH1	cadherin 1, type 1	Arc-1|CD324|CDHE|ECAD|LCAM|UVO	16	16q22.1
MTA1		9112	MTA1	metastasis associated 1	-	14	14q32.3
IL11		3589	IL11	interleukin 11	AGIF|IL-11	19	19q13.3-q13.4
DLL4		54567	DLL4	delta-like 4 (Drosophila)	hdelta2	15	15q14
BCL9		607	BCL9	B-cell CLL/lymphoma 9	LGS	1	1q21
IDH1		3417	IDH1	isocitrate dehydrogenase 1 (NADP+), soluble	HEL-216|HEL-S-26|IDCD|IDH|IDP|IDPC|PICD	2	2q33.3
KIF11		3832	KIF11	kinesin family member 11	EG5|HKSP|KNSL1|MCLMR|TRIP5	10	10q24.1
PCGF5		84333	PCGF5	polycomb group ring finger 5	RNF159	10	10q23.32
LCOR		84458	LCOR	ligand dependent nuclear receptor corepressor	MLR2	10	10q24
SLC35C1		55343	SLC35C1	solute carrier family 35 (GDP-fucose transporter), member C1	CDG2C|FUCT1	11	11p11.2
TFDP1		7027	TFDP1	transcription factor Dp-1	DP1|DRTF1|Dp-1	13	13q34
S100PBP		64766	S100PBP	S100P binding protein	S100PBPR	1	1p35.1
PSMD7		5713	PSMD7	proteasome (prosome, macropain) 26S subunit, non-ATPase, 7	MOV34|P40|Rpn8|S12	16	16q22.3
RNF138		51444	RNF138	ring finger protein 138, E3 ubiquitin protein ligase	HSD-4|NARF|STRIN|hNARF	18	18q12.1
LRRC8B		23507	LRRC8B	leucine rich repeat containing 8 family, member B	TA-LRRP|TALRRP	1	1p22.2
LDLR		3949	LDLR	low density lipoprotein receptor	FH|FHC|LDLCQ2	19	19p13.2
ZNF507		22847	ZNF507	zinc finger protein 507	-	19	19q13.11
ZNF543		125919	ZNF543	zinc finger protein 543	-	19	19q13.43
PCMTD2		55251	PCMTD2	protein-L-isoaspartate (D-aspartate) O-methyltransferase domain containing 2	C20orf36	20	20q13.33
HIC2		23119	HIC2	hypermethylated in cancer 2	HRG22|ZBTB30|ZNF907	22	22q11.21
LCLAT1		253558	LCLAT1	lysocardiolipin acyltransferase 1	1AGPAT8|AGPAT8|ALCAT1|HSRG1849|LYCAT|UNQ1849	2	2p23.1
EML4		27436	EML4	echinoderm microtubule associated protein like 4	C2orf2|ELP120|EMAP-4|EMAPL4|ROPP120	2	2p21
ASB3		51130	ASB3	ankyrin repeat and SOCS box containing 3	ASB-3	2	2p16.2
SLC35G2		80723	SLC35G2	solute carrier family 35, member G2	TMEM22	3	3q22.3
FBXO45		200933	FBXO45	F-box protein 45	Fbx45	3	3q29
SOBP		55084	SOBP	sine oculis binding protein homolog	JXC1|MRAMS	6	6q21
ENPP4		22875	ENPP4	ectonucleotide pyrophosphatase/phosphodiesterase 4 (putative)	NPP4	6	6p21.1
CD2AP		23607	CD2AP	CD2-associated protein	CMS	6	6p12
SP4		6671	SP4	Sp4 transcription factor	HF1B|SPR-1	7	7p15.3
FAM91A1		157769	FAM91A1	family with sequence similarity 91, member A1	-	8	8q24.13
RAD23B		5887	RAD23B	RAD23 homolog B, nucleotide excision repair protein	HHR23B|HR23B|P58	9	9q31.2
KIF5B		3799	KIF5B	kinesin family member 5B	HEL-S-61|KINH|KNS|KNS1|UKHC	10	10p11.22
NFAT5		10725	NFAT5	nuclear factor of activated T-cells 5, tonicity-responsive	NF-AT5|NFATL1|NFATZ|OREBP|TONEBP	16	16q22.1
STRIP1		85369	STRIP1	striatin interacting protein 1	FAM40A|FAR11A	1	1p13.3
CEP350		9857	CEP350	centrosomal protein 350kDa	CAP350|GM133	1	1q25.2
IER5		51278	IER5	immediate early response 5	SBBI48	1	1q25.3
MTR		4548	MTR	5-methyltetrahydrofolate-homocysteine methyltransferase	HMAG|MS|cblG	1	1q43
ZBTB39		9880	ZBTB39	zinc finger and BTB domain containing 39	ZNF922	12	12q13.3
STX12		23673	STX12	syntaxin 12	STX13|STX14	1	1p35.3
WDFY2		115825	WDFY2	WD repeat and FYVE domain containing 2	PROF|WDF2|ZFYVE22	13	13q14.3
TPRG1L		127262	TPRG1L	tumor protein p63 regulated 1-like	FAM79A|h-mover|mover	1	1p36.32
RNF220		55182	RNF220	ring finger protein 220	C1orf164	1	1p34.1
JDP2		122953	JDP2	Jun dimerization protein 2	JUNDM2	14	14q24.3
RNF135		84282	RNF135	ring finger protein 135	L13|MMFD|REUL|Riplet	17	17q11.2
IL21R		50615	IL21R	interleukin 21 receptor	CD360|NILR	16	16p11
PAPD5		64282	PAPD5	PAP associated domain containing 5	TRF4-2	16	16q12.1
ZNRF1		84937	ZNRF1	zinc and ring finger 1, E3 ubiquitin protein ligase	NIN283	16	16q23.1
PLEKHO2		80301	PLEKHO2	pleckstrin homology domain containing, family O member 2	PLEKHQ1|PP1628|pp9099	15	15q22.1
GLCE		26035	GLCE	glucuronic acid epimerase	HSEPI	15	15q23
GALNT1		2589	GALNT1	polypeptide N-acetylgalactosaminyltransferase 1	GALNAC-T1	18	18q12.1
LRRC8D		55144	LRRC8D	leucine rich repeat containing 8 family, member D	LRRC5	1	1p22.2
MAST3		23031	MAST3	microtubule associated serine/threonine kinase 3	-	19	19p13.11
IFNAR2		3455	IFNAR2	interferon (alpha, beta and omega) receptor 2	IFN-R|IFN-alpha-REC|IFNABR|IFNARB	21	21q22.11
PLXNA1		5361	PLXNA1	plexin A1	NOV|NOVP|PLEXIN-A1|PLXN1	3	3q21.3
GAB1		2549	GAB1	GRB2-associated binding protein 1	-	4	4q31.21
GNAI2		2771	GNAI2	guanine nucleotide binding protein (G protein), alpha inhibiting activity polypeptide 2	GIP|GNAI2B|H_LUCA15.1|H_LUCA16.1	3	3p21.31
PRDM1		639	PRDM1	PR domain containing 1, with ZNF domain	BLIMP1|PRDI-BF1	6	6q21
PPARGC1B		133522	PPARGC1B	peroxisome proliferator-activated receptor gamma, coactivator 1 beta	ERRL1|PERC|PGC-1(beta)|PGC1B	5	5q32
DBF4		10926	DBF4	DBF4 zinc finger	ASK|CHIF|DBF4A|ZDBF1	7	7q21.3
PHTF2		57157	PHTF2	putative homeodomain transcription factor 2	-	7	7q11.23-q21
LYPLAL1		127018	LYPLAL1	lysophospholipase-like 1	Q96AV0	1	1q41
JADE3		9767	JADE3	jade family PHD finger 3	JADE-3|PHF16	X	Xp11.23
ADO		84890	ADO	2-aminoethanethiol (cysteamine) dioxygenase	C10orf22	10	10q21.3
MKRN3		7681	MKRN3	makorin ring finger protein 3	CPPB2|D15S9|RNF63|ZFP127|ZNF127	15	15q11-q13
IREB2		3658	IREB2	iron-responsive element binding protein 2	ACO3|IRP2|IRP2AD	15	15q25.1
DHX40		79665	DHX40	DEAH (Asp-Glu-Ala-His) box polypeptide 40	ARG147|DDX40|PAD	17	17q23.1
SETD5		55209	SETD5	SET domain containing 5	-	3	3p25.3
XPO1		7514	XPO1	exportin 1	CRM1|emb|exp1	2	2p15
MFAP3		4238	MFAP3	microfibrillar-associated protein 3	-	5	5q32-q33.2
FAM8A1		51439	FAM8A1	family with sequence similarity 8, member A1	AHCP	6	6p23
RUNX2		860	RUNX2	runt-related transcription factor 2	AML3|CBF-alpha-1|CBFA1|CCD|CCD1|CLCD|OSF-2|OSF2|PEA2aA|PEBP2aA	6	6p21
NAPG		8774	NAPG	N-ethylmaleimide-sensitive factor attachment protein, gamma	GAMMASNAP	18	18p11.22
TBPL1		9519	TBPL1	TBP-like 1	MGC:8389|MGC:9620|STUD|TLF|TLP|TRF2	6	6q23.2
TMED2		10959	TMED2	transmembrane emp24 domain trafficking protein 2	P24A|RNP24|p24	12	12q24.31
MTF2		22823	MTF2	metal response element binding transcription factor 2	M96|PCL2|TDRD19A|dJ976O13.2	1	1p22.1
CBX2		84733	CBX2	chromobox homolog 2	CDCA6|M33|SRXY5	17	17q25.3
SAE1		10055	SAE1	SUMO1 activating enzyme subunit 1	AOS1|HSPC140|SUA1|UBLE1A	19	19q13.32
CDC7		8317	CDC7	cell division cycle 7	CDC7L1|HsCDC7|Hsk1|huCDC7	1	1p22
FYTTD1		84248	FYTTD1	forty-two-three domain containing 1	UIF	3	3q29
MIER3		166968	MIER3	mesoderm induction early response 1, family member 3	-	5	5q11.2
MZT1		440145	MZT1	mitotic spindle organizing protein 1	C13orf37|MOZART1	13	13q22.1
ZXDB		158586	ZXDB	zinc finger, X-linked, duplicated B	ZNF905|dJ83L6.1	X	Xp11.21
H6PD		9563	H6PD	hexose-6-phosphate dehydrogenase (glucose 1-dehydrogenase)	CORTRD1|G6PDH|GDH	1	1p36
MTTP		4547	MTTP	microsomal triglyceride transfer protein	ABL|MTP	4	4q24
TP53		7157	TP53	tumor protein p53	BCC7|LFS1|P53|TRP53	17	17p13.1
SNAI2		6591	SNAI2	snail family zinc finger 2	SLUG|SLUGH1|SNAIL2|WS2D	8	8q11
TGFA		7039	TGFA	transforming growth factor, alpha	TFGA	2	2p13
CHST15		51363	CHST15	carbohydrate (N-acetylgalactosamine 4-sulfate 6-O) sulfotransferase 15	BRAG|GALNAC4S-6ST	10	10q26
SEC61A2		55176	SEC61A2	Sec61 alpha 2 subunit (S. cerevisiae)	-	10	10p14
TSPYL1		7259	TSPYL1	TSPY-like 1	TSPYL	6	6q22.1
PGGT1B		5229	PGGT1B	protein geranylgeranyltransferase type I, beta subunit	BGGI|GGTI	5	5q22.3
PPP2R1B		5519	PPP2R1B	protein phosphatase 2, regulatory subunit A, beta	PP2A-Abeta|PR65B	11	11q23.2
ZDHHC20		253832	ZDHHC20	zinc finger, DHHC-type containing 20	4933421L13Rik|DHHC-20	13	13q12.11
VASH1		22846	VASH1	vasohibin 1	KIAA1036	14	14q24.3
SLC7A5		8140	SLC7A5	solute carrier family 7 (amino acid transporter light chain, L system), member 5	4F2LC|CD98|D16S469E|E16|LAT1|MPE16|hLAT1	16	16q24.3
PHF13		148479	PHF13	PHD finger protein 13	PHF5|SPOC1	1	1p36.31
PIK3C2B		5287	PIK3C2B	phosphatidylinositol-4-phosphate 3-kinase, catalytic subunit type 2 beta	C2-PI3K	1	1q32
NACC2		138151	NACC2	NACC family member 2, BEN and BTB (POZ) domain containing	BEND9|BTBD14|BTBD14A|BTBD31|NAC-2|RBB	9	9q34.3
MAPK8		5599	MAPK8	mitogen-activated protein kinase 8	JNK|JNK-46|JNK1|JNK1A2|JNK21B1/2|PRKM8|SAPK1|SAPK1c	10	10q11.22
LMBR1L		55716	LMBR1L	limb development membrane protein 1-like	LIMR	12	12q13.12
HHIPL1		84439	HHIPL1	HHIP-like 1	KIAA1822|UNQ9245	14	14q32
GOLGA8B		440270	GOLGA8B	golgin A8 family, member B	GOLGA5	15	15q14
AZIN1		51582	AZIN1	antizyme inhibitor 1	AZI|AZIA1|OAZI|OAZIN|ODC1L	8	8q22.3
ALG9		79796	ALG9	ALG9, alpha-1,2-mannosyltransferase	CDG1L|DIBD1|LOH11CR1J	11	11q23
ADPRHL1		113622	ADPRHL1	ADP-ribosylhydrolase like 1	ARH2	13	13q34
POLR3E		55718	POLR3E	polymerase (RNA) III (DNA directed) polypeptide E (80kD)	RPC5|SIN	16	16p12.2
IFNE		338376	IFNE	interferon, epsilon	IFN-E|IFNE1|IFNT1|INFE1|PRO655	9	9p21.3
MTRNR2L10		100463488	MTRNR2L10	MT-RNR2-like 10	HN10	X	Xp11.21
CSNK1G1		53944	CSNK1G1	casein kinase 1, gamma 1	CK1gamma1	15	15q22.1-q22.31
CAND1		55832	CAND1	cullin-associated and neddylation-dissociated 1	TIP120|TIP120A	12	12q14
TOMM5		401505	TOMM5	translocase of outer mitochondrial membrane 5 homolog (yeast)	C9orf105|Tom5|bA613M10.3	9	9p13.2
GIGYF1		64599	GIGYF1	GRB10 interacting GYF protein 1	GYF1|PERQ1	7	7q22
CXCL11		6373	CXCL11	chemokine (C-X-C motif) ligand 11	H174|I-TAC|IP-9|IP9|SCYB11|SCYB9B|b-R1	4	4q21.2
FAM81B		153643	FAM81B	family with sequence similarity 81, member B	-	5	5q15
SKIDA1		387640	SKIDA1	SKI/DACH domain containing 1	C10orf140|DLN-1	10	10p12.31
HABP4		22927	HABP4	hyaluronan binding protein 4	IHABP-4|IHABP4|Ki-1/57|SERBP1L	9	9q22.3-q31
SIKE1		80143	SIKE1	suppressor of IKBKE 1	SIKE	1	1p13.2
GTF2E2		2961	GTF2E2	general transcription factor IIE, polypeptide 2, beta 34kDa	FE|TF2E2|TFIIE-B	8	8p12
PGM3		5238	PGM3	phosphoglucomutase 3	AGM1|IMD23|PAGM|PGM 3	6	6q14.1-q15
PBRM1		55193	PBRM1	polybromo 1	BAF180|PB1	3	3p21
KBTBD6		89890	KBTBD6	kelch repeat and BTB (POZ) domain containing 6	-	13	13q14.11
FOXA1		3169	FOXA1	forkhead box A1	HNF3A|TCF3A	14	14q21.1
ELOVL5		60481	ELOVL5	ELOVL fatty acid elongase 5	HELO1|SCA38|dJ483K16.1	6	6p12.1
VPS33A		65082	VPS33A	vacuolar protein sorting 33 homolog A (S. cerevisiae)	-	12	12q24.31
SIX4		51804	SIX4	SIX homeobox 4	AREC3	14	14q23
PPP3CB		5532	PPP3CB	protein phosphatase 3, catalytic subunit, beta isozyme	CALNA2|CALNB|CNA2|PP2Bbeta	10	10q22.2
PICALM		8301	PICALM	phosphatidylinositol binding clathrin assembly protein	CALM|CLTH|LAP	11	11q14
LIFR		3977	LIFR	leukemia inhibitory factor receptor alpha	CD118|LIF-R|SJS2|STWS|SWS	5	5p13-p12
FYCO1		79443	FYCO1	FYVE and coiled-coil domain containing 1	CATC2|CTRCT18|RUFY3|ZFYVE7	3	3p21.31
DCUN1D1		54165	DCUN1D1	DCN1, defective in cullin neddylation 1, domain containing 1	DCNL1|DCUN1L1|RP42|SCCRO|SCRO|Tes3	3	3q26.3
NDUFA12		55967	NDUFA12	NADH dehydrogenase (ubiquinone) 1 alpha subcomplex, 12	B17.2|DAP13	12	12q22
ST3GAL5		8869	ST3GAL5	ST3 beta-galactoside alpha-2,3-sialyltransferase 5	SATI|SIAT9|SIATGM3S|ST3GalV	2	2p11.2
QRFPR		84109	QRFPR	pyroglutamylated RFamide peptide receptor	AQ27|GPR103|SP9155	4	4q27
SCML2		10389	SCML2	sex comb on midleg-like 2 (Drosophila)	-	X	Xp22
MSANTD4		84437	MSANTD4	Myb/SANT-like DNA-binding domain containing 4 with coiled-coils	KIAA1826	11	11q22
FANCF		2188	FANCF	Fanconi anemia, complementation group F	FAF	11	11p15
B4GALT5		9334	B4GALT5	UDP-Gal:betaGlcNAc beta 1,4- galactosyltransferase, polypeptide 5	B4Gal-T5|BETA4-GALT-IV|beta4Gal-T5|beta4GalT-V|gt-V	20	20q13.1-q13.2
OPHN1		4983	OPHN1	oligophrenin 1	ARHGAP41|MRX60|OPN1	X	Xq12
MARCH4		57574	MARCH4	membrane-associated ring finger (C3HC4) 4, E3 ubiquitin protein ligase	MARCH-IV|RNF174	2	2q35
PLSCR1		5359	PLSCR1	phospholipid scramblase 1	MMTRA1B	3	3q23
SERPINC1		462	SERPINC1	serpin peptidase inhibitor, clade C (antithrombin), member 1	AT3|AT3D|ATIII|THPH7	1	1q25.1
MED29		55588	MED29	mediator complex subunit 29	IXL	19	19q13.2
BAHD1		22893	BAHD1	bromo adjacent homology domain containing 1	-	15	15q15.1
PRKAR1A		5573	PRKAR1A	protein kinase, cAMP-dependent, regulatory, type I, alpha	ACRDYS1|ADOHR|CAR|CNC|CNC1|PKR1|PPNAD1|PRKAR1|TSE1	17	17q24.2
CCDC71L		168455	CCDC71L	coiled-coil domain containing 71-like	C7orf74	7	7q22.3
APLP2		334	APLP2	amyloid beta (A4) precursor-like protein 2	APLP-2|APPH|APPL2|CDEBP	11	11q24
ADAM9		8754	ADAM9	ADAM metallopeptidase domain 9	CORD9|MCMP|MDC9|Mltng	8	8p11.22
HSPA4L		22824	HSPA4L	heat shock 70kDa protein 4-like	APG-1|HSPH3|Osp94	4	4q28
EIF2B5		8893	EIF2B5	eukaryotic translation initiation factor 2B, subunit 5 epsilon, 82kDa	CACH|CLE|EIF-2B|EIF2Bepsilon|LVWM	3	3q27.1
RPS6KA1		6195	RPS6KA1	ribosomal protein S6 kinase, 90kDa, polypeptide 1	HU-1|MAPKAPK1A|RSK|RSK1|p90Rsk	1	1p
NQO2		4835	NQO2	NAD(P)H dehydrogenase, quinone 2	DHQV|DIA6|NMOR2|QR2	6	6p25.2
PCMTD1		115294	PCMTD1	protein-L-isoaspartate (D-aspartate) O-methyltransferase domain containing 1	-	8	8q11.23
SWAP70		23075	SWAP70	SWAP switching B-cell complex 70kDa subunit	HSPC321|SWAP-70	11	11p15
DLX5		1749	DLX5	distal-less homeobox 5	SHFM1D	7	7q22
NOD2		64127	NOD2	nucleotide-binding oligomerization domain containing 2	ACUG|BLAU|CARD15|CD|CLR16.3|IBD1|NLRC2|NOD2B|PSORAS1	16	16q21
RBPJ		3516	RBPJ	recombination signal binding protein for immunoglobulin kappa J region	AOS3|CBF1|IGKJRB|IGKJRB1|KBF2|RBP-J|RBPJK|RBPSUH|SUH|csl	4	4p15.2
ABHD12		26090	ABHD12	abhydrolase domain containing 12	ABHD12A|BEM46L2|C20orf22|PHARC|dJ965G21.2	20	20p11.21
MDK		4192	MDK	midkine (neurite growth-promoting factor 2)	ARAP|MK|NEGF2	11	11p11.2
MTRNR2L8		100463486	MTRNR2L8	MT-RNR2-like 8	HN8	11	11p15.3
ZNF394		84124	ZNF394	zinc finger protein 394	ZKSCAN14|ZSCAN46	7	7q22.1
THRB		7068	THRB	thyroid hormone receptor, beta	C-ERBA-2|C-ERBA-BETA|ERBA2|GRTH|NR1A2|PRTH|THR1|THRB1|THRB2	3	3p24.2
BCL9L		283149	BCL9L	B-cell CLL/lymphoma 9-like	BCL9-2|DLNB11	11	11q23.3
PDCD11		22984	PDCD11	programmed cell death 11	ALG-4|ALG4|NFBP|RRP5	10	10q24.33
N4BP1		9683	N4BP1	NEDD4 binding protein 1	-	16	16q12.1
VOPP1		81552	VOPP1	vesicular, overexpressed in cancer, prosurvival protein 1	ECOP|GASP	7	7p11.2
DNASE2		1777	DNASE2	deoxyribonuclease II, lysosomal	DNASE2A|DNL|DNL2	19	19p13.2
TPI1		7167	TPI1	triosephosphate isomerase 1	HEL-S-49|TIM|TPI|TPID	12	12p13
RTKN		6242	RTKN	rhotekin	-	2	2p13.1
ATF7IP		55729	ATF7IP	activating transcription factor 7 interacting protein	AM|ATF-IP|MCAF|MCAF1|p621	12	12p13.1
ACLY		47	ACLY	ATP citrate lyase	ACL|ATPCL|CLATP	17	17q21.2
RITA1		84934	RITA1	RBPJ interacting and tubulin associated 1	C12orf52|RITA	12	12q24.13
KMT2A		4297	KMT2A	lysine (K)-specific methyltransferase 2A	ALL-1|CXXC7|HRX|HTRX1|MLL|MLL-AF9|MLL/GAS7|MLL1|MLL1A|TET1-MLL|TRX1|WDSTS	11	11q23
TANGO6		79613	TANGO6	transport and golgi organization 6 homolog	TMCO7	16	16q22.1
LY6G5B		58496	LY6G5B	lymphocyte antigen 6 complex, locus G5B	C6orf19|G5b	6	6p21.3
SATB2		23314	SATB2	SATB homeobox 2	GLSS	2	2q33
MAPK3		5595	MAPK3	mitogen-activated protein kinase 3	ERK-1|ERK1|ERT2|HS44KDAP|HUMKER1A|P44ERK1|P44MAPK|PRKM3|p44-ERK1|p44-MAPK	16	16p11.2
PLOD3		8985	PLOD3	procollagen-lysine, 2-oxoglutarate 5-dioxygenase 3	LH3	7	7q22
ATP5B		506	ATP5B	ATP synthase, H+ transporting, mitochondrial F1 complex, beta polypeptide	ATPMB|ATPSB|HEL-S-271	12	12q13.13
CMAS		55907	CMAS	cytidine monophosphate N-acetylneuraminic acid synthetase	CSS	12	12p12.1
HNRNPUL1		11100	HNRNPUL1	heterogeneous nuclear ribonucleoprotein U-like 1	E1B-AP5|E1BAP5|HNRPUL1	19	19q13.2
EHMT2		10919	EHMT2	euchromatic histone-lysine N-methyltransferase 2	BAT8|C6orf30|G9A|GAT8|KMT1C|NG36	6	6p21.31
DHX34		9704	DHX34	DEAH (Asp-Glu-Ala-His) box polypeptide 34	DDX34|HRH1	19	19q13.3
TRPC4AP		26133	TRPC4AP	transient receptor potential cation channel, subfamily C, member 4 associated protein	C20orf188|PPP1R158|TRRP4AP|TRUSS	20	20q11.22
HIST1H2BJ		8970	HIST1H2BJ	histone cluster 1, H2bj	H2B/r|H2BFR|H2BJ	6	6p22.1
GLUL		2752	GLUL	glutamate-ammonia ligase	GLNS|GS|PIG43|PIG59	1	1q31
MLX		6945	MLX	MLX, MAX dimerization protein	MAD7|MXD7|TCFL4|bHLHd13	17	17q21.1
GOLPH3		64083	GOLPH3	golgi phosphoprotein 3 (coat-protein)	GOPP1|GPP34|MIDAS|Vps74	5	5p13.3
ZNF600		162966	ZNF600	zinc finger protein 600	KR-ZNF1	19	19q13.41
DCLRE1B		64858	DCLRE1B	DNA cross-link repair 1B	APOLLO|SNM1B|SNMIB	1	1p13.2
SLC23A2		9962	SLC23A2	solute carrier family 23 (ascorbic acid transporter), member 2	NBTL1|SLC23A1|SVCT2|YSPL2	20	20p13
XPR1		9213	XPR1	xenotropic and polytropic retrovirus receptor 1	IBGC6|SYG1|X3	1	1q25.1
HIST2H3A		333932	HIST2H3A	histone cluster 2, H3a	H3/n|H3/o	1	1q21.2
RNF103		7844	RNF103	ring finger protein 103	HKF-1|KF-1|KF1|ZFP-103|ZFP103	2	2p11.2
TMEM256		254863	TMEM256	transmembrane protein 256	C17orf61	17	17p13.1
GNAS		2778	GNAS	GNAS complex locus	AHO|C20orf45|GNAS1|GPSA|GSA|GSP|NESP|POH|SCG6|SgVI	20	20q13.3
EPM2AIP1		9852	EPM2AIP1	EPM2A (laforin) interacting protein 1	-	3	3p22.1
RBM5		10181	RBM5	RNA binding motif protein 5	G15|H37|LUCA15|RMB5	3	3p21.3
HOXC11		3227	HOXC11	homeobox C11	HOX3H	12	12q13.3
G3BP1		10146	G3BP1	GTPase activating protein (SH3 domain) binding protein 1	G3BP|HDH-VIII	5	5q33.1
TIMELESS		8914	TIMELESS	timeless circadian clock	TIM|TIM1|hTIM	12	12q13.3
ATN1		1822	ATN1	atrophin 1	B37|D12S755E|DRPLA|HRS|NOD	12	12p13.31
PURB		5814	PURB	purine-rich element binding protein B	PURBETA	7	7p13
ARID5B		84159	ARID5B	AT rich interactive domain 5B (MRF1-like)	DESRT|MRF-2|MRF2	10	10q21.2
ULK1		8408	ULK1	unc-51 like autophagy activating kinase 1	ATG1|ATG1A|UNC51|Unc51.1|hATG1	12	12q24.3
[truncated: 1,119 more rows]

## Sheet: Cellular component
Analysis: Cellular component
Dataset name: strong and week gene-targets
Number of genes in the dataset: 3111
Number of genes in the dataset (which are available in Cellular component database) :2684
Number of genes in background: 14553
Is analysis quantitative: No
						Corrected p-values
Cellular component	No. of genes in the dataset	No. of genes in the background dataset	Percentage of genes	Fold enrichment	P-value (Hypergeometric test)	Bonferroni method	BH method	Q-value (Storey-Tibshirani method)	genes mapped (from input data set)
Plasma membrane	520	3479	19.3741	0.810447	1	1	1	1	PAFAH2; NUMB; HSPA4; CASP3; MARCKSL1; PDLIM5; POTEG; SOCS7; TRAPPC10; AQP6; IL6R; STX3; TGFBR1; NRAS; ACTB; RAB5B; PTP4A2; ACVR1B; SH3D19; ATP2A2; ARL6IP1; RAB34; NOTCH2; CSNK2A1; SLC12A2; FLNB; QKI; FZD8; NPTX1; ACTN4; CACNG8; CBL; ITGA10; SLK; EWSR1; IGF1R; ITGB3; ADIPOR2; TXLNA; TNFSF9; PGRMC1; CLDN12; KREMEN1; SLC20A1; MTOR; ATP6V1F; TNFRSF10B; SETDB1; RHOB; MICB; EN2; CRK; ATP6V1G1; NUCB2; R…
ER-Golgi intermediate compartment	14	30	0.52161	2.53128	0.000376827	0.295433	0.0134288	0.0374139	NUCB2; TMED5; SURF4; FN1; SERPINH1; KDELR1; TMED2; TMED10; NUCB1; P4HB; ERGIC1; ERGIC2; TMED9; CLN8;
Integral to membrane	191	1702	7.11624	0.608503	1	1	1	1	TRAPPC10; SLC10A3; SLC35A4; WBP11; FLNB; FZD8; DHX9; KRTAP19-1; CACHD1; NHLRC3; FNDC3A; ACER2; RHD; THEM6; ICOSLG; IFNLR1; AREL1; SNX17; SLC10A7; RNFT1; FZD9; OPRL1; SLC16A9; COLEC12; GNG5; CDKAL1; SLC19A3; FPR1; ACKR3; FGFR3; SNX4; ATP6AP1L; GDE1; DOLK; HACD3; KDELR2; AGPAT3; SLC17A8; TAPBP; DDAH1; HS3ST2; TMEM30A; NOTCH1; GPX8; CLEC2D; PRRG4; NLGN4X; ERMP1; FRS2; B3GALNT2; CERS2; TMEM168; TMEM6…
Calcium- and calmodulin-dependent protein kinase complex	1	4	0.0372578	1.36567	0.557609	1	1	1	CAMK2D;
Integral to plasma membrane	103	934	3.83756	0.597994	1	1	1	1	NUMB; AQP6; ACVR1B; ATP2A2; PPAN-P2RY11; NOTCH2; SLC12A2; ITGB3; SLC20A1; RHD; SLC12A7; SLC5A6; OPRL1; EPHA4; FGFR3; BMPR2; FLT1; DCBLD2; PKD1; KDR; PTPRD; HFE; M6PR; AVPR1A; CLEC2D; NLGN4X; FRS2; TNFSF10; ICAM1; TRPC3; SLC6A9; ZYX; PTPRF; GJA1; PCDHA1; PCDHA6; PCDHA7; PCDHA8; PCDHAC1; PCDHAC2; PCDHA10; PCDHA11; PCDHA2; PCDHA3; PCDHA4; PCDHA5; ACVR2B; TSPAN13; TRAT1; SLC7A1; JAG1; ABCA1; SLC25A5;…
Golgi aparatus	233	897	8.68107	1.40846	5.23753e-09	4.10622e-06	3.42185e-07	9.53362e-07	NUMB; HSPA4; PLD3; NRAS; GPS1; ACTB; SH3D19; GORASP2; CHST6; RAB34; NOTCH2; FUT10; CCNB2; RAB10; PAK4; MBTPS1; FNDC3A; CALU; UBXN2B; ACER2; SETDB1; RHOB; NUCB2; RNF144B; LYN; AP1S1; SNX17; GGA3; RDX; PLEKHA3; TGOLN2; GOLGA4; INTS7; ATXN2; FPR1; YWHAE; VCP; APBA3; VPS45; GOSR1; BECN1; KDELR2; NSF; RAB33B; TAPBP; AP3M1; GRHL1; ADAM12; ATP6V1E1; RND3; NUFIP2; M6PR; KIF13A; CASP2; PRRG4; STX16; ARF4;…
Nucleus	1461	5847	54.4337	1.35484	1.5077e-61	1.18204e-58	1.18204e-58	3.29328e-58	NAP1L1; NUMB; HSPA4; STAT3; CASP3; CRX; DYRK3; MEF2D; MIDN; PDLIM5; POLL; SOCS7; TIAF1; TOMM40L; ZNF609; PDGFB; CDC25A; HMGA2; MYC; BCL2L1; GPS1; COPS6; R3HDM2; IP6K1; RFWD3; ACTB; ZNF614; SAFB; FOXO3; SBDS; SIRT1; RAB5B; CCNC; SNW1; PTP4A2; PSMG2; RPS13; TAF5L; SH3D19; BRD2; ATP2A2; ZNF581; ANKRD17; JARID2; CBX6; GORASP2; CHD1; SUPT16H; LTA4H; BPTF; PTGES2; HUWE1; DNAJC6; SNUPN; SF3B4; PCF11; WD…
Perinuclear region of cytoplasm	41	119	1.52757	1.86842	2.25967e-05	0.0177158	0.000984213	0.00274212	ACTN4; SLC11A2; ATXN2; UBQLN1; SET; RAD51C; APEX1; BCL10; HFE; DNAJB6; TPD52L1; MTDH; NDFIP1; CTNNB1; TNKS2; HSPA1B; YWHAB; RAD51; GALNT3; ATP7B; SEC31A; CLIC4; MAD2L1; VAPA; NEDD4; CSF1; CDH1; GALNT1; VPS33A; TPD52; FAF1; HSP90B1; CDKN3; CTLA4; MTMR14; MYO6; NF2; WRNIP1; ATP7A; TAF8; TPPP;
Actin cytoskeleton	30	132	1.11773	1.23262	0.123897	1	0.626677	1	PDLIM5; TAF5; FLNB; ACTN4; WASL; ACTA1; ABLIM1; PFN2; RHOA; FSCN1; PPP1R18; KLHL20; ARPC3; FLNA; CAPZA1; CLIC4; ADAM17; TWF1; LIMA1; CDH1; CD2AP; CAPZB; ARPC2; MYH9; TPM3; ZNF174; FHOD1; KPTN; EZR; IPP;
Ribonucleoprotein complex	38	65	1.4158	3.1702	7.56778e-13	5.93314e-10	5.39376e-11	1.50276e-10	ACTB; DHX9; ACTN4; IGF2BP1; CELF1; ATXN2; RPL5; RPL7; RPS8; PABPC1; HNRNPA3; HNRNPD; RPS7; RPLP0; HSPA1B; NCL; CPSF6; HSPA8; RPL13A; HNRNPU; BRCA1; RPS3; RBM14; HNRNPA2B1; MKRN3; XPO1; SYNCRIP; RPS4X; EEF2; RPL27; ILF2; DDX5; NPM1; RPS3A; RPS5; PABPN1; PA2G4; RPL22;
Heterogeneous nuclear ribonucleoprotein complex	9	17	0.33532	2.87203	0.00141171	1	0.040992	0.114208	HNRNPD; HNRNPA0; HNRNPU; HNRNPK; HNRNPA2B1; HNRNPDL; HNRNPUL1; HNRNPF; PTBP1;
Nucleolus	451	1257	16.8033	1.94543	1.2858e-53	1.00806e-50	5.04032e-51	1.40428e-50	STAT3; CASP3; MEF2D; MYC; ACTB; SAFB; SBDS; RPL3; SIRT1; SNW1; RPS13; SH3D19; SUPT16H; LDHA; HUWE1; WDR3; PPAN-P2RY11; TAF5; FANCI; MEF2C; CSNK2A1; RPS24; BAZ1B; WBP11; QKI; DHX9; ACTN4; SMARCD1; PRPF8; RPL18A; NUDT21; GATAD2B; EWSR1; DDX18; IGF2BP1; BACH1; SMARCAD1; ABT1; MDM4; HMGA1; CRY2; PGRMC1; BCCIP; BZW1; TTF1; SETDB1; HSF1; DNMT1; C19orf53; HIST1H2BK; MRPL12; NOM1; MLLT10; GABPB1; HIST1H2…
Mitochondrion	330	1259	12.2951	1.42124	6.16643e-13	4.83448e-10	4.83448e-11	1.34693e-10	NAP1L1; STAT3; CASP3; ERO1A; GATM; BCL2L1; ACTB; KIAA0141; ATP2A2; PTGES2; KIF1B; FANCI; GARS; TRRAP; TAZ; ACTN4; RAB10; NME4; RPL18A; SLC25A1; GRPEL2; CALU; CRY2; PDP2; MTOR; ATP6V1F; DNMT1; FXN; ACOT9; MRPL12; OPA3; SYNJ2BP; MIEF1; GABPB1; PMAIP1; NUP155; DIABLO; AK4; DNA2; SOD2; PMPCA; KIAA0391; SURF4; COX6B1; YWHAE; ATP5A1; XRCC5; OXCT1; VCP; OXA1L; EEF1A1; NDUFA9; COX5A; PCBP1; EIF5A; ATP5L;…
Cytosolic small ribosomal subunit	21	36	0.782414	3.16353	1.12643e-07	8.8312e-05	6.308e-06	1.75747e-05	RPS13; RPS24; RPS4Y1; RPS15A; RPS15; RPS8; RPS27; RPS7; RPS27A; RPS26; RPS3; RPS12; RPS4X; RPS25; RPS14; RPS28; RPS3A; RPS5; RPS23; RPS10; FAU;
Cytosol	373	1178	13.8972	1.71688	1.99568e-30	1.56462e-27	3.12923e-28	8.71835e-28	NUMB; CASP3; TUBB4A; BCL2L1; ACTB; RPL3; GSK3A; RPS13; SH3D19; LDHA; RAB34; SNUPN; UBA52; RPS24; GARS; CCNB2; PTK2; CBL; PEX6; RPS4Y1; RPL18A; PAK4; EIF3C; EIF3A; DUSP7; BACH1; STK4; HMGA1; CDKN1A; MTOR; RICTOR; SMAD6; CRK; NUCB2; FXN; YWHAZ; VCL; LYN; CCND1; ATG9A; AP1S1; GGA3; CEP135; DIABLO; AMD1; PLK1; YWHAE; RPL5; SMAD7; VCP; ANAPC11; EEF1A1; RPL7A; RPL19; GRB2; CUL1; RPL15; RPL10A; RPL26; E…
Mitochondrial nucleoid	13	31	0.484352	2.27481	0.00205776	1	0.0556305	0.154992	SUPV3L1; POLG; TFAM; SLC25A5; ATP5B; DBT; DHX30; HADHA; POLRMT; DNAJA3; TUFM; SHMT2; VDAC2;
Ribosome	75	144	2.79434	2.8242	6.45783e-20	5.06294e-17	8.43824e-18	2.35098e-17	RPL3; RPS13; UBA52; RPS24; RPS4Y1; EIF3C; EIF4G2; RPL5; EEF1A1; RPL7A; RPL19; RPL15; RPL10A; RPL26; RPLP1; RPL21; RPS15A; RPL7; RPL10; RPL31; RPL14; RPS15; APEX1; IARS; RPL36A; RPS27; RPS7; RPLP0; GCN1; NOP58; UTP14A; SF1; SRP68; RPL13A; RPS27A; RPS26; RPL13; SERP1; ETF1; NSA2; RPL37; EIF2S1; RPL39; RPL32; BLMH; RPL27A; RPS3; RPS12; SYNCRIP; AIMP1; RPS4X; RPL23; QTRT1; EIF3I; EEF2; RPS25; RPL27; …
Membrane fraction	63	346	2.34724	0.987392	0.567674	1	1	1	ERO1A; RAB5B; RAPGEFL1; SLC12A2; KREMEN1; ATP6V1F; TMED5; SLC5A6; CD59; INSIG1; RPL7A; DOLK; XRCC6; BCL2L11; CLEC2D; FRS2; GRB10; SLC6A9; PITPNM1; CLIC1; PLP2; PXN; RECK; TSPAN13; GALNT3; WNT5A; BID; ABCA1; ATP1A1; SLC26A2; KDELR1; VPS41; VIM; ECT2; MGAT2; SLC39A1; CKAP4; RAC1; NAPG; PPP2R1B; RPS6KA1; SLC23A2; TSC1; MPP1; LAMP2; CYTH2; TSPAN31; GCNT3; GGCX; TMEM33; BAK1; ARRB1; ABCA3; SLC12A4; SL…
Cytoplasm	1387	5684	51.6766	1.3231	5.1011e-49	3.99926e-46	1.33309e-46	3.71411e-46	NAP1L1; PAFAH2; NUMB; HSPA4; STAT3; CASP3; DYRK3; GATM; MEF2D; PDLIM5; SOCS7; TOMM40L; ZNF609; MAGEA3; PDGFB; CDC25A; BCL2L1; COPS8; GPS1; COPS6; IP6K1; ACTB; SAFB; FOXO3; SBDS; RPL3; METAP2; SIRT1; RAB5B; COPS3; GSK3A; PTP4A2; SH3D19; BRD2; ATP2A2; C9orf40; ANKRD17; JARID2; GORASP2; TMEM184B; CHD1; SUPT16H; LTA4H; BPTF; ARL6IP1; LDHA; RAB34; PTGES2; KIF1B; HUWE1; DNAJC6; SNUPN; PSMB2; AGO1; TAF5…
Exosomes	503	2043	18.7407	1.33498	3.20207e-14	2.51042e-11	2.78935e-12	7.77142e-12	HSPA4; ERO1A; MARCKSL1; PLD3; POTEM; TUBB4A; STX3; NRAS; COPS8; ACTB; RPL3; RAB5B; PTP4A2; RPS13; LTA4H; BPTF; LDHA; RAB34; LAMTOR1; HUWE1; PSMB2; UBA52; GARS; BAZ1B; SLC12A2; FLNB; DHX9; PRRC2A; ACTN4; RAB10; CDC42BPA; RPS4Y1; SLK; EIF3C; EIF3A; SLC25A1; ITGB3; NCOA3; ATP6V1F; BHLHB9; RHOB; OLFM4; CRK; ATP6V1G1; QDPR; NUCB2; GLO1; YWHAZ; VCL; TUBB2A; SLC12A7; PLCG2; THBS1; SLC5A6; CD59; RDX; WAS…
Perinuclear region	36	131	1.34128	1.49035	0.00694132	1	0.11596	0.323075	PTP4A2; BPTF; STK4; ATG9A; PLCG2; PHACTR4; VCP; PTP4A1; ADAM12; MALT1; CTNNB1; PKM; GJA1; AKT3; BRCA1; UBE2D3; CFL2; VOPP1; HERC1; FAF1; DNM2; SNX9; PDCD6IP; SCYL2; DYNLL1; RFFL; PRKCA; CTSB; TRAPPC2; FHOD1; OPTN; ARFGEF2; TOR1B; VPS4B; CLTA; SRFBP1;
Midbody	8	19	0.298063	2.28465	0.0144706	1	0.199034	0.554529	RAB11FIP4; ARL8B; RACGAP1; MYH10; CLIC4; BIRC5; CDK1; ANXA11;
PcG protein complex	1	2	0.0372578	2.72455	0.334855	1	0.878014	1	BCOR;
Chromatin	12	32	0.447094	2.03435	0.00877703	1	0.134925	0.375915	HMGN1; RB1; CBX3; OIP5; NEDD4; PDS5B; ARRB1; STAG1; SMC3; MEN1; MAU2; MCM7;
Oncostatin-M receptor complex	2	3	0.0745156	3.62075	0.0894765	1	0.490557	1	OSMR; IL6ST;
Lysosome	426	1620	15.8718	1.42584	6.48301e-17	5.08268e-14	7.26097e-15	2.02298e-14	HSPA4; ERO1A; PLD3; STX3; COPS8; ACTB; RAB5B; COPS3; ATP2A2; GORASP2; TMEM184B; LDHA; PTGES2; LAMTOR1; UBA52; CSNK2A1; FLNB; ACTN4; RAB10; TMEM165; SLK; EIF3A; SLC25A1; MBTPS1; IPO7; ITGB3; NHLRC3; SMCR8; PGRMC1; SLC20A1; MTOR; RHOB; CRK; ATP6V1G1; SLC11A2; YWHAZ; VCL; LYN; EFHD2; ATG9A; AP1S1; SNX17; MFSD8; SLC5A6; SEMA4C; CD59; TGFBR3; FBXL20; SURF4; TGOLN2; ARL8B; SAR1A; SLC19A3; ITGA3; SLC38A…
Endoplasmic reticulum	233	1104	8.68107	1.14438	0.0106587	1	0.1607	0.447726	ERO1A; PLD3; FKBP10; SLC10A3; ATP2A2; PTGES2; NOTCH2; TAZ; RYR2; MBTPS1; CALU; UBXN2B; PGRMC1; SREBF1; MICB; POLR2D; PLXND1; HERPUD1; SLC10A7; SURF4; FMO4; SAR1A; EDEM3; UNC50; VCP; INSIG1; UBQLN1; ORMDL1; SET; ABLIM1; SRD5A3; DOLK; KDELR2; RCN2; JPH1; AGPAT3; RPL10; WTIP; APEX1; PTP4A1; TAPBP; EDEM1; ATP6V1E1; FN1; BCL2; RAB21; DNAJB9; SEC23A; CYP1A1; SERPINH1; TXNDC16; PAK2; STX16; SEC24A; MTDH…
Secretory granule	2	50	0.0745156	0.217925	0.999546	1	1	1	HSPD1; RAB3D;
Eukaryotic translation initiation factor 2B complex	3	6	0.111773	2.71557	0.0806479	1	0.490557	1	EIF2S1; EIF2B5; EIF2B2;
Nucleosome	13	44	0.484352	1.60286	0.0496876	1	0.381913	1	H2AFY; HIST2H4B; HIST1H4C; HIST1H2AE; HIST1H2AC; HIST2H2AC; HIST1H4E; HIST1H4J; HIST4H4; HIST1H2BJ; HIST1H1E; HIST1H2AB; H1FX;
Axonemal dynein complex	1	10	0.0372578	0.547086	0.86989	1	1	1	DNAH9;
Protein phosphatase type 2A complex	3	13	0.111773	1.25446	0.440026	1	0.974768	1	PPP2R2A; STRN; PPP2R1A;
Endosome	62	303	2.30999	1.10962	0.198921	1	0.699345	1	NUMB; RAB5B; PTP4A2; RAB34; RAB10; CBL; MBTPS1; CRK; SLC11A2; SNX17; RAB11FIP4; TGOLN2; FPR1; ZNRF2; SNX4; RAB5C; RHPN2; ATP6V1E1; OSTM1; RAB21; RAB23; NRBP1; M6PR; AVPR1A; FRS2; AGAP1; TNKS2; DYNC1H1; EHD1; C3; ATP7B; RND2; COPB1; RHOQ; ARF1; GOLGA1; SNX2; LDLR; SLC35G2; STX12; ZNRF1; NAPG; VOPP1; CLTC; LAMP2; AP3S2; RNF128; PTGFRN; ARRB1; PKN1; ZFYVE16; RBSN; TOM1L1; LDLRAP1; ZFYVE26; NF2; APPL…
Holo TFIIH complex	1	11	0.0372578	0.497397	0.893902	1	1	1	GTF2H1;
Cell surface	42	205	1.56483	1.11108	0.248326	1	0.804494	1	HSPA4; STAT3; PDGFB; ACVR1B; NOTCH2; PGRMC1; SLC11A2; HMGB1; DCBLD2; VEGFA; KLHL20; M6PR; NLGN4X; AMOT; LRP6; GJA1; PDGFA; ACVR2B; ABCA1; HSPA8; CLIC4; ADAM17; HSPD1; ITGA4; GDI2; TGFA; NOD2; ATP5B; SEMA7A; FASLG; CD69; ADAM10; CD226; F11R; DNM2; SNX9; P4HB; CTLA4; SLC3A2; ANKH; CLTA; TLR3;
Spectrin-associated cytoskeleton	1	5	0.0372578	1.09308	0.639222	1	1	1	EPB41;
Mitochondrial intermembrane space	3	12	0.111773	1.35891	0.386094	1	0.954882	1	GATM; SUOX; NDUFS1;
Oligosaccharyltransferase complex	1	9	0.0372578	0.607806	0.840445	1	1	1	DDOST;
Extracellular	233	1825	8.68107	0.692274	1	1	1	1	HSPA4; STAT3; CXCL8; IL6R; PDGFB; ACTB; UBA52; TRRAP; SLC12A2; CCNB2; NPTX1; LECT2; IL10; CALU; CRY2; CDKN1A; EDN1; RRM2; IL6; PBX2; ARID3A; STAT2; OLFM4; EZH2; QDPR; NUCB2; COL8A1; IFNLR1; THBS1; CD59; WASL; ACTA1; EMILIN2; GOLGA4; EGR2; FGFR3; MMP13; FLT1; ATP5A1; RPL7A; SMG1; ATP5L; LDHB; RCN2; HMGB1; COL4A1; TEX264; RPS27; IGF2; FKBP5; CYR61; ADAM12; IKBKB; GOT1; WNT16; ETS1; FN1; VEGFA; WNT1…
Kinetochore	30	90	1.11773	1.80777	0.000515608	0.404236	0.0168432	0.0469268	SMARCC1; SMARCD1; SMC1A; ACTA1; PLK1; PAFAH1B1; NDE1; TUBB; GTF2E1; NUF2; CDC27; CSNK1A1; GTF2A1; MAD2L1; NDEL1; DYNLT3; MED1; SMARCE1; XPO1; GTF2E2; NEK2; RANBP2; CDC20; NCAPH; SMC3; RANGAP1; KIF2C; ZWINT; INCENP; NUP43;
Extracellular region	35	442	1.30402	0.429466	1	1	1	1	IL6R; PDGFB; TXLNA; VCL; THBS1; EMILIN2; COL4A1; FN1; VEGFA; TNFSF10; FLNA; PDGFA; ANXA1; JAG1; IGF1; C3; TTN; PPIA; FGF9; HGF; SERPINE1; IFNAR2; CXCL11; HABP4; SERPINC1; GNAS; FASLG; TFPI; P4HB; ERAP1; LAMC1; TLN1; FGF2; WDR1; CXCL16;
Golgi transport complex	3	9	0.111773	1.81138	0.221502	1	0.755124	1	COG5; GOLGA3; COG3;
BRISC complex	1	4	0.0372578	1.36567	0.557609	1	1	1	BRCC3;
Integrin complex	7	22	0.260805	1.7269	0.0946574	1	0.51015	1	ITGA10; ITGB3; ITGA3; ITGA5; ITGA2; ITGB8; MYH9;
Nuclear pore	13	42	0.484352	1.67916	0.0348809	1	0.314329	0.875751	SNUPN; IPO7; SUMO1; EIF5A; NUP205; MAD2L1; IPO4; RANBP2; KPNB1; KPNA3; IPO5; RANGAP1; XPOT;
Membrane	72	350	2.68256	1.11553	0.165862	1	0.654265	1	ATP2A2; IGF1R; PGRMC1; MTOR; ATP6V1F; SNX17; CD59; SURF4; ITGA3; ATP1B3; APBA3; HACD3; KDELR2; ACSL3; ESR1; RAP1B; BCL2; GPX8; TMED7; PLP2; RECK; SLC38A2; ITGA5; JAG1; NRP1; ITGA2; ATP1A1; GLG1; SDCBP; MCL1; ATP2B1; KDELR1; ANKRA2; RTN4; ESYT1; CKAP4; C1QBP; CSF1; TMED2; SEMA7A; TMED10; LNPEP; LAMP2; SLC25A3; SEC14L1; GANAB; SACM1L; TLR10; ERGIC1; SLC12A4; IGSF1; PPIB; TGFBRAP1; RRBP1; ATXN2L; MF…
PML body	16	37	0.596125	2.34553	0.000428873	0.336236	0.014619	0.0407299	SIRT1; SUMO1; CBX5; CREBBP; RB1; KLHL20; SKI; RAD51; SRSF2; CHEK2; UBE2I; TP53; SKIL; ELF4; RPAIN; MORC3;
mRNA cap binding complex	1	5	0.0372578	1.09308	0.639222	1	1	1	AGO2;
Extracellular space	52	404	1.93741	0.698013	0.999082	1	1	1	CXCL8; IL6R; LECT2; IL10; EDN1; IL6; NUCB2; THBS1; TGFBR3; MMP13; FLT1; HMGB1; WNT16; FN1; VEGFA; KIT; DKK2; ICAM1; PDGFA; MMP2; WNT5A; IGF1; ADM; FGF9; LOXL2; HSPD1; FKTN; IL1A; SERPINE1; HSP90AA1; CSF1; TGFA; VASH1; SERPINC1; ADAM9; AIMP1; IL5RA; FASLG; TPT1; NUCB1; IK; TFPI; EFNA5; HDGF; COL18A1; GPX3; PRC1; KDSR; LAMC1; FGF2; CXCL16; IL6ST;
Extracellular matrix	15	120	0.558867	0.67816	0.969385	1	1	1	STAT3; COL8A1; THBS1; COL4A1; FN1; TIMP3; PXN; JAG1; SERPINE1; PRCP; TGFBR2; COL18A1; COL4A2; LTBP1; LAMC1;
Receptor complex	2	11	0.0745156	0.989868	0.629763	1	1	1	TGFBR1; TGFBR2;
Endoplasmic reticulum membrane	26	150	0.968703	0.940132	0.670164	1	1	1	ATP2A2; SREBF1; HERPUD1; INSIG1; ORMDL1; TAPBP; ALG3; SHC1; APOL2; CYP1B1; PLP2; ABCB9; VAPA; MIA3; RTN4; ERLIN1; ERLIN2; G6PC; CYP7A1; HMGCR; DHCR24; HSP90B1; KDSR; VMA21; SLC33A1; CYP2C19;
Ubiquitin ligase complex	13	43	0.484352	1.64012	0.0418267	1	0.362913	1	ARIH1; RNF2; BMI1; RNF20; FBXO11; WWP2; BRCA1; RNF11; CAND1; DCUN1D1; BRCC3; RNF40; UBE4B;
Nucleoplasm	155	449	5.77496	1.87186	1.36903e-16	1.07332e-13	1.34165e-14	3.73796e-14	CASP3; CDC25A; MYC; SIRT1; SUPT16H; TAF5; FANCI; MEF2C; SMARCC1; SMARCD1; DUSP7; CDKN1A; E2F5; ARID3A; TTF1; POLR2D; CCND1; COIL; DNA2; CCNT2; PRIM2; RFC2; PLK1; ATM; KPNA2; USP1; XRCC5; ANAPC11; GTF2H1; CUL1; WDR4; TERF2IP; ANAPC1; ORC5; HIST2H4B; HIST1H4C; HMGB1; XRCC6; RB1; RPS15; APEX1; ORC2; AKT1; SMARCA5; RNF2; E2F3; CCNE2; SMAD2; CREB1; CDC14B; UBE2D1; JUN; TCF7L2; MAPK7; YEATS4; FMR1; GTF…
NuA4 histone acetyltransferase complex	5	14	0.186289	1.93896	0.0985901	1	0.522261	1	ACTB; TRRAP; YEATS4; EP400; RUVBL2;
Dendrite	3	27	0.111773	0.604242	0.898273	1	1	1	SACS; PAM; GCHFR;
Nuclear speck	7	31	0.260805	1.2257	0.342883	1	0.881379	1	MEF2C; HSPA1B; SRSF2; FYTTD1; CD2BP2; EFTUD2; CDC5L;
F-actin capping protein complex	3	6	0.111773	2.71557	0.0806479	1	0.490557	1	ADD1; CAPZA1; CAPZB;
Centrosome	258	656	9.61252	2.13253	9.96156e-38	7.80986e-35	1.95247e-35	5.43976e-35	NAP1L1; TUBB4A; ACTB; RPL3; WDR61; GSK3A; RPS13; LDHA; PSMB2; DCTN5; RPS24; GARS; FLNB; DHX9; RAB10; PRPF8; RPL18A; NUDT21; EIF3C; IPO7; ESPL1; ID1; DISC1; YWHAZ; CEP120; ACTA1; INTS7; ARL8B; EIF4A3; PLK1; YWHAE; RPL5; KPNA2; ATP5A1; XRCC5; VCP; H2AFY; EEF1A1; RPL7A; RPL19; PCBP1; RPL10A; RPL26; EIF5A; MED12; ATP5L; PRDX1; HIST2H4B; HIST1H4C; RPS15A; RPL7; FARSB; RPL10; RPL31; DDX21; XRCC6; PAFAH…
Soluble fraction	27	180	1.00596	0.813573	0.905039	1	1	1	GARS; IPO7; FARSB; IARS; RARS; PTPN12; BTC; TNFSF10; FMR1; FARSA; CLIC1; PXN; PDE4B; ADM; PCYT1A; CLIC4; CD55; ALDH5A1; EFNB1; IK; ARRB1; HMGCS1; NSMAF; MEN1; CTTN; RANGAP1; PPP2R1A;
Brush border membrane	1	7	0.0372578	0.781218	0.760067	1	1	1	B4GALT1;
Nuclear envelope	20	71	0.745156	1.5279	0.0292111	1	0.297422	0.828647	SIRT1; SREBF1; NRM; NUP155; CBX5; PAFAH1B1; LMNB1; BNIP3L; BNIP3; TNKS2; NUP210; CLIC1; NUP205; RTN4; SUN2; POM121; XPO1; EMD; ANXA11; NUP43;
Integral to Golgi membrane	1	19	0.0372578	0.288077	0.979269	1	1	1	ACER2;
Focal adhesion	14	45	0.52161	1.68771	0.0279793	1	0.288629	0.804148	PTK2; VCL; DLC1; LIMS1; ZYX; PXN; ITGA5; GIT2; ADAM17; LIMA1; LASP1; MYH2; TLN1; MLF2;
Cytoskeleton	109	427	4.0611	1.38419	0.000143118	0.112205	0.00534309	0.0148864	ACTB; LAMTOR1; CCNB2; PTK2; FLNB; ACTN4; SLC25A1; ITGB3; YWHAZ; VCL; THBS1; C19orf47; ARL8B; DNAH9; PLK1; YWHAE; SEPSECS; PCBP1; RAB33B; RARS; MAP4; ARHGDIA; TUBB; CCNE2; KLHL20; SEPT7; MSN; ROCK2; ARPC3; CORO1A; CTNNB1; LIMS1; SPAG5; SAPCD2; DYNC1H1; FLNA; ADD1; YWHAB; ACTG1; CCT3; MYLIP; CSNK1A1; CAPZA1; ITGA2; SLC25A5; RPS27A; LYST; SPTBN1; PPIA; TRAP1; SDCBP; PHB; VAPA; EPB41; ACTC1; VIM; PAR…
Cul4B-RING ubiquitin ligase complex	3	4	0.111773	4.06997	0.0216054	1	0.245488	0.683953	DDB1; RBX1; DTL;
Apical plasma membrane	7	42	0.260805	0.904761	0.678315	1	1	1	IL6R; STX3; SLC11A2; ADAM17; RHCG; SLC23A2; PFKM;
Cul3-RING ubiquitin ligase complex	2	9	0.0745156	1.20959	0.515496	1	1	1	KLHL20; RBX1;
Intracellular	34	151	1.26677	1.22115	0.118121	1	0.611976	1	RAB5B; CSTF2T; MAF1; NAA20; CCND1; NUDCD2; CAMKK2; SAT1; RAP1B; RAB18; DDIT4; TNIP1; MYLIP; STMN1; MKKS; SMAD1; NOS2; HSPA8; CLIC4; FAM126B; SLFN13; B3GNT5; NUDT11; LNPEP; MPP1; C6orf62; FAM49A; POLI; VARS; FKBP4; GABARAPL2; CTSB; RUVBL2; MKRN2;
Cell-cell junction	9	38	0.33532	1.28527	0.25744	1	0.827185	1	STX3; CTNNB1; ITGA5; CLIC4; ADAM17; EPB41L3; JUP; PNN; F11R;
Trans-Golgi network	12	31	0.447094	2.09995	0.00656854	1	0.11596	0.323075	SLC11A2; GGA3; TGOLN2; GOLGA4; ATXN2; GGA2; ATP7B; CBY1; GOLPH3; RAB11A; OPTN; ATP7A;
Mitochondrial small ribosomal subunit	4	17	0.149031	1.27823	0.385546	1	0.954882	1	MRPS33; MRPS16; MRPS18B; MRPS21;
Platelet alpha granule lumen	7	35	0.260805	1.08566	0.473627	1	1	1	PDGFB; THBS1; FN1; VEGFA; PDGFA; IGF1; HGF;
Mediator complex	7	23	0.260805	1.65185	0.115396	1	0.607182	1	MED12; MED1; MED13; RBM14; PPARGC1B; MED29; MED16;
Voltage-gated calcium channel complex	1	20	0.0372578	0.27368	0.983098	1	1	1	CACNG8;
Microtubule	45	129	1.6766	1.89171	6.36643e-06	0.00499128	0.000332752	0.000927081	TUBB4A; KIF1B; SUMO1; PLK1; PTP4A1; MAP4; TCP1; PPP1CB; RACGAP1; SPAG5; TUBA1C; NME2; CCT3; CSNK1A1; DCTN4; PPP1CC; PPP2R5D; BIRC5; HSP90AA1; MARK4; DPYSL2; KIF11; EML4; KIF5B; PPP2R1B; AIMP1; CLTC; BICD2; DYNC1LI2; TAOK2; CDK1; MACF1; HSP90AB1; TUBB4B; KIFC1; MAPRE1; DYNLL1; PRC1; RANGAP1; KIF20A; PPP2R1A; CCT7; KIAA0556; ARFGEF2; TPPP;
Striated muscle thin filament	2	4	0.0745156	2.71782	0.157348	1	0.654265	1	ACTA1; TTN;
Ruffle	10	24	0.372578	2.26053	0.00703304	1	0.11596	0.323075	AMOT; NME2; CDK6; ITGA5; CD2AP; MYO5A; MYH9; MTMR14; MYO6; EZR;
Connexon complex	1	5	0.0372578	1.09308	0.639222	1	1	1	GJA1;
Insoluble fraction	3	13	0.111773	1.25446	0.440026	1	0.974768	1	MDM2; PDE4B; TP53;
Caveola	7	24	0.260805	1.58305	0.138284	1	0.654265	1	BMPR2; DLC1; IRS1; LRP6; BMPR1A; TGFBR2; SCARB1;
Cortical cytoskeleton	2	7	0.0745156	1.5547	0.380074	1	0.949244	1	EPB41; EZR;
Cytoplasmic membrane-bounded vesicle	5	19	0.186289	1.42897	0.264455	1	0.846255	1	ATP7B; DST; TAOK2; ESD; MYO6;
Peroxisomal membrane	2	13	0.0745156	0.837698	0.721855	1	1	1	PEX19; PEX1;
Endosome membrane	9	27	0.33532	1.80871	0.0472155	1	0.366504	1	RHOB; PIKFYVE; VAC14; TBK1; TICAM1; LDLR; APPL1; VPS4B; TLR3;
Integrator complex	2	13	0.0745156	0.837698	0.721855	1	1	1	INTS7; INTS3;
Stress fiber	10	16	0.372578	3.39009	0.00012063	0.0945737	0.00497756	0.013868	ACTA1; SEPT7; FERMT2; AMOT; ZYX; MYH10; LIMA1; MYO1C; MYH9; TPM3;
DNA replication factor A complex	1	4	0.0372578	1.36567	0.557609	1	1	1	RPA2;
Vacuolar proton-transporting V-type ATPase complex	1	6	0.0372578	0.911204	0.705783	1	1	1	ATP6V1F;
Nuclear lumen	1	2	0.0372578	2.72455	0.334855	1	0.878014	1	NARF;
Condensed nuclear chromosome, centromeric region	1	3	0.0372578	1.81938	0.457544	1	0.974768	1	AURKB;
Nuclear matrix	13	37	0.484352	1.90602	0.0119538	1	0.176826	0.492655	SMARCAD1; MYB; DNMT3A; YEATS4; ATXN1; CLIC4; SFPQ; TP53; CAD; HNRNPM; SMC3; MEN1; EIF6;
Proteinaceous extracellular matrix	6	70	0.223547	0.465461	0.993544	1	1	1	FN1; VEGFA; TIMP3; CTGF; SPOCK2; LTBP1;
Cytoplasmic microtubule	2	8	0.0745156	1.36061	0.450164	1	0.974768	1	BIRC5; TUBGCP2;
Sarcoplasmic reticulum membrane	2	6	0.0745156	1.81339	0.306417	1	0.878014	1	ATP2A2; RYR2;
Nuclear outer membrane	1	7	0.0372578	0.781218	0.760067	1	1	1	EMD;
Protein complex	27	65	1.00596	2.25275	1.27792e-05	0.0100189	0.000626182	0.00174461	TOMM40L; ACTN4; SRCAP; VCL; OXA1L; UBQLN1; SET; BCL10; MALT1; CORO1A; SSX2IP; MDM2; PPP1CC; BRCA1; EPB41; BTBD1; KLC2; DDOST; TP53; PRKAR1A; TSC1; NEK2; MYH2; MYH9; MEN1; CCDC113; INCENP;
Histone methyltransferase complex	6	11	0.223547	2.95976	0.0077262	1	0.121147	0.337527	KMT2D; WDR82; WDR5; KMT2A; MEN1; SETD1B;
Apical part of cell	6	13	0.223547	2.50476	0.0205299	1	0.245488	0.683953	SLC11A2; MSN; HFE; CA2; CLIC4; EZR;
Microvillus	4	11	0.149031	1.97481	0.128317	1	0.632708	1	MSN; CLIC4; MYO1C; EZR;
U5 snRNP	4	6	0.149031	3.61775	0.012609	1	0.179736	0.500763	PRPF8; SNRNP40; DDX23; CD2BP2;
Eukaryotic translation initiation factor 3 complex	6	15	0.223547	2.17101	0.0429871	1	0.362913	1	EIF3C; EIF3A; EIF3I; EIF3B; EIF3K; EIF3G;
Hemidesmosome	1	2	0.0372578	2.72455	0.334855	1	0.878014	1	DST;
Spindle	12	30	0.447094	2.16993	0.00482243	1	0.0964978	0.268853	CBX3; CDC27; TTK; NEDD9; KIF11; MZT1; CLTC; CDC20; MAPRE1; ANXA11; INCENP; AURKA;
Mitochondrial respiratory chain complex I	10	46	0.372578	1.17964	0.337097	1	0.880946	1	NDUFA9; NDUFA2; NDUFC2; NDUFB5; NDUFS1; NDUFA12; NDUFA7; NDUFV3; NDUFA5; NDUFB10;
Transcription factor complex	9	43	0.33532	1.13586	0.396159	1	0.974768	1	HMGA1; XRCC6; SMAD2; CTNNB1; SMAD4; MED23; RBM14; SNF8; MED7;
Serine C-palmitoyltransferase complex	2	5	0.0745156	2.17534	0.23116	1	0.755124	1	SPTSSA; SPTLC1;
HAUS complex	2	8	0.0745156	1.36061	0.450164	1	0.974768	1	HAUS8; HAUS1;
Filopodium	4	10	0.149031	2.1721	0.0950025	1	0.51015	1	MSN; ABI2; CDC42; EZR;
Nuclear membrane	19	78	0.707899	1.3213	0.11626	1	0.607653	1	SREBF1; NUP155; CDC73; BCL2; MTDH; NUP210; NUP205; NUPL2; SCRN1; SUN2; MRPL19; GCHFR; TNPO1; SCD; MYO6; CTSB; PSMF1; EMD; NUP43;
Transcription elongation factor complex	1	11	0.0372578	0.497397	0.893902	1	1	1	CDK9;
Myosin complex	3	10	0.111773	1.63043	0.275716	1	0.868119	1	MYH10; MYO5A; MYL6;
Late endosome	10	40	0.372578	1.35655	0.189839	1	0.670424	1	SLC11A2; MITD1; ATP7B; CTNS; VPS33A; LAMP2; UVRAG; RNF128; ATP7A; VPS4B;
Proteasome complex	16	34	0.596125	2.55243	0.00012841	0.100673	0.00503367	0.0140243	PSMB2; VCP; PSMA5; PSMA2; PSMB5; PSMD4; PSMA3; UBXN1; PSMD5; PSMD11; PSMB1; PSMC3; PSMD3; ADRM1; PSMA4; PSMA7;
Cell cortex	7	20	0.260805	1.8995	0.059981	1	0.443633	1	PAFAH1B1; CTNNB1; NCL; MYH10; NEDD4; TSC1; MACF1;
Centromeric heterochromatin	1	1	0.0372578	5.42211	0.184429	1	0.654265	1	INCENP;
Early endosome membrane	2	7	0.0745156	1.5547	0.380074	1	0.949244	1	PIKFYVE; ZFYVE16;
Spindle pole	4	24	0.149031	0.905568	0.670581	1	1	1	SBDS; KIF11; SMC3; CCNB1;
Histone deacetylase complex	7	21	0.260805	1.80909	0.0761691	1	0.490557	1	PHF21A; HDAC4; TBL1XR1; TAL1; HDAC1; TBL1X; SAP30;
Cul4A-RING ubiquitin ligase complex	5	7	0.186289	3.87515	0.00320442	1	0.0760667	0.211929	DDB1; TRPC4AP; CRBN; RBX1; DTL;
Ruffle membrane	4	11	0.149031	1.97481	0.128317	1	0.632708	1	ITGA5; ADAM17; RPS3; PLEKHA1;
Mitochondrial outer membrane	6	29	0.223547	1.1233	0.450887	1	0.974768	1	BCL2L1; BCL2; BID; MCL1; BAK1; VDAC2;
Mitochondrial ribosome	2	13	0.0745156	0.837698	0.721855	1	1	1	MRPL32; MRPL9;
Synaptic vesicle	6	24	0.223547	1.35722	0.273345	1	0.867623	1	SYT1; CSNK1A1; CAMKV; SDCBP; CADPS2; SYNJ1;
Microsome	35	156	1.30402	1.21677	0.118648	1	0.611976	1	ERO1A; ATP2A2; IGF1R; SREBF1; FMO4; ATM; TAPBP; VAC14; ACSL4; CYP1A1; STX16; TNKS2; HSPA13; ELOVL6; SDCBP; CES2; SSR3; SSR1; KLC2; ESYT1; DDOST; LCLAT1; TMED2; CHST15; PIK3C2B; TMED10; HMGCR; HSP90B1; CHN1; ADRM1; ASS1; PIGS; POMGNT1; APPL1; CYP2C19;
Lamellipodium	6	23	0.223547	1.41621	0.23958	1	0.779381	1	ABI2; CORO1A; AMOT; NME2; PXN; TSC1;
Microtubule cytoskeleton	15	47	0.558867	1.73125	0.0185318	1	0.242148	0.67465	CCNB2; ALDH9A1; AKT1; RBM39; LYST; PSMA3; CLIC4; CDC42; MARK4; DPYSL2; MAPK3; PRC1; KIF2C; PPP2R1A; TPPP;
Intracellular membrane-bounded organelle	30	127	1.11773	1.28114	0.084173	1	0.490557	1	MEF2D; TAF5; MEF2C; SMARCD1; PPP2R5E; LYN; TGFBR3; DNMT3B; NUFIP2; ATXN1; POGZ; RUNX1; MMP2; SEC31A; CDK9; DCP1A; TAOK1; CLCC1; TMED2; PICALM; G2E3; ACAA1; POLI; CBS; ARID1B; ME2; PITPNA; TLN1; NAB1; ZNF75A;
Cell junction	12	38	0.447094	1.71322	0.0360123	1	0.320837	0.893883	CDC42BPA; PPP1R18; CTNNB1; SDCBP; CDC42; KLC2; CSNK1E; JUP; CDH1; F11R; AMOTL1; PTPRJ;
Cis-Golgi network	2	9	0.0745156	1.20959	0.515496	1	1	1	FKTN; GOLIM4;
Lysosomal membrane	6	14	0.223547	2.32597	0.0304271	1	0.305832	0.852078	SLC11A2; ABCB9; CTNS; TRIM23; ABCA2; LAMP2;
Beta-catenin destruction complex	3	6	0.111773	2.71557	0.0806479	1	0.490557	1	GSK3A; GSK3B; AXIN1;
Mitochondrial matrix	19	79	0.707899	1.30457	0.127887	1	0.632708	1	MARS2; GARS; FXN; SOD2; ATP5A1; OXCT1; NDUFA9; SUPV3L1; TFAM; HSPD1; ATP5B; HADHA; DNAJA3; GOT2; ETFA; SHMT2; SARS2; PITRM1; IARS2;
HOPS complex	2	12	0.0745156	0.907448	0.678496	1	1	1	VPS41; VPS33A;
Membrane raft	8	36	0.298063	1.20609	0.341374	1	0.881379	1	LYN; PIKFYVE; ABCA1; ADAM17; CD55; STX12; CD226; LAX1;
Mitochondrial alpha-ketoglutarate dehydrogenase complex	1	4	0.0372578	1.36567	0.557609	1	1	1	DBT;
Condensed chromosome	5	10	0.186289	2.71377	0.0235312	1	0.262886	0.732427	HMGB1; SMARCA5; SMC2; CTCF; PAM;
Plasma membrane enriched fraction	1	4	0.0372578	1.36567	0.557609	1	1	1	STX3;
Centriole	6	22	0.223547	1.48055	0.207184	1	0.718727	1	CCNF; CEP135; SASS6; BIRC5; NEK2; CEP97;
Autophagic vacuole	1	6	0.0372578	0.911204	0.705783	1	1	1	ULK1;
Axon	5	27	0.186289	1.00573	0.573848	1	1	1	PTK2; SACS; NDEL1; SEMA6A; PAM;
Peroxisome	20	111	0.745156	0.977358	0.58481	1	1	1	PEX6; PEX11B; ATM; ACSL3; GPR107; PEX19; PEX1; CROT; PHLDA1; AMACR; TNRC6B; DDX3X; HSPD1; IDH1; JADE3; ACAA1; HMGCR; PSMD3; NBR1; ABCF2;
Muscle thin filament tropomyosin	1	4	0.0372578	1.36567	0.557609	1	1	1	TPM3;
Cilium axoneme	1	5	0.0372578	1.09308	0.639222	1	1	1	DNAH9;
Apical cortex	1	1	0.0372578	5.42211	0.184429	1	0.654265	1	TCHP;
Endoplasmic reticulum lumen	6	24	0.223547	1.35722	0.273345	1	0.867623	1	MBTPS1; PTGS2; HSP90B1; ERAP1; PPIB; PDIA4;
Rough endoplasmic reticulum	1	5	0.0372578	1.09308	0.639222	1	1	1	STAU1;
MLL1 complex	11	27	0.409836	2.2102	0.00583724	1	0.111619	0.310983	E2F6; RNF2; WDR5; SENP3; KMT2A; MAX; KANSL1; TEX10; HCFC1; RUVBL2; PELP1;
Pseudopodium	1	5	0.0372578	1.09308	0.639222	1	1	1	ACTN4;
Golgi membrane	19	55	0.707899	1.87374	0.00329881	1	0.0760667	0.211929	PAK4; ACER2; GGA3; TAPBP; B4GALT2; GJA1; GLG1; ARF1; VAPA; TRIM23; ARFGAP1; ST3GAL5; GBF1; MGAT5; BSG; CORO7; GOLGA3; CSPG5; ARFGEF2;
BRCA1-A complex	2	7	0.0745156	1.5547	0.380074	1	0.949244	1	BRCA1; BRCC3;
Endocytic vesicle	3	16	0.111773	1.0194	0.588027	1	1	1	AMOT; ABCA1; GOLIM4;
SAGA complex	1	3	0.0372578	1.81938	0.457544	1	0.974768	1	ATXN7L3;
Voltage-gated potassium channel complex	2	42	0.0745156	0.259425	0.998014	1	1	1	KCNC4; KCNC1;
STAGA complex	4	12	0.149031	1.81038	0.165683	1	0.654265	1	TAF5L; TRRAP; SUPT7L; KAT2A;
Brush border	1	12	0.0372578	0.455981	0.913485	1	1	1	CLIC1;
Polysome	5	7	0.186289	3.87515	0.00320442	1	0.0760667	0.211929	RPS4Y1; ATXN2; EIF2S1; RPS4X; FXR1;
Coated pit	4	13	0.149031	1.67123	0.206321	1	0.718727	1	HSPD1; LDLR; PICALM; HIP1R;
Recycling endosome	2	10	0.0745156	1.08876	0.575441	1	1	1	SLC11A2; HFE;
External side of plasma membrane	8	35	0.298063	1.24054	0.311474	1	0.878014	1	THBS1; TGFBR3; AMOT; B4GALT1; LDLR; TGFBR2; CD276; CTLA4;
Eukaryotic translation initiation factor 4F complex	3	9	0.111773	1.81138	0.221502	1	0.755124	1	EIF4G2; EIF4G3; EIF4B;
Vesicle membrane	1	4	0.0372578	1.36567	0.557609	1	1	1	APPL1;
Spliceosomal complex	15	46	0.558867	1.76888	0.015133	1	0.20109	0.560256	SNW1; SF3B4; SF3B3; SF1; HNRNPC; DHX8; HNRNPA2B1; RBM5; SF3A3; U2AF2; HNRNPM; SNRNP70; SNRPE; EFTUD2; GEMIN2;
Lateral plasma membrane	4	8	0.149031	2.71444	0.0430496	1	0.362913	1	CTNNB1; CDH1; AXIN1; MYO1C;
Clathrin-coated vesicle	7	19	0.260805	1.99942	0.0460908	1	0.365567	1	GGA2; PICALM; CLTC; HIP1R; SNX9; SCYL2; CTTN;
Cell-cell adherens junction	6	13	0.223547	2.50476	0.0205299	1	0.245488	0.683953	VCL; SMAD7; CTNNB1; ZYX; JUP; CDH1;
Endomembrane system	2	5	0.0745156	2.17534	0.23116	1	0.755124	1	MTOR; NRBP1;
Basolateral plasma membrane	6	40	0.223547	0.814469	0.772673	1	1	1	ERBB4; ATP7B; RHCG; B4GALT1; SLC23A2; ATP7A;
Integral to endoplasmic reticulum membrane	7	31	0.260805	1.2257	0.342883	1	0.881379	1	DOLK; DERL2; PIGT; ABCB9; RTN4; G6PC; RRBP1;
Z disc	1	8	0.0372578	0.683687	0.804339	1	1	1	TTN;
Uropod	1	1	0.0372578	5.42211	0.184429	1	0.654265	1	MYH9;
BRCA1-BARD1 complex	1	2	0.0372578	2.72455	0.334855	1	0.878014	1	BRCA1;
Transcriptional repressor complex	8	17	0.298063	2.55327	0.00658524	1	0.11596	0.323075	RLIM; HMGB1; NCOR2; PHF12; HDAC4; TBL1XR1; SMARCE1; TBL1X;
Early endosome	17	69	0.633383	1.33648	0.12195	1	0.620838	1	SLC11A2; SNX17; HFE; PRDX3; RABGAP1L; ABCB9; PTPN13; CTNS; HSPD1; LDLR; VPS33A; UVRAG; USP10; ZFYVE16; LDLRAP1; NF2; VPS4B;
Mitochondrial inner membrane	12	58	0.447094	1.12256	0.380182	1	0.949244	1	SLC25A1; PMPCA; ATP5A1; ATP5L; ABCB7; SLC25A5; PHB; SLC25A16; SLC25A3; ATP5J; SLC25A32; LETM1;
SNARE complex	2	9	0.0745156	1.20959	0.515496	1	1	1	GOSR1; STX16;
6-phosphofructokinase complex	1	3	0.0372578	1.81938	0.457544	1	0.974768	1	PFKM;
Cohesin loading complex	1	2	0.0372578	2.72455	0.334855	1	0.878014	1	MAU2;
Hemoglobin complex	2	10	0.0745156	1.08876	0.575441	1	1	1	HBB; CYB5R3;
U7 snRNP	1	7	0.0372578	0.781218	0.760067	1	1	1	SNRPE;
Unconventional myosin complex	4	7	0.149031	3.10167	0.0251486	1	0.262886	0.732427	MYO9A; MYO1C; MYL6; MYO6;
Transcription factor TFIID complex	4	17	0.149031	1.27823	0.385546	1	0.954882	1	TAF5; TAF13; TP53; TAF8;
Signal recognition particle, endoplasmic reticulum targeting	1	6	0.0372578	0.911204	0.705783	1	1	1	SRP68;
SUN-KASH complex	1	5	0.0372578	1.09308	0.639222	1	1	1	SUN2;
Gamma-tubulin ring complex	3	6	0.111773	2.71557	0.0806479	1	0.490557	1	BRCA1; TUBGCP5; MZT1;
Heterotrimeric G-protein complex	3	11	0.111773	1.48234	0.330991	1	0.878014	1	GNG5; GNAS; ARRB1;
Outer membrane	1	2	0.0372578	2.72455	0.334855	1	0.878014	1	ANKH;
TSC1-TSC2 complex	1	3	0.0372578	1.81938	0.457544	1	0.974768	1	TSC1;
Paraferritin complex	1	1	0.0372578	5.42211	0.184429	1	0.654265	1	SLC11A2;
Cortical microtubule cytoskeleton	1	2	0.0372578	2.72455	0.334855	1	0.878014	1	MAPRE1;
Basal plasma membrane	3	8	0.111773	2.03752	0.169806	1	0.654265	1	DST; MYO1C; LDLRAP1;
Histone acetyltransferase complex	2	5	0.0745156	2.17534	0.23116	1	0.755124	1	JADE2; JADE3;
Spindle microtubule	8	24	0.298063	1.80888	0.0598099	1	0.443633	1	CDC27; TBL1XR1; BIRC5; KIF11; CDK1; TBL1X; PRC1; AURKA;
Cytoplasmic vesicle	28	160	1.04322	0.94915	0.65314	1	1	1	NUMB; SYT1; AQP6; KIF1B; DHX9; SLC11A2; GGA3; RAB11FIP4; FGFR3; RIN2; HFE; SEC23A; M6PR; LRP6; SLC30A7; AP1S3; RHOBTB1; ZNRF1; LAMP2; ADAMTS1; TAOK2; HIP1R; ARRB1; SYNPR; DEDD2; RHEB; RAB8B; CASKIN1;
Nuclear inner membrane	4	10	0.149031	2.1721	0.0950025	1	0.51015	1	CBX3; MATR3; SMAD1; EMD;
Nuclear RNA export factor complex	1	4	0.0372578	1.36567	0.557609	1	1	1	ATXN1;
SCF ubiquitin ligase complex	4	15	0.149031	1.44855	0.294148	1	0.878014	1	CCNF; CUL1; FBXW7; RBX1;
ESC/E(Z) complex	6	9	0.223547	3.61675	0.00197007	1	0.055162	0.153687	JARID2; EZH2; SUZ12; EED; HDAC2; RBBP7;
Cytosolic large ribosomal subunit	21	36	0.782414	3.16353	1.12643e-07	8.8312e-05	6.308e-06	1.75747e-05	RPL3; RPL18A; RPL5; RPL7A; RPL19; RPL26; RPLP1; RPL21; RPL7; RPL10; RPL31; RPL14; RPL39L; RPLP0; RPL37; RPL39; RPL27A; RPL11; RPL24; RPL8; RPL22;
DNA-directed RNA polymerase III complex	2	6	0.0745156	1.81339	0.306417	1	0.878014	1	POLR3G; POLR3A;
Transport vesicle	2	21	0.0745156	0.518727	0.920666	1	1	1	TGOLN2; TMEM168;
Sin3 complex	4	7	0.149031	3.10167	0.0251486	1	0.262886	0.732427	CSNK2A1; HDAC2; HDAC1; SIN3A;
Pore complex	1	3	0.0372578	1.81938	0.457544	1	0.974768	1	BAK1;
Photoreceptor connecting cilium	1	1	0.0372578	5.42211	0.184429	1	0.654265	1	IQCB1;
Golgi lumen	1	11	0.0372578	0.497397	0.893902	1	1	1	GOLIM4;
Stored secretory granule	3	19	0.111773	0.858525	0.708315	1	1	1	THBS1; VEGFA; PAM;
Interleukin-1 receptor complex	1	3	0.0372578	1.81938	0.457544	1	0.974768	1	IRAK1;
Cyclin-dependent protein kinase holoenzyme complex	4	7	0.149031	3.10167	0.0251486	1	0.262886	0.732427	CDKN1A; CCND1; CDK6; CCND2;
Platelet alpha granule membrane	1	11	0.0372578	0.497397	0.893902	1	1	1	ITGB3;
Muscle myosin complex	1	15	0.0372578	0.364846	0.953095	1	1	1	MYH2;
Activin responsive factor complex	2	3	0.0745156	3.62075	0.0894765	1	0.490557	1	SMAD2; SMAD4;
Arp2/3 protein complex	2	7	0.0745156	1.5547	0.380074	1	0.949244	1	ARPC3; ARPC2;
Intermediate filament	5	36	0.186289	0.754368	0.81978	1	1	1	NCKIPSD; NME2; VIM; PNN; SYNM;
Neurofilament	1	6	0.0372578	0.911204	0.705783	1	1	1	GAN;
Spectrin	2	9	0.0745156	1.20959	0.515496	1	1	1	SPTBN1; EPB41;
Inclusion body	1	6	0.0372578	0.911204	0.705783	1	1	1	HSPA1B;
Actin filament	10	24	0.372578	2.26053	0.00703304	1	0.11596	0.323075	ACTA1; WTIP; BMF; AMOT; RHOQ; ACTC1; TSC1; DNAJA3; IQGAP1; EZR;
Transcription factor TFTC complex	4	14	0.149031	1.55194	0.249413	1	0.804691	1	TAF5L; TAF5; TRRAP; KAT2A;
T cell receptor complex	2	12	0.0745156	0.907448	0.678496	1	1	1	BCL10; TRAT1;
Apolipoprotein B mRNA editing enzyme complex	1	4	0.0372578	1.36567	0.557609	1	1	1	APOBEC3F;
Annulate lamellae	2	2	0.0745156	5.42211	0.0340038	1	0.309988	0.863659	EIF5A; XPO1;
Clathrin-coated endocytic vesicle membrane	1	2	0.0372578	2.72455	0.334855	1	0.878014	1	LDLR;
Endocytic vesicle membrane	6	22	0.223547	1.48055	0.207184	1	0.718727	1	SYT1; CACNG8; AP2A1; MDM2; CAMK2D; AP2B1;
Melanosome	2	7	0.0745156	1.5547	0.380074	1	0.949244	1	TMEM33; GCHFR;
U12-type spliceosomal complex	2	9	0.0745156	1.20959	0.515496	1	1	1	DHX15; ZCRB1;
COPII vesicle coat	3	5	0.111773	3.2576	0.0466285	1	0.365567	1	SEC24A; SEC31A; VMA21;
Extrinsic to membrane	1	13	0.0372578	0.420933	0.929454	1	1	1	EZR;
Chromosome	25	59	0.931446	2.29804	1.75843e-05	0.0137861	0.000810947	0.00225938	PPP2R5E; PPP2R2A; SETDB1; SMC1A; CBX5; H2AFY; ANAPC1; INO80D; CENPT; NUF2; ZBTB18; MAD2L1; PPP2R5D; BIRC5; MAPK3; RAD21; AURKB; MCM3; SMC3; MEN1; EIF6; MAU2; RUVBL2; PPP2R1A; MCM7;
Mitochondrial respiratory chain complex III	2	3	0.0745156	3.62075	0.0894765	1	0.490557	1	UQCRFS1; BCS1L;
IkappaB kinase complex	3	8	0.111773	2.03752	0.169806	1	0.654265	1	ERC1; PRDX3; DNAJA3;
Golgi-associated vesicle	2	6	0.0745156	1.81339	0.306417	1	0.878014	1	VPS41; ADAM10;
Microtubule associated complex	8	24	0.298063	1.80888	0.0598099	1	0.443633	1	PAFAH1B1; MAP4; PXN; MAP1B; STAU1; RABGAP1; ACTR1A; KIFC1;
DNA-directed RNA polymerase II, holoenzyme	1	5	0.0372578	1.09308	0.639222	1	1	1	MYO6;
Intrinsic to internal side of plasma membrane	1	3	0.0372578	1.81938	0.457544	1	0.974768	1	RASA3;
Condensed nuclear chromosome	4	12	0.149031	1.81038	0.165683	1	0.654265	1	SMC1A; TTN; CHEK1; RCC1;
Cdc73/Paf1 complex	2	4	0.0745156	2.71782	0.157348	1	0.654265	1	CDC73; CTR9;
Others	10	51	0.372578	1.06401	0.471215	1	1	1	HSPA4; SNX4; SEC23A; ST3GAL6; HSPD1; GAS1; ABCA3; RNF40; APPL1; TRIO;
Specific granule	2	8	0.0745156	1.36061	0.450164	1	0.974768	1	STX3; ANXA11;
mRNA cleavage factor complex	2	2	0.0745156	5.42211	0.0340038	1	0.309988	0.863659	PCF11; CPSF6;
Anchored to external side of plasma membrane	1	3	0.0372578	1.81938	0.457544	1	0.974768	1	CD59;
Cornified envelope	1	19	0.0372578	0.288077	0.979269	1	1	1	ANXA1;
ATP-binding cassette (ABC) transporter complex	2	7	0.0745156	1.5547	0.380074	1	0.949244	1	ABCA2; ABCF2;
SWI/SNF-type complex	3	6	0.111773	2.71557	0.0806479	1	0.490557	1	SMARCC1; BAZ1B; CHAF1A;
Dynactin complex	2	4	0.0745156	2.71782	0.157348	1	0.654265	1	ACTR1B; ACTR1A;
Prefoldin complex	2	2	0.0745156	5.42211	0.0340038	1	0.309988	0.863659	PFDN6; PFDN2;
Late endosome membrane	1	2	0.0372578	2.72455	0.334855	1	0.878014	1	SLC11A2;
AP-2 adaptor complex	3	6	0.111773	2.71557	0.0806479	1	0.490557	1	AP2A1; PICALM; LDLRAP1;
Platelet dense tubular network membrane	2	3	0.0745156	3.62075	0.0894765	1	0.490557	1	ITPR3; ITPR1;
Mre11 complex	3	5	0.111773	3.2576	0.0466285	1	0.365567	1	TERF2IP; RAD50; TERF2;
Fibrinogen complex	2	7	0.0745156	1.5547	0.380074	1	0.949244	1	THBS1; FN1;
Apical junction complex	1	3	0.0372578	1.81938	0.457544	1	0.974768	1	CDH1;
Synapse	3	33	0.111773	0.494413	0.957702	1	1	1	PHACTR4; CADPS2; PRKCA;
Barr body	1	3	0.0372578	1.81938	0.457544	1	0.974768	1	H2AFY;
Exosome (RNase complex)	1	3	0.0372578	1.81938	0.457544	1	0.974768	1	DIS3;
Anaphase-promoting complex	3	18	0.111773	0.906195	0.67152	1	1	1	ANAPC11; ANAPC1; CDC27;
SWI/SNF complex	7	13	0.260805	2.92152	0.00435434	1	0.092265	0.257059	SMARCC1; SMARCD1; RB1; ARID1A; SMARCE1; SMARCD2; ARID1B;
Platelet alpha granule	1	10	0.0372578	0.547086	0.86989	1	1	1	THBS1;
RNA-induced silencing complex	2	3	0.0745156	3.62075	0.0894765	1	0.490557	1	DICER1; AGO2;
Nuclear chromosome	7	17	0.260805	2.23451	0.0249216	1	0.262886	0.732427	TERF2IP; JUN; SMC2; ZBTB18; BIRC5; SMARCE1; PBRM1;
Chromatin silencing complex	2	5	0.0745156	2.17534	0.23116	1	0.755124	1	SIRT1; BAHD1;
Neuron projection	2	12	0.0745156	0.907448	0.678496	1	1	1	MARK4; MYO5A;
Paraspeckles	4	5	0.149031	4.33986	0.00492336	1	0.0964978	0.268853	NUDT21; CPSF6; SFPQ; HNRNPM;
Lipopolysaccharide receptor complex	2	5	0.0745156	2.17534	0.23116	1	0.755124	1	BCL10; HSPD1;
Collagen type IV	1	5	0.0372578	1.09308	0.639222	1	1	1	COL4A2;
Cleavage furrow	5	7	0.186289	3.87515	0.00320442	1	0.0760667	0.211929	RAB11FIP4; MYH10; MYH9; RAB11A; MEN1;
RSF complex	1	2	0.0372578	2.72455	0.334855	1	0.878014	1	SMARCA5;
Alpha DNA polymerase:primase complex	1	3	0.0372578	1.81938	0.457544	1	0.974768	1	MCM3;
Chromatin remodeling complex	6	8	0.223547	4.06828	0.000778585	0.610411	0.0244164	0.0680266	BAZ1B; SMARCD1; ESR1; KIF11; KAT2B; RBM10;
Microtubule plus end	1	1	0.0372578	5.42211	0.184429	1	0.654265	1	DST;
Apical membrane	3	16	0.111773	1.0194	0.588027	1	1	1	CDKN1B; PTEN; CDC42;
Clathrin coat of trans-Golgi network vesicle	2	3	0.0745156	3.62075	0.0894765	1	0.490557	1	AP1S1; AP2A1;
Nonmotile primary cilium	1	3	0.0372578	1.81938	0.457544	1	0.974768	1	RAB8A;
Gamma-tubulin complex	4	6	0.149031	3.61775	0.012609	1	0.179736	0.500763	TUBG1; BLOC1S2; UXT; MARK4;
Small ribosomal subunit	7	13	0.260805	2.92152	0.00435434	1	0.092265	0.257059	RPS24; RPS27A; RPS26; RPS4X; RPS25; RPS28; FAU;
Costamere	2	6	0.0745156	1.81339	0.306417	1	0.878014	1	VCL; SYNM;
Sarcomere	3	15	0.111773	1.08731	0.541477	1	1	1	ACTA1; ACTC1; MYH2;
Laminin-10 complex	1	3	0.0372578	1.81938	0.457544	1	0.974768	1	LAMC1;
Protein-DNA complex	3	5	0.111773	3.2576	0.0466285	1	0.365567	1	TCF7L2; CTNNB1; JUP;
Alphav-beta3 integrin-vitronectin complex	2	3	0.0745156	3.62075	0.0894765	1	0.490557	1	ITGB3; ITGA5;
Nonhomologous end joining complex	2	6	0.0745156	1.81339	0.306417	1	0.878014	1	XRCC5; XRCC6;
Integral to mitochondrial outer membrane	2	6	0.0745156	1.81339	0.306417	1	0.878014	1	BNIP3; RHOT2;
Basement membrane	3	21	0.111773	0.7768	0.772244	1	1	1	DST; SMC3; LAMC1;
Interleukin-6 receptor complex	3	3	0.111773	5.42211	0.00626749	1	0.11596	0.323075	IL6R; IL6; IL6ST;
Catenin complex	4	7	0.149031	3.10167	0.0251486	1	0.262886	0.732427	SMAD7; CTNNB1; JUP; CDH1;
Ku70:Ku80 complex	2	2	0.0745156	5.42211	0.0340038	1	0.309988	0.863659	XRCC5; XRCC6;
Peroxisomal matrix	4	11	0.149031	1.97481	0.128317	1	0.632708	1	CROT; HSPD1; ACAA1; FAR1;
Growth cone	1	8	0.0372578	0.683687	0.804339	1	1	1	MYO5A;
DNA-directed RNA polymerase II, core complex	5	13	0.186289	2.08799	0.0742462	1	0.490557	1	POLR2D; POLR2E; PPARGC1A; POLR2I; POLR2L;
Lamin fiLament	2	3	0.0745156	3.62075	0.0894765	1	0.490557	1	LMNB1; NARF;
CRD-mediated mRNA stability complex	4	5	0.149031	4.33986	0.00492336	1	0.0964978	0.268853	DHX9; IGF2BP1; HNRNPU; SYNCRIP;
Junctional sarcoplasmic reticulum membrane	1	5	0.0372578	1.09308	0.639222	1	1	1	JPH1;
Kinesin complex	3	9	0.111773	1.81138	0.221502	1	0.755124	1	KIF11; KIF5B; KIF2C;
Golgi-associated vesicle membrane	3	5	0.111773	3.2576	0.0466285	1	0.365567	1	GJA1; GPR89A; CSPG5;
Tight junction	5	14	0.186289	1.93896	0.0985901	1	0.522261	1	STRN; PARD6B; AMOT; VAPA; AMOTL1;
SPOTS complex	1	2	0.0372578	2.72455	0.334855	1	0.878014	1	SPTLC1;
Adherens junction	3	6	0.111773	2.71557	0.0806479	1	0.490557	1	CTNNB1; SDCBP; SYNM;
MOZ/MORF histone acetyltransferase complex	2	8	0.0745156	1.36061	0.450164	1	0.974768	1	BRD1; ASXL2;
CCAAT-binding factor complex	3	4	0.111773	4.06997	0.0216054	1	0.245488	0.683953	NFYC; NFYA; NFYB;
Golgi trans cisterna	1	3	0.0372578	1.81938	0.457544	1	0.974768	1	B4GALT1;
Astral microtubule	1	1	0.0372578	5.42211	0.184429	1	0.654265	1	PAFAH1B1;
Inhibin-betaglycan-ActRII complex	1	3	0.0372578	1.81938	0.457544	1	0.974768	1	TGFBR3;
Axin-APC-beta-catenin-GSK3B complex	3	6	0.111773	2.71557	0.0806479	1	0.490557	1	CTNNB1; GSK3B; AXIN1;
DNA replication factor C complex	1	6	0.0372578	0.911204	0.705783	1	1	1	RFC2;
Recycling endosome membrane	1	7	0.0372578	0.781218	0.760067	1	1	1	RAB11FIP4;
Pericentriolar material	1	5	0.0372578	1.09308	0.639222	1	1	1	TNKS2;
Eukaryotic translation initiation factor 2 complex	1	2	0.0372578	2.72455	0.334855	1	0.878014	1	EIF2A;
PR-DUB complex	1	2	0.0372578	2.72455	0.334855	1	0.878014	1	BAP1;
Intracellular vesicle (None)	3	8	0.111773	2.03752	0.169806	1	0.654265	1	ABCA1; SDCBP; FASLG;
Cajal body	4	21	0.149031	1.03487	0.559512	1	1	1	COIL; NOP58; OIP5; EFTUD2;
NuRD complex	6	12	0.223547	2.71331	0.0130643	1	0.1829	0.509577	CSNK2A1; HDAC2; HDAC1; RBBP7; GATAD2A; APPL1;
Chromosome, centromeric region	6	19	0.223547	1.7142	0.121476	1	0.620838	1	NUF2; CTCF; BIRC5; KIF2C; PPP2R1A; INCENP;
Proteasome regulatory particle	2	8	0.0745156	1.36061	0.450164	1	0.974768	1	PSMD7; PSMD2;
Cortical actin cytoskeleton	1	5	0.0372578	1.09308	0.639222	1	1	1	CORO1A;
Neurofilament cytoskeleton	1	1	0.0372578	5.42211	0.184429	1	0.654265	1	SYNM;
Cell leading edge	1	6	0.0372578	0.911204	0.705783	1	1	1	MYH9;
Cytoplasmic dynein complex	3	6	0.111773	2.71557	0.0806479	1	0.490557	1	DYNC1H1; DYNLT3; DYNC1LI2;
Mitochondrial outer membrane translocase complex	2	6	0.0745156	1.81339	0.306417	1	0.878014	1	TOMM20; TOMM5;
Filamentous actin	4	9	0.149031	2.41317	0.066414	1	0.486622	1	CORO1A; CD2AP; MYO1C; MYO6;
Phagocytic vesicle	4	4	0.149031	5.42211	0.00115486	0.905407	0.0348233	0.0970213	CORO1A; ABCA1; STX12; ANXA11;
Nuclear body	7	12	0.260805	3.16478	0.00238813	1	0.0624098	0.17388	CREBBP; NCOR2; SKI; MDM2; TP53; RREB1; GEMIN6;
Sodium:potassium-exchanging ATPase complex	2	6	0.0745156	1.81339	0.306417	1	0.878014	1	ATP1B3; ATP1A1;
Chromosome passenger complex	2	3	0.0745156	3.62075	0.0894765	1	0.490557	1	BIRC5; AURKB;
AP-1 adaptor complex	2	5	0.0745156	2.17534	0.23116	1	0.755124	1	AP1S1; LDLRAP1;
PCAF complex	2	6	0.0745156	1.81339	0.306417	1	0.878014	1	TRRAP; KAT2B;
Condensin complex	2	5	0.0745156	2.17534	0.23116	1	0.755124	1	SMC2; NCAPH;
Anchored to plasma membrane	1	8	0.0372578	0.683687	0.804339	1	1	1	EFNA5;
Nuclear telomere cap complex	4	8	0.149031	2.71444	0.0430496	1	0.362913	1	XRCC5; TERF2IP; XRCC6; TERF2;
CUL4 RING ubiquitin ligase complex	5	11	0.186289	2.46728	0.036702	1	0.323307	0.900767	DCAF7; DCAF6; DCAF10; DCAF12; DCAF16;
Chromosome, telomeric region	6	17	0.223547	1.91575	0.0765937	1	0.490557	1	ATM; TERF2IP; CHEK1; CHEK2; DCLRE1B; TERF2;
I band	1	6	0.0372578	0.911204	0.705783	1	1	1	TTN;
Actomyosin, actin part	1	1	0.0372578	5.42211	0.184429	1	0.654265	1	ACTC1;
Mitochondrial membrane	12	56	0.447094	1.16264	0.332019	1	0.878014	1	MYC; BCL2L1; NDUFA9; NDUFA2; BCL2; BNIP3; UQCR10; MFN2; MCL1; ATP5B; SLC25A3; NDUFV3;
Box C/D snoRNP complex	2	4	0.0745156	2.71782	0.157348	1	0.654265	1	NOP58; SNU13;
Sarcoplasmic reticulum	4	32	0.149031	0.679246	0.86674	1	1	1	ATP2A2; RYR2; TTN; FKBP1A;
BLOC-1 complex	1	3	0.0372578	1.81938	0.457544	1	0.974768	1	BLOC1S2;
APC-Axin-1-beta-catenin complex	2	3	0.0745156	3.62075	0.0894765	1	0.490557	1	CTNNB1; AXIN1;
Mitochondrial respiratory chain	2	8	0.0745156	1.36061	0.450164	1	0.974768	1	OXA1L; UQCRC1;
Tubulin complex	1	2	0.0372578	2.72455	0.334855	1	0.878014	1	TPT1;
MLL5-L complex	5	8	0.186289	3.39136	0.00724747	1	0.11596	0.323075	ACTB; PPP1CB; PPP1CC; OGT; HCFC1;
DNA heterochromatin	1	3	0.0372578	1.81938	0.457544	1	0.974768	1	SIRT1;
Nuclear inclusion body	1	3	0.0372578	1.81938	0.457544	1	0.974768	1	ATXN1;
Nuclear heterochromatin	2	5	0.0745156	2.17534	0.23116	1	0.755124	1	CBX5; CBX3;
MHC class I peptide loading complex	1	1	0.0372578	5.42211	0.184429	1	0.654265	1	TAPBP;
Multivesicular body	3	4	0.111773	4.06997	0.0216054	1	0.245488	0.683953	DPY19L4; TPT1; STEAP3;
Interleukin-28 receptor complex	1	3	0.0372578	1.81938	0.457544	1	0.974768	1	IFNLR1;
Integral to mitochondrial membrane	2	3	0.0745156	3.62075	0.0894765	1	0.490557	1	OXA1L; TMEM70;
Ribonucleoside-diphosphate reductase complex	1	1	0.0372578	5.42211	0.184429	1	0.654265	1	RRM1;
Trans-Golgi network transport vesicle	1	6	0.0372578	0.911204	0.705783	1	1	1	ATP7A;
Transcription factor TFIIA complex	1	3	0.0372578	1.81938	0.457544	1	0.974768	1	GTF2A1;
Intermediate filament cytoskeleton	1	11	0.0372578	0.497397	0.893902	1	1	1	VIM;
PCNA-p21 complex	1	2	0.0372578	2.72455	0.334855	1	0.878014	1	CDKN1A;
Activin receptor complex	1	2	0.0372578	2.72455	0.334855	1	0.878014	1	ACVR1;
Protein phosphatase type 1 complex	1	2	0.0372578	2.72455	0.334855	1	0.878014	1	SHOC2;
Mitochondrial proton-transporting ATP synthase, catalytic core	2	10	0.0745156	1.08876	0.575441	1	1	1	ATP5G3; ATP5B;
Nuclear origin of replication recognition complex	1	2	0.0372578	2.72455	0.334855	1	0.878014	1	ORC5;
Cell body fiber	1	2	0.0372578	2.72455	0.334855	1	0.878014	1	SACS;
I-kappaB/NF-kappaB complex	2	3	0.0745156	3.62075	0.0894765	1	0.490557	1	DNAJA3; NFKB1;
Vesicle	3	4	0.111773	4.06997	0.0216054	1	0.245488	0.683953	SLC30A7; VAPA; NOD2;
Acrosome	1	11	0.0372578	0.497397	0.893902	1	1	1	NR6A1;
Desmosome	3	11	0.111773	1.48234	0.330991	1	0.878014	1	B4GALT1; JUP; EIF6;
Nuclear chromosome, telomeric region	5	12	0.186289	2.26185	0.0535861	1	0.407878	1	XRCC5; TERF2IP; CTC1; RAD50; SLX4;
Postsynaptic membrane	1	7	0.0372578	0.781218	0.760067	1	1	1	DNM2;
Clathrin coat	2	3	0.0745156	3.62075	0.0894765	1	0.490557	1	CLTC; CLTA;
Catenin-TCF7L2 complex	1	1	0.0372578	5.42211	0.184429	1	0.654265	1	JUP;
Nuclear ubiquitin ligase complex	1	2	0.0372578	2.72455	0.334855	1	0.878014	1	BRCC3;
Laminin-1 complex	1	3	0.0372578	1.81938	0.457544	1	0.974768	1	LAMC1;
Small nucleolar ribonucleoprotein complex	3	8	0.111773	2.03752	0.169806	1	0.654265	1	NOP58; SNRNP40; RRP9;
Cytoplasmic part	2	8	0.0745156	1.36061	0.450164	1	0.974768	1	KLHL20; SLC30A7;
SOSS complex	3	4	0.111773	4.06997	0.0216054	1	0.245488	0.683953	NABP2; NABP1; INTS3;
Presynaptic membrane	1	5	0.0372578	1.09308	0.639222	1	1	1	ERC1;
Zymogen granule	12	34	0.447094	1.91472	0.0148842	1	0.20109	0.560256	ATP5A1; RAP1B; RAC1; ATP5B; CTRC; TMED10; P4HB; MYO5C; RAB8A; CTSB; VDAC2; RAB3D;
WASH complex	2	7	0.0745156	1.5547	0.380074	1	0.949244	1	CAPZA1; CAPZB;
Transcription factor TFIIIC complex	3	6	0.111773	2.71557	0.0806479	1	0.490557	1	GTF3C1; GTF3C3; GTF3C2;
Pre-snoRNP complex	1	6	0.0372578	0.911204	0.705783	1	1	1	NOP58;
Spindle midzone	1	4	0.0372578	1.36567	0.557609	1	1	1	ARL8B;
Mitochondrial proton-transporting ATP synthase complex	5	18	0.186289	1.50832	0.226829	1	0.755124	1	ATP5A1; ATP5L; ATP5G3; ATP5B; ATP5J;
Stress granule	5	8	0.186289	3.39136	0.00724747	1	0.11596	0.323075	IGF2BP1; ATXN2; MBNL1; DDX6; LSM14A;
CAAX-protein geranylgeranyltransferase complex	1	1	0.0372578	5.42211	0.184429	1	0.654265	1	PGGT1B;
Eukaryotic translation elongation factor 1 complex	2	3	0.0745156	3.62075	0.0894765	1	0.490557	1	EEF1A1; EEF1B2;
Glycocalyx	1	1	0.0372578	5.42211	0.184429	1	0.654265	1	B4GALT1;
Cell projection	9	41	0.33532	1.19125	0.339385	1	0.881379	1	CBL; DNAH9; RAP1B; FLNA; CABYR; PAK1; SMAD1; CDC42; RAC1;
Ino80 complex	1	2	0.0372578	2.72455	0.334855	1	0.878014	1	UCHL5;
Integral to mitochondrial inner membrane	1	3	0.0372578	1.81938	0.457544	1	0.974768	1	COX18;
Nup107-160 complex	1	10	0.0372578	0.547086	0.86989	1	1	1	NUP43;
Cohesin complex	2	3	0.0745156	3.62075	0.0894765	1	0.490557	1	RAD21; SMC3;
Proton-transporting two-sector ATPase complex	3	5	0.111773	3.2576	0.0466285	1	0.365567	1	ATP6V1F; ATP6V1E1; ATP6V1C1;
Outer kinetochore of condensed nuclear chromosome	2	3	0.0745156	3.62075	0.0894765	1	0.490557	1	PLK1; CCNB1;
Vacuole	2	4	0.0745156	2.71782	0.157348	1	0.654265	1	STX3; SLC11A2;
Nuclear part	1	3	0.0372578	1.81938	0.457544	1	0.974768	1	SNW1;
Small nuclear ribonucleoprotein complex	4	16	0.149031	1.35807	0.339759	1	0.881379	1	SF3B3; RRP9; SNRPE; SNRPD1;
RNA polymerase I transcription factor complex	1	1	0.0372578	5.42211	0.184429	1	0.654265	1	CD3EAP;
Autophagic vacuole membrane	1	3	0.0372578	1.81938	0.457544	1	0.974768	1	GABARAPL2;
Synaptonemal complex	1	4	0.0372578	1.36567	0.557609	1	1	1	UBE2I;
Microtubule organizing center	3	10	0.111773	1.63043	0.275716	1	0.868119	1	MARK4; TUBGCP2; KPTN;
Aminoacyl-tRNA synthetase multienzyme complex	1	1	0.0372578	5.42211	0.184429	1	0.654265	1	AIMP1;
CBM complex	2	3	0.0745156	3.62075	0.0894765	1	0.490557	1	BCL10; MALT1;
GPI-anchor transamidase complex	2	5	0.0745156	2.17534	0.23116	1	0.755124	1	PIGT; PIGS;
Replication fork	1	3	0.0372578	1.81938	0.457544	1	0.974768	1	RAD18;
Origin recognition complex	3	6	0.111773	2.71557	0.0806479	1	0.490557	1	ORC5; ORC2; ORC6;
Trans-Golgi network membrane	1	3	0.0372578	1.81938	0.457544	1	0.974768	1	GNAS;
Spindle pole centrosome	2	3	0.0745156	3.62075	0.0894765	1	0.490557	1	NPM1; AURKA;
MutSalpha complex	1	2	0.0372578	2.72455	0.334855	1	0.878014	1	MSH6;
Actomyosin contractile ring	1	3	0.0372578	1.81938	0.457544	1	0.974768	1	MYH9;
TAP complex	1	3	0.0372578	1.81938	0.457544	1	0.974768	1	TAPBP;
Immunological synapse	1	7	0.0372578	0.781218	0.760067	1	1	1	MYH9;
Platelet dense granule membrane	2	5	0.0745156	2.17534	0.23116	1	0.755124	1	LAMP2; ITPR1;
Unknown membrane (None)	1	4	0.0372578	1.36567	0.557609	1	1	1	FASLG;
Golgi vesicle	3	6	0.111773	2.71557	0.0806479	1	0.490557	1	RAB10; SCYL2; ARFGEF2;
Golgi cisterna membrane	1	2	0.0372578	2.72455	0.334855	1	0.878014	1	GPR89A;
Ribonuclease MRP complex	1	2	0.0372578	2.72455	0.334855	1	0.878014	1	POP4;
Slx1-Slx4 complex	1	3	0.0372578	1.81938	0.457544	1	0.974768	1	SLX4;
Cytosolic ribosome	1	2	0.0372578	2.72455	0.334855	1	0.878014	1	RPL13;
Mitochondrial large ribosomal subunit	2	8	0.0745156	1.36061	0.450164	1	0.974768	1	MRPL12; MRPL3;
Cytoplasmic mRNA processing body	2	4	0.0745156	2.71782	0.157348	1	0.654265	1	PNRC2; LSM14A;
Proteasome core complex	3	4	0.111773	4.06997	0.0216054	1	0.245488	0.683953	PSMA3; PSMB6; PSMF1;
Vesicle (None)	2	13	0.0745156	0.837698	0.721855	1	1	1	MAPK10; MIB1;
Lamellar body	1	2	0.0372578	2.72455	0.334855	1	0.878014	1	ABCA3;
Platelet dense tubular network	1	2	0.0372578	2.72455	0.334855	1	0.878014	1	ITPR1;
Nuclear euchromatin	1	1	0.0372578	5.42211	0.184429	1	0.654265	1	CBX3;
Keratin filament	1	5	0.0372578	1.09308	0.639222	1	1	1	TCHP;
Coated vesicle	1	3	0.0372578	1.81938	0.457544	1	0.974768	1	HSPD1;
Myofibril	1	5	0.0372578	1.09308	0.639222	1	1	1	MYH2;
Beta-catenin-TCF7L2 complex	2	2	0.0745156	5.42211	0.0340038	1	0.309988	0.863659	TCF7L2; CTNNB1;
Phosphoinositide 3-kinase complex	2	2	0.0745156	5.42211	0.0340038	1	0.309988	0.863659	MTOR; PIK3CD;
Clathrin sculpted acetylcholine transport vesicle membrane	1	3	0.0372578	1.81938	0.457544	1	0.974768	1	SYT1;
Chromaffin granule	1	3	0.0372578	1.81938	0.457544	1	0.974768	1	SYT1;
Basal part of cell	2	4	0.0745156	2.71782	0.157348	1	0.654265	1	SLC11A2; HFE;
Basolateral membrane	2	9	0.0745156	1.20959	0.515496	1	1	1	CTNNB1; ATP2B4;
Collagen	1	4	0.0372578	1.36567	0.557609	1	1	1	COL18A1;
Ndc80 complex	1	4	0.0372578	1.36567	0.557609	1	1	1	NUF2;
Euchromatin	1	1	0.0372578	5.42211	0.184429	1	0.654265	1	DNMT3A;
Polar microtubule	1	4	0.0372578	1.36567	0.557609	1	1	1	TUBG1;
Proteasome regulatory particle, base subcomplex	1	1	0.0372578	5.42211	0.184429	1	0.654265	1	PSMD5;
Micro-ribonucleoprotein complex	2	2	0.0745156	5.42211	0.0340038	1	0.309988	0.863659	AGO2; TNRC6A;
Nuclear chromatin	6	10	0.223547	3.25544	0.00415729	1	0.092265	0.257059	POGZ; USP3; PAM; TIMELESS; RCC1; SLX4;
Collagen type VIII	1	1	0.0372578	5.42211	0.184429	1	0.654265	1	COL8A1;
Intrinsic to membrane	2	3	0.0745156	3.62075	0.0894765	1	0.490557	1	BNIP3L; GNAS;
Calcium channel complex	1	7	0.0372578	0.781218	0.760067	1	1	1	RYR2;
Transcription factor TFIIIB complex	1	1	0.0372578	5.42211	0.184429	1	0.654265	1	BRF1;
ULK1-ATG13-FIP200 complex	1	3	0.0372578	1.81938	0.457544	1	0.974768	1	ULK1;
Citrate lyase complex	1	1	0.0372578	5.42211	0.184429	1	0.654265	1	ACLY;
Cyclin-dependent protein kinase activating kinase holoenzyme complex	1	6	0.0372578	0.911204	0.705783	1	1	1	HSPD1;
Clathrin-coated endocytic vesicle	2	3	0.0745156	3.62075	0.0894765	1	0.490557	1	CTLA4; MYO6;
SREBP-SCAP-Insig complex	1	2	0.0372578	2.72455	0.334855	1	0.878014	1	SREBF2;
TORC1 complex	1	3	0.0372578	1.81938	0.457544	1	0.974768	1	MTOR;
Laminin-11 complex	1	3	0.0372578	1.81938	0.457544	1	0.974768	1	LAMC1;
Signalosome	1	3	0.0372578	1.81938	0.457544	1	0.974768	1	NOD2;
Peripheral to membrane of membrane fraction	1	2	0.0372578	2.72455	0.334855	1	0.878014	1	RECK;
Heterochromatin	1	3	0.0372578	1.81938	0.457544	1	0.974768	1	MECP2;
Azurophil granule	2	6	0.0745156	1.81339	0.306417	1	0.878014	1	STX3; ANXA11;
TORC2 complex	2	2	0.0745156	5.42211	0.0340038	1	0.309988	0.863659	MTOR; RICTOR;
M band	1	2	0.0372578	2.72455	0.334855	1	0.878014	1	TTN;
U4/U6 x U5 tri-snRNP complex	1	4	0.0372578	1.36567	0.557609	1	1	1	CD2BP2;
MMXD complex	1	5	0.0372578	1.09308	0.639222	1	1	1	SLC25A5;
MCM complex	1	1	0.0372578	5.42211	0.184429	1	0.654265	1	MCM7;
Nuclear replication fork	2	4	0.0745156	2.71782	0.157348	1	0.654265	1	BAZ1B; SMARCA5;
Polysomal ribosome	3	4	0.111773	4.06997	0.0216054	1	0.245488	0.683953	RPL7A; NUFIP2; FMR1;
Chromatin assembly complex	2	6	0.0745156	1.81339	0.306417	1	0.878014	1	NAP1L1; CHAF1A;
Nuclear lamina	2	4	0.0745156	2.71782	0.157348	1	0.654265	1	LMNB2; NARF;
Phagocytic cup	1	1	0.0372578	5.42211	0.184429	1	0.654265	1	CORO1A;
snRNA-activating protein complex	1	1	0.0372578	5.42211	0.184429	1	0.654265	1	SNAPC4;
UBC13-MMS2 complex	1	2	0.0372578	2.72455	0.334855	1	0.878014	1	UBE2N;
CD95 death-inducing signaling complex	1	1	0.0372578	5.42211	0.184429	1	0.654265	1	FAF1;
Mitochondrial envelope	1	5	0.0372578	1.09308	0.639222	1	1	1	ABCF2;
Ciliary neurotrophic factor receptor complex	1	1	0.0372578	5.42211	0.184429	1	0.654265	1	IL6ST;
Nuclear cyclin-dependent protein kinase holoenzyme complex	1	1	0.0372578	5.42211	0.184429	1	0.654265	1	BCCIP;
Junctional membrane complex	1	1	0.0372578	5.42211	0.184429	1	0.654265	1	JPH1;
Voltage-gated sodium channel complex	1	4	0.0372578	1.36567	0.557609	1	1	1	SCN11A;
Perinuclear vesicle (None)	3	5	0.111773	3.2576	0.0466285	1	0.365567	1	FGFR3; KLC2; MAP3K4;
Myosin	1	2	0.0372578	2.72455	0.334855	1	0.878014	1	RICTOR;
Apicolateral plasma membrane	1	1	0.0372578	5.42211	0.184429	1	0.654265	1	NEDD4;
Holliday junction resolvase complex	1	1	0.0372578	5.42211	0.184429	1	0.654265	1	SLX4;
Condensed chromosome, centromeric region	1	3	0.0372578	1.81938	0.457544	1	0.974768	1	AURKB;
Vacuolar membrane	1	1	0.0372578	5.42211	0.184429	1	0.654265	1	VPS4B;
Angiogenin-PRI complex	1	2	0.0372578	2.72455	0.334855	1	0.878014	1	RNH1;
Rb-E2F complex	1	1	0.0372578	5.42211	0.184429	1	0.654265	1	RB1;
Cohesin core heterodimer	1	1	0.0372578	5.42211	0.184429	1	0.654265	1	SMC1A;
Lsd1/2 complex	1	1	0.0372578	5.42211	0.184429	1	0.654265	1	TAL1;
ERCC4-ERCC1 complex	1	1	0.0372578	5.42211	0.184429	1	0.654265	1	SLX4;
Cell-substrate adherens junction	1	1	0.0372578	5.42211	0.184429	1	0.654265	1	CTNNB1;
Gamma DNA polymerase complex	1	1	0.0372578	5.42211	0.184429	1	0.654265	1	DNA2;
Nuclear centromeric heterochromatin	1	1	0.0372578	5.42211	0.184429	1	0.654265	1	CBX5;
Plasma membrane part	1	2	0.0372578	2.72455	0.334855	1	0.878014	1	TGFBR1;
Large ribosomal subunit	1	1	0.0372578	5.42211	0.184429	1	0.654265	1	RPL13A;
Gamma-catenin-TCF7L2 complex	1	1	0.0372578	5.42211	0.184429	1	0.654265	1	JUP;
Clathrin coat of coated pit	1	1	0.0372578	5.42211	0.184429	1	0.654265	1	PICALM;
Interphase microtubule organizing center	1	1	0.0372578	5.42211	0.184429	1	0.654265	1	BIRC5;
Cell-substrate junction	1	1	0.0372578	5.42211	0.184429	1	0.654265	1	VCL;
Interleukin-5 receptor complex	1	1	0.0372578	5.42211	0.184429	1	0.654265	1	IL5RA;

## Sheet: Molecular function
Analysis: Molecular function
Dataset name: strong and week gene-targets
Number of genes in the dataset: 3111
Number of genes in the dataset (which are available in Molecular function database) :3059
Number of genes in background: 18125
Is analysis quantitative: No
						Corrected p-values
Molecular function	No. of genes in the dataset	No. of genes in the background dataset	Percentage of genes	Fold enrichment	P-value (Hypergeometric test)	Bonferroni method	BH method	Q-value (Storey-Tibshirani method)	genes mapped (from input data set)
Molecular function unknown	789	5685	25.7927	0.822335	1	1	1	1	NUMB; FNDC9; KIAA1143; MIDN; POTEG; RHBDF2; TIAF1; TOMM40L; ZNF609; MAGEA12; MAGEA3; MAGEA6; PRR5-ARHGAP8; TMED4; TRIM71; COPS8; R3HDM2; RFWD3; CEP170B; SBDS; WDR61; KIAA0141; PSMG2; BSDC1; FAM103A1; SH3D19; C9orf40; ANKRD17; TMEM184B; ARMC8; LAMTOR1; WDR3; DCTN5; PPAN-P2RY11; PRAF2; AIDA; RALGAPA2; C5orf24; PRRC2A; PPP2R5E; DCAF7; TMEM165; DNAJC16; METTL25; NHLRC3; TMTC3; TXLNA; FNDC3A; SMCR8; Z…
Protease inhibitor activity	5	94	0.163452	0.315763	0.99982	1	1	1	SERPINE1; SERPINC1; TFPI; PEBP1; PSMF1;
Acyltransferase activity	15	80	0.490356	1.11156	0.371371	1	1	1	TAZ; NAT8L; HHAT; NAA20; SAT1; AGPAT3; CROT; PNPLA3; MOGAT1; LPCAT1; LCLAT1; DBT; ACAA1; ACAT2; GNPNAT1;
Deacetylase activity	2	14	0.0653808	0.850071	0.711242	1	1	1	SIRT1; NDST1;
Cell adhesion molecule activity	39	356	1.27493	0.649249	0.999406	1	1	1	CLDN12; JPH1; MKLN1; DCBLD2; TJAP1; NLGN4X; ICAM1; CTNNB1; ZYX; PXN; SSX2IP; PCDHA1; PCDHA6; PCDHA7; PCDHA8; PCDHAC1; PCDHAC2; PCDHA10; PCDHA11; PCDHA12; PCDHA13; PCDHA2; PCDHA3; PCDHA4; PCDHA5; PCDH10; NEDD9; CELSR3; JUP; CDH1; PNN; LAMP2; CD226; F11R; ISM2; NRXN3; AMOTL1; CXCL16; FMN1;
Ligase activity	35	112	1.14416	1.85196	0.000128751	0.0288403	0.00288403	0.00941285	MARS2; GARS; RNF7; AREL1; CTPS1; ANAPC11; FARSB; IARS; RARS; XIAP; ACSL4; FARSA; SARS; TTLL12; GCLC; FANCL; SAE1; CMAS; G2E3; PPCS; PRPS1; GGCX; BRCC3; VARS; TTLL7; SARS2; CAD; ACACA; TTL; SUCLG1; ASS1; CARS; MARS; LARS; SUCLG2;
Transaminase activity	8	23	0.261523	2.06259	0.0294266	1	0.28659	0.935368	GOT1; PIGT; PSAT1; GLUL; BCAT2; GOT2; BCAT1; GFPT2;
Transporter activity	117	576	3.82478	1.20362	0.0161509	1	0.187976	0.613515	STX3; SLC10A3; GORASP2; NPTX1; SLC25A1; DDX18; IPO7; ATP6V1G1; SLC11A2; AP1S1; GGA3; MFSD8; KPNA5; NUP155; GOLGA4; SLC38A7; IPO9; KPNA2; ATP5A1; SNX4; VPS45; KDELR2; HFE; RAB23; ATP5G3; SEC23A; STX16; SEC24A; ARF4; APOL2; SLC6A9; AP2A1; NUP210; SLC25A36; COG5; EXOC8; PDE4DIP; SLC38A2; AP1S3; NUPL2; ABCA1; ABCB7; ARCN1; GGA2; SEC31A; SLC25A30; COPB1; SFXN1; SLC26A2; CTNS; GLTP; RHCG; SLC31A1; VPS4…
Translation regulator activity	41	101	1.34031	2.4056	1.34872e-08	3.02113e-06	7.55282e-07	2.46508e-06	ZNF614; METAP2; AGO1; EIF3C; EIF3A; EIF4G2; IGF2BP3; EEF1A1; EIF2S3; GCN1; EIF4G3; PAIP2; AGO2; MTRF1; MTRF1L; EEF1B2; EIF5; ETF1; EIF2S1; EIF2A; EIF2B5; MRI1; AGO3; EIF5A2; EIF3I; EEF2; EIF2B2; EIF3B; TUFM; EIF3K; EIF3G; SIN3B; EIF4B; AGO4; EIF6; RNH1; BRMS1L; EIF1; EIF4EBP2; PAIP1; EIF4EBP1;
ATPase activity	30	111	0.980713	1.60177	0.00472112	1	0.075538	0.24654	PEX6; ATP6V1F; FIGN; VCP; ATP1B3; ATP5L; DDX21; ATP1A2; NSF; ATP6V1E1; CLPB; DYNC1H1; PEX1; RAD51; ATP1A1; ATP7B; ATP2B1; ATP6V1C1; DHX40; ACLY; ATAD3A; NTPCR; DDX17; DHX16; ATP11A; ATP13A1; ATP5J; ATP2B4; ATP7A; TOR4A;
Protein-tyrosine kinase activity	6	38	0.196143	0.936858	0.638039	1	1	1	PTK2; LYN; FER; JAK1; TWF1; ABL2;
Catalytic activity	75	532	2.45178	0.835404	0.966078	1	1	1	LDHA; NME4; SUOX; ETNK2; QDPR; PGM2L1; SDR42E1; AK4; FMO4; CTDSPL; ALDH9A1; OXA1L; SRD5A3; LDHB; PANK3; LOX; CYP1A1; EIF2AK1; PLOD2; PKM; TNKS2; GLYR1; MAT2A; PCK1; NUAK1; CEPT1; CA2; FASN; UQCR11; LOXL2; MAN2A1; ALDH6A1; HPSE; PAM; CPOX; ALDH5A1; NUDT11; HPRT1; UQCRC1; IDH1; H6PD; PGM3; PLOD3; MAT1A; IDS; TESK2; DUS2; CYP20A1; UQCRFS1; CYP7A1; HSD17B10; QTRT1; HADHA; DHRS3; HMGCR; CKB; DHCR24; P…
Transferase activity	19	156	0.621118	0.721983	0.958339	1	1	1	NAA30; ALG3; B3GALNT2; CHSY1; ST8SIA4; NAMPT; COASY; OGT; AGPAT5; UGGT1; MGAT2; PGGT1B; ALG9; GCNT3; RABGGTB; XYLT2; GALNT7; CASD1; SLC33A1;
GTPase activator activity	23	144	0.75188	0.94672	0.648757	1	1	1	DLC1; AGAP1; RACGAP1; RABGAP1L; RASA1; GIT2; EIF5; TBC1D13; RGS17; TBC1D10B; ARHGAP44; ARFGAP1; OPHN1; RASA3; RABGAP1; GARNL3; SMAP2; CHN1; RANGAP1; GBP4; IQGAP1; SIPA1L1; RGS5;
Oxidoreductase activity	34	161	1.11147	1.25156	0.0930828	1	0.563529	1	ERO1A; RRM2; RRM1; COX6B1; ADH5; NDUFA9; GFOD1; COX5A; NDUFA2; NDUFC2; NDUFB5; CYP1B1; UQCR10; NDUFS1; NOS2; TXNL1; TXNDC5; SCD5; LYRM2; AIFM1; NDUFA12; NQO2; DHTKD1; ACADS; NXN; COX4I1; KDSR; CBR1; NDUFV3; SCD; NDUFA5; NDUFB10; CYBRD1; DHRS7B;
Ion channel activity	7	66	0.228833	0.629225	0.944187	1	1	1	TRPC3; PLP2; TRPC6; KCTD5; CLCC1; KCTD3; KCTD7;
Hydrolase activity	24	203	0.78457	0.700764	0.982301	1	1	1	LTA4H; ACER2; ACOT9; EDEM3; NTAN1; PAFAH1B1; DDAH1; PAFAH1B2; ABHD2; CES2; FUCA1; ENTPD1; BLMH; MGEA5; ADPRHL1; G6PC; PON2; ASAH1; GANAB; AHCYL1; ESD; MPG; SYNJ1; AGMAT;
Isomerase activity	13	45	0.424975	1.71264	0.0312519	1	0.291684	0.951995	FKBP10; PTGES2; FKBP5; PIN1; PPIA; TPI1; FKBP14; FKBP1A; EBP; P4HB; PPIL1; FKBP4; PGAM4;
Serine-type peptidase activity	4	98	0.130762	0.242422	0.999981	1	1	1	C1RL; PRSS22; PREPL; CTRC;
Acid phosphatase activity	1	12	0.0326904	0.498283	0.891278	1	1	1	ACPP;
Receptor binding	19	129	0.621118	0.873084	0.776762	1	1	1	TNFSF9; MTUS1; ICOSLG; SEMA4C; IGF2; CD274; DKK2; TNFSF10; PNRC2; WNT5A; BID; GLG1; APLN; DLL4; FASLG; EFNB1; EFNA5; CD276; JAG2;
Structural molecule activity	35	269	1.14416	0.771118	0.966529	1	1	1	KRTAP19-1; ACTA1; INTS7; PFN2; FSCN1; LMNB1; ADD1; LRP6; STMN1; COG5; CAPZA1; TTN; MYH10; EPB41L3; MYOZ3; GOLGA1; EPB41; EML4; TRPC4AP; CLTC; RP2; MYO5A; MPP1; TUBB3; MYH2; TUBB4B; GOLGA3; KANK2; MYH9; MYO1D; LMNB2; BFAR; EMD; MED19; CLTA;
Structural constituent of cytoskeleton	28	137	0.915332	1.21132	0.157862	1	0.804362	1	TUBB4A; ACTB; ACTN4; ACTR1B; TUBB; ERRFI1; MSN; FERMT2; TUBA1C; EVL; ACTG1; ACTL8; SPTBN1; TUBG1; TUBGCP5; ACTC1; VIM; LIMA1; SYNM; CAPZB; CCDC6; TUBB2B; ACTR1A; MYL6; KLHL11; NF2; FOPNL; TPPP;
Chromatin binding	4	13	0.130762	1.82627	0.163452	1	0.804362	1	SMC1A; AKAP8; MCM3AP; PBRM1;
Cytoskeletal protein binding	45	218	1.47107	1.22329	0.082927	1	0.530733	1	FLNB; PAK4; VCL; KLHDC8B; RDX; WASL; ABLIM1; MAP4; NDE1; WASF3; KLHL20; ARPC3; CORO1A; SPAG5; NUF2; DST; MAP1B; PNKD; PARVG; CFL2; CKAP4; PFN1; DPYSL2; LASP1; PLEKHH3; WIPF2; HIP1R; ARPC2; MACF1; TPM3; RAVER1; CTTN; PRC1; TLN1; DIAPH1; TBCEL; TUBGCP2; TRAF3IP1; KLHL3; FHOD1; KPTN; GAN; KLHL18; IPP; PLXNA3;
Receptor signaling protein serine/threonine kinase activity	7	14	0.228833	2.96468	0.00440427	0.986556	0.075538	0.24654	TGFBR1; ACVR1B; BMPR2; ACVR2B; ACVR1; BMPR1A; TGFBR2;
Deaminase activity	2	19	0.0653808	0.626486	0.855225	1	1	1	DCTD; APOBEC3C;
Metallopeptidase activity	12	101	0.392285	0.704492	0.935779	1	1	1	PM20D2; CPA4; MMP13; ADAM12; ADAMTS6; MMP2; ADAM17; ZMPSTE24; ADAM9; ADAM10; ADAMTS1; PITRM1;
Peptide hormone	2	45	0.0653808	0.264597	0.997547	1	1	1	ADM; ADM2;
G-protein coupled receptor activity	15	736	0.490356	0.120835	1	1	1	1	FZD8; FZD9; OPRL1; FPR1; ACKR3; AVPR1A; GPR107; ADGRL2; ADGRG7; QRFPR; OR2A4; CELSR1; FZD6; PTGER4; NPY4R;
Cytoskeletal anchoring activity	7	39	0.228833	1.06473	0.494823	1	1	1	GDE1; TNIP1; FLNA; NBEA; PIGS; EZR; AKAP10;
Lipid transporter activity	2	9	0.0653808	1.32181	0.464408	1	1	1	PITPNM1; STARD5;
Protein serine/threonine kinase activity	72	301	2.35371	1.41745	0.00102564	0.229743	0.0191452	0.062486	DYRK3; GSK3A; CSNK2A1; CDC42BPA; SLK; MAP4K3; STK4; MAPK6; TRIB2; PLK1; ATM; AKT1; IKBKB; MKNK2; ROCK2; TBK1; MAPK7; PAK2; PDPK1; PDIK1L; CAMKK1; MAPK10; MAP3K2; PAK1; AKT3; PRKX; CSNK1A1; STRADB; GSK3B; PRKCD; WNK1; PRKAA1; PIM1; DYRK1A; CHEK1; CHEK2; BMP2K; CDK9; TAOK1; CAMK2D; CSNK1E; MARK4; MAST3; CDC7; MAPK8; CSNK1G1; PRKAR1A; RPS6KA1; MAPK3; ULK1; RPS6KA5; SIK1; HIPK3; NEK2; CIT; TAOK2; CDK…
Lyase activity	3	21	0.0980713	0.848863	0.713213	1	1	1	GLO1; PTS; SCLY;
Transcription regulator activity	204	832	6.66885	1.45285	5.85758e-09	1.3121e-06	6.56049e-07	2.14121e-06	SNW1; COPS3; BRD2; BPTF; IRF2BP2; BAZ1B; TRRAP; SMARCD1; SRCAP; BCOR; GATAD2B; CNOT3; ARID3B; BACH1; NCOA3; CRY2; ZNF264; MXD1; BHLHB9; TTF1; SETDB1; RFX6; MAF1; ID1; EZH2; ZNF587; ZNF8; PLAGL2; RBFOX2; ZNF566; CCNT2; E2F6; ZNF443; RLIM; SMAD7; MORF4L2; SAP30L; HMGN1; DEAF1; MED12; CREBBP; PATZ1; RB1; APEX1; TSC22D1; NCOR2; KBTBD8; GRHL1; ETV5; MBD5; ZEB2; RERE; EP300; ZFPM2; SMAD2; TCF7L1; ZNF62…
Extracellular matrix structural constituent	14	166	0.457666	0.500036	0.999465	1	1	1	COL8A1; THBS1; EMILIN2; COL4A1; CYR61; FN1; TIMP3; CTGF; MFAP3; SPOCK2; COL18A1; COL4A2; LTBP1; LAMC1;
Receptor activity	39	361	1.27493	0.640257	0.999598	1	1	1	NOTCH2; ITGA10; ITGB3; PGRMC1; KREMEN1; TNFRSF10B; MICB; PLXND1; IGDCC4; CD59; TGFBR3; COLEC12; ITGA3; NOTCH1; M6PR; CLEC2D; ITGA5; JAG1; NRP1; ITGA2; ITGA4; LDLR; IFNAR2; PLXNA1; LMBR1L; HHIPL1; XPR1; IL5RA; CD69; ITGB8; BSG; TLR10; LRIG1; SCARB2; ADRM1; SCARB1; TNFRSF13C; ASGR2; TLR3;
Glucosidase activity	1	9	0.0326904	0.664192	0.810633	1	1	1	GAA;
Ligand-dependent nuclear receptor activity	4	35	0.130762	0.678656	0.864788	1	1	1	THRB; OGFR; RXRB; NR1H4;
Transcription factor activity	203	842	6.63616	1.42856	2.62492e-08	5.87983e-06	1.17597e-06	3.8381e-06	STAT3; CRX; MEF2D; HMGA2; MYC; SAFB; FOXO3; TAF5L; SUPT16H; TAF5; MEF2C; SMARCC1; GTF3C1; DHX9; ONECUT2; ABT1; E2F5; BZW1; CEBPB; PBX2; XBP1; ARID3A; USF2; STAT2; SREBF1; SMAD6; SPDEF; RARB; PBX3; MYCL; HOXD1; HSF1; EN2; DLX4; CREM; MLLT10; GABPB1; AHR; ZBTB5; NSD1; KMT2D; ZNF460; HAND1; ZBTB7A; EGR2; GTF2H1; MAFG; FOXP1; NFIA; HOXA1; ESR1; SHOX2; ZEB1; ETS1; GATA4; E2F3; CREB1; HOXB5; KLF11; MYB…
Defense/immunity protein activity	1	61	0.0326904	0.0980884	0.999988	1	1	1	ZC3HAV1;
Receptor signaling complex scaffold activity	86	322	2.81138	1.58262	5.10883e-06	0.00114438	0.000163482	0.000533572	MARCKSL1; PDLIM5; SOCS7; BCL2L1; SNUPN; CBL; CRK; YWHAZ; SOCS1; SNX17; NCKIPSD; DVL3; PLEKHA3; YWHAE; GRB2; LRRC41; APBA3; BECN1; RHPN2; BCL10; CRKL; BCL2L11; BCL2; NRBP1; PARD6B; SHOC2; BAG4; FRS2; IRS1; GRB10; TICAM1; DVL2; NDFIP1; STAMBP; LIMS1; BAG3; KPNA6; AP3B1; YWHAB; TRAF4; APAF1; PIK3R1; SOCS3; TRAT1; PIK3R4; LYST; SHC2; CFLAR; SDCBP; PHB; TOB1; MTMR12; SHROOM3; TANK; SH3PXD2A; BIRC5; AS…
Calcium ion binding	20	185	0.653808	0.640839	0.992413	1	1	1	SYT1; CALU; NUCB2; RCN2; S100A10; CAB39; FBN3; UNC13B; CABYR; ANXA1; EHD1; WDR92; LCP1; ESYT1; CADPS2; TPT1; NUCB1; RCN3; ANXA11; LETM1;
Hydro-lyase activity	2	7	0.0653808	1.69893	0.336129	1	1	1	PCBD2; CBS;
Transmembrane receptor protein tyrosine kinase activity	11	56	0.359595	1.16471	0.341597	1	1	1	IGF1R; EPHA4; FGFR3; FLT1; KDR; KIT; ERBB4; NTRK3; EPHA7; PTK7; EPHB2;
Lipase activity	2	19	0.0653808	0.626486	0.855225	1	1	1	PAFAH2; MGLL;
Carboxy-lyase activity	3	20	0.0980713	0.891285	0.680418	1	1	1	AMD1; ODC1; ME2;
Ubiquitin-specific protease activity	102	377	3.33442	1.6032	3.6445e-07	8.16367e-05	1.36061e-05	4.44075e-05	USP47; PCGF3; MKRN1; PSMB2; MDM4; RNF144B; RNF44; FBXW2; FBXL20; USP38; ARIH1; DTX3L; ZNRF2; UBE2E3; USP1; PSMA5; UBQLN1; CUL1; UBB; CUL5; UBA2; PSMA2; BAP1; RNF2; UBE2D1; RNF20; UBE2N; UBE2J1; HECTD2; UBC; HECTD1; PSMB5; USP28; PSMD4; MYLIP; MDM2; HECTD3; FBXO11; RPS27A; PSMA3; USP7; UBE2A; WWP2; USP3; FRAT2; RNF11; RNF216; UBE2H; RNF122; MARCH6; MIB1; UBE2D3; UBE2I; NEDD4; UBE3C; HERC4; USP37; …
Ribonuclease activity	7	48	0.228833	0.865135	0.72238	1	1	1	DICER1; ERI1; REXO2; G3BP1; XRN1; POP4; EXOSC6;
Growth factor activity	15	110	0.490356	0.808436	0.851176	1	1	1	PDGFB; LECT2; IGF2; VEGFA; BTC; PDGFA; IGF1; FGF9; HGF; SLFN13; TGFA; TYMP; HDGF; FGF2; BMP8A;
ATP binding	2	6	0.0653808	1.98161	0.268298	1	1	1	SEPHS1; SLC25A5;
Binding	1	22	0.0326904	0.271893	0.982911	1	1	1	FGFR3;
DNA repair protein	13	57	0.424975	1.35215	0.153647	1	0.804362	1	FANCI; RAD18; XRCC5; APEX1; N4BP2; MGMT; DDB1; TDG; RIF1; DCLRE1B; HELQ; RECQL; WRNIP1;
Protein binding	43	182	1.40569	1.40014	0.0118309	1	0.147229	0.480524	COPS6; CCNC; CCNB2; CACHD1; SUMO1; PEG10; INSIG1; ANAPC1; SESN1; SEPT7; SHC1; BNIP3L; PEX19; MKI67; ERC1; VANGL1; CDK6; CDC27; MCL1; MAD2L1; PPP1R2; BTBD1; UBE2I; SEMA6A; RTN4; CBY1; HUS1; S100PBP; PLSCR1; APLP2; CKS1B; TSC1; PPP1R12C; BICD2; PTGFRN; SERINC1; CDC20; MAPRE1; RCC2; SAP30; ATP5J; CDC5L; PAIP1;
RNA binding	105	366	3.43249	1.69995	9.43542e-09	2.11353e-06	7.04511e-07	2.29937e-06	TUT1; PCF11; WBP11; QKI; CSTF2T; PRPF8; RPL18A; NUDT21; EWSR1; IGF2BP1; CELF1; COIL; MSI2; ATXN2; UNC50; PCBP1; NIP7; YTHDC1; SERBP1; DAZAP2; PCBP2; PABPC1; MATR3; SUPV3L1; HNRNPA3; NUFIP2; FMR1; PTBP3; ARID1A; ELAVL2; HNRNPA0; ATXN1; DHX15; MBNL1; SF1; RBM39; NCL; SRP68; RBM6; DDX3Y; RBM33; DDX6; RNPS1; CPSF6; RBMS2; CPSF2; CPEB2; CPEB4; HNRNPU; RPL13; CNBP; DDX3X; SFPQ; CSTF2; PHAX; ZCRB1; STAU…
Water channel activity	1	14	0.0326904	0.42715	0.924901	1	1	1	AQP6;
GTPase activity	61	222	1.99412	1.62827	4.68359e-05	0.0104912	0.00116569	0.00380457	NRAS; RAB5B; RAB34; RAB10; RHOV; RHOB; RABL2A; RABL2B; RAB40C; RRAD; GNG5; RAB19; ARL8B; SAR1A; GNA13; SEPT10; GTPBP1; RAB5C; RAB33B; RAP2C; RAP1B; RHOA; RND3; RAB21; RAB3B; RAB18; KRAS; DIRAS3; RAB1A; RABL3; ARL4C; RHOBTB1; RND2; RHOQ; ARF1; TRIM23; RASAL2; CDC42; ARF3; RAC1; GNAI2; GNAS; ARL10; GTPBP2; ARL3; IFT22; DNAJC27; DNM2; SRPRB; GNG7; RHOT2; RAB11A; ARL2; RAB8A; RAB36; EFTUD2; RHEB; RAB…
Methyltransferase activity	11	59	0.359595	1.1055	0.410733	1	1	1	DOT1L; METTL2B; TPMT; SETD3; PCMTD2; MTR; EHMT2; TRMT2B; SHMT2; FTSJ1; CARM1;
DNA binding	133	654	4.34783	1.20503	0.0105115	1	0.138504	0.452048	NAP1L1; ZNF581; JARID2; CBX6; CHD1; HUWE1; ZNF526; HMGA1; SALL3; HES5; ZNF774; HIST1H2BK; NR6A1; ZNF28; HIST1H2BD; MBD2; ZNF644; YOD1; IKZF3; ZNF200; CBX5; ZNF611; ZNF584; RFC2; ZNF417; FOXN2; HIST2H2AA3; H2AFY; TERF2IP; LIN28B; ORC5; YBX3; HIST1H4C; HMGB1; XRCC6; RAD51C; ORC2; CBX3; H3F3A; H2AFV; PCBP2; SMARCA5; ZNF215; THAP2; BMI1; ZMAT3; ZNF652; ZNF571; TIPARP; ACIN1; ASXL2; HIST1H2AE; HIST1H2…
Chaperone activity	36	126	1.17686	1.69323	0.000715199	0.160205	0.0145641	0.047534	HSPA4; DNAJC6; GRPEL2; TAPBP; TCP1; HSPA14; DNAJB6; DNAJB9; DNAJB14; SGTA; HSPA1B; CCT3; MKKS; HSPA13; MCL1; CHAF1A; HSP90AA1; NPM3; DNAJC30; C1GALT1C1; VBP1; DNAJA3; PFDN6; CDC37; PFDN2; HSP90AB1; NPM1; MDN1; PPIB; TGFBRAP1; PDIA4; CCT7; PPIC; TOR1B; ATOX1; FKBP9;
Auxiliary transport protein activity	46	333	1.50376	0.818639	0.945941	1	1	1	ATP2A2; SLC35A4; ARL6IP1; SLC12A2; SLC20A1; SLC12A7; SLC5A6; RAB11FIP4; SLC16A9; SURF4; TGOLN2; TM9SF3; GOSR1; SLC17A8; TOMM20; SLC6A9; KIF16B; SLC30A7; GJA1; SLC7A1; SLC35B4; ABCB9; SSR3; SLC35B3; SSR1; VAPA; SLC39A1; GDI2; SLC35C1; STX12; NAPG; SLC9A1; SLC39A6; SLC25A16; HERC1; SYNPR; ETFA; SLC4A2; ZFYVE16; SLC3A2; ANKH; SLC2A6; SLC12A5; SLC25A32; TRAM2; SLC7A11;
Ion transporter activity	4	23	0.130762	1.03258	0.559695	1	1	1	TRAPPC10; FXN; SLC12A4; ATP11A;
Motor activity	19	79	0.621118	1.4256	0.0645374	1	0.499535	1	KIF1B; MYO9A; KIF27; DNAH9; KIF13A; KIF3A; MYO10; KLC2; KIF11; KIF5B; MYO19; MYO1C; KIF1A; MYO5C; KIFC1; DYNLL1; KIF20A; KIF2C; MYO6;
MHC class I receptor activity	2	37	0.0653808	0.321791	0.990935	1	1	1	SET; HLA-E;
MHC class II receptor activity	2	38	0.0653808	0.313325	0.992288	1	1	1	SET; HLA-E;
Peptide binding	2	6	0.0653808	1.98161	0.268298	1	1	1	BCCIP; CAPNS1;
Kinase binding	4	16	0.130762	1.48406	0.278835	1	1	1	CCND1; CCND2; CCNE1; CCNB1;
Voltage-gated ion channel activity	6	130	0.196143	0.273902	0.999996	1	1	1	CACNG8; CACHD1; SCN11A; KCNC4; KCNC1; VDAC2;
Complement activity	2	28	0.0653808	0.425187	0.962322	1	1	1	C3; CD55;
DNA-directed RNA polymerase activity	11	29	0.359595	2.24873	0.0054984	1	0.0821095	0.267988	POLR3D; POLR2D; PRIM2; POLR2E; POLR3G; MTPAP; POLR3E; POLRMT; POLR2I; POLR3A; POLR2L;
Antigen binding	3	42	0.0980713	0.424533	0.98097	1	1	1	NPTN; LILRA2; IGSF1;
Complement receptor activity	1	5	0.0326904	1.19449	0.603219	1	1	1	C1QBP;
Cysteine-type peptidase activity	8	46	0.261523	1.03152	0.52387	1	1	1	CASP3; ESPL1; CASP2; PGPEP1; CTSC; OTUD7A; OTUD6A; CTSB;
Structural constituent of ribosome	61	152	1.99412	2.37808	7.69488e-12	1.72365e-09	1.72365e-09	5.62564e-09	RPL3; RPS13; UBA52; RPS24; RPS4Y1; MRPL12; RPL5; RPL7A; RPL19; RPL15; RPL10A; RPL26; RPLP1; RPL21; RPS15A; RPL7; RPL10; RPL31; RPL14; RPL7L1; RPS15; MRPS33; RPS8; RPL39L; RPL36A; RPS27; RPS7; RPLP0; RPL13A; RPS26; MRPL51; RPL37; RPL39; RPL32; MRPS16; RPL27A; RPS3; RPS12; MRPL38; MRPS18B; RPS4X; MRPL19; RPL23; RPS25; RPL27; MRPL32; RPL11; RPL24; MRPL9; RPS14; RPL8; MRPL3; RPS28; RPS3A; RPS5; RPS23…
Hormone activity	2	25	0.0653808	0.476189	0.940333	1	1	1	EDN1; IGF1;
Peptidase activity	5	58	0.163452	0.51172	0.976763	1	1	1	MBTPS1; PMPCA; SCRN1; SENP3; UFSP2;
Transcription factor binding	4	10	0.130762	2.3736	0.0724471	1	0.499535	1	WTIP; HNRNPA2B1; PDCD11; ZNF492;
Heat shock protein activity	8	27	0.261523	1.75714	0.0718579	1	0.499535	1	SERPINH1; HSPA8; TRAP1; HSPD1; CDC37L1; HSPH1; HSPA4L; HSP90B1;
Protein kinase binding	2	5	0.0653808	2.37715	0.2003	1	0.862829	1	CCNF; ABI2;
Kinase regulator activity	9	23	0.294214	2.32009	0.00930127	1	0.130218	0.425003	CCNG1; CDKN1A; CCNE2; CDKN1B; ABI2; CDKN1C; PIK3R2; DBF4; CDK5R1;
Cation channel activity	1	5	0.0326904	1.19449	0.603219	1	1	1	MCOLN2;
Phosphatase regulator activity	2	16	0.0653808	0.743879	0.779446	1	1	1	PHACTR4; PPP1R12A;
B cell receptor activity	1	5	0.0326904	1.19449	0.603219	1	1	1	CD180;
Protein tyrosine/serine/threonine phosphatase activity	11	37	0.359595	1.76265	0.0373989	1	0.335094	1	CDC25A; DUSP7; DUSP1; CDC14B; CDC25C; SSH2; DUSP4; DUSP5; MTMR1; DUSP11; CDKN3;
Kinase activity	4	14	0.130762	1.69591	0.199995	1	0.862829	1	MTOR; PKM; TTN; SCYL2;
Enzyme inhibitor activity	1	8	0.0326904	0.747113	0.772163	1	1	1	RECK;
Nucleotidyltransferase activity	2	11	0.0653808	1.0817	0.576829	1	1	1	PAPSS1; PCYT1A;
Guanyl-nucleotide exchange factor activity	22	112	0.719189	1.16429	0.250499	1	1	1	RAPGEFL1; MCF2L2; RIN2; PSD3; TIAM1; ARHGEF18; DNMBP; ARHGEF1; RASGRP3; ARHGEF39; ARHGEF6; ECT2; ARHGEF12; SWAP70; GBF1; DOCK9; CYTH2; RCC1; ARHGEF25; RIC8A; TRIO; ARFGEF2;
Lipid kinase activity	8	35	0.261523	1.35562	0.228456	1	0.96555	1	IP6K1; PIKFYVE; PIK3CG; PIK3C2A; IP6K3; PIK3C2B; PIK3CD; PIP5K1C;
Intracellular ligand-gated ion channel activity	5	30	0.163452	0.989166	0.58786	1	1	1	RYR2; CLIC1; CLIC4; ITPR3; ITPR1;
Phospholipase activity	6	45	0.196143	0.791157	0.794261	1	1	1	PLD3; PLCG2; PLCG1; PLCB1; NAPEPLD; PLA2G4F;
Protein threonine/tyrosine kinase activity	8	28	0.261523	1.6944	0.0863404	1	0.537229	1	MAP2K7; TRIB1; WEE1; TTK; MAP2K1; DSTYK; TESK1; MAP2K4;
Channel or pore class transporter activity	1	3	0.0326904	1.98816	0.425691	1	1	1	RHD;
Phosphoric diester hydrolase activity	4	29	0.130762	0.819019	0.745551	1	1	1	PDE12; PDE4B; PDE4C; ENPP4;
Cytokine activity	12	107	0.392285	0.664991	0.961185	1	1	1	CXCL8; IL10; IL6; CXCL12; IFNB1; PLAC8; IL1A; CSF1; IL11; IFNE; MDK; AIMP1;
Carboxypeptidase activity	2	21	0.0653808	0.566849	0.891641	1	1	1	AGTPBP1; PRCP;
Enzyme regulator activity	3	13	0.0980713	1.37084	0.38003	1	1	1	AURKAIP1; PPP2R1B; LXN;
Palmitoyltransferase activity	1	7	0.0326904	0.853691	0.725882	1	1	1	SPTLC1;
Transmembrane receptor activity	8	52	0.261523	0.912521	0.669967	1	1	1	IL6R; IFNLR1; IL21R; LIFR; OSMR; IL17RA; RRBP1; IL6ST;
Galactosyltransferase activity	9	38	0.294214	1.40451	0.180001	1	0.820639	1	B4GALT2; GALNT3; B3GALT5; B4GALT1; B3GNT5; DDOST; GALNT1; B4GALT5; B4GALT7;
Deoxyribonuclease activity	3	17	0.0980713	1.04848	0.56581	1	1	1	DNASE2; NTHL1; AEN;
Helicase activity	6	25	0.196143	1.42383	0.237005	1	0.983133	1	SMARCAD1; DNA2; DHX34; DDX39A; DDX56; MCM7;
DNA-methyltransferase activity	3	4	0.0980713	4.44754	0.0167836	1	0.187976	0.613515	DNMT1; DNMT3A; DNMT3B;
DNA-directed DNA polymerase activity	7	20	0.228833	2.07572	0.0393864	1	0.339329	1	POLL; POLG; REV3L; POLQ; POLE; POLI; PAPD7;
Translation factor activity, nucleic acid binding	1	2	0.0326904	2.9773	0.309068	1	1	1	EIF5A;
Aminopeptidase activity	2	29	0.0653808	0.410531	0.967738	1	1	1	LNPEP; ERAP1;
Ribonucleoprotein	19	41	0.621118	2.74656	1.08644e-05	0.00243362	0.000304202	0.000992852	SF3B4; SF3B3; NOP58; SRSF2; LARP1; HNRNPK; SNRNP40; MKRN3; HNRNPUL1; RRP9; HNRNPF; PTBP1; GEMIN6; HNRNPM; PPAN; SNRNP70; SNRPE; MKRN2; GEMIN2;
Protein tyrosine phosphatase activity	7	25	0.228833	1.66074	0.114871	1	0.677137	1	PTP4A2; EYA3; PTP4A1; PTPN9; PTPN12; PTPN4; PTPN13;
Metal ion binding	1	7	0.0326904	0.853691	0.725882	1	1	1	ZCCHC11;
CoA-ligase activity	2	2	0.0653808	5.92512	0.0284764	1	0.28659	0.935368	ACSL3; HMGCS1;
Growth factor binding	1	8	0.0326904	0.747113	0.772163	1	1	1	PDAP1;
Nucleocytoplasmic transporter activity	1	2	0.0326904	2.9773	0.309068	1	1	1	FUS;
Fucosyltransferase activity	3	11	0.0980713	1.61986	0.279948	1	1	1	FUT10; FUT8; FUT11;
Racemase and epimerase activity	2	11	0.0653808	1.0817	0.576829	1	1	1	AMACR; GLCE;
Amidinotransferase activity	2	3	0.0653808	3.95664	0.0758223	1	0.499535	1	GATM; QRSL1;
Phosphorylase activity	3	20	0.0980713	0.891285	0.680418	1	1	1	CAMKK2; PYGL; NADK;
Signal transducer activity	9	31	0.294214	1.72155	0.0651345	1	0.499535	1	GPS1; NLRP3; WNT16; STMN1; SMAD1; SHISA5; PLEKHB1; PWP2; PLEKHA1;
Peroxidase activity	4	20	0.130762	1.18739	0.443687	1	1	1	PRDX1; PTGS2; PRDX3; GPX3;
Chemokine activity	4	53	0.130762	0.448212	0.985387	1	1	1	CXCL12; CXCL11; CMTM6; CCL8;
Glutathione transferase activity	1	21	0.0326904	0.284835	0.979437	1	1	1	GSTP1;
MRNA binding	2	4	0.0653808	2.96995	0.134861	1	0.774587	1	HNRNPD; UPF2;
Nucleic acid binding	3	9	0.0980713	1.97943	0.183178	1	0.820639	1	ZNF805; NABP1; ZNF629;
Lipid phosphatase activity	6	28	0.196143	1.27133	0.330801	1	1	1	PTEN; INPP5F; SGPP1; MTMR1; SACM1L; MTMR14;
Receptor regulator activity	2	6	0.0653808	1.98161	0.268298	1	1	1	SREK1IP1; TFG;
Sulfotransferase activity	7	53	0.228833	0.783534	0.813479	1	1	1	CHST6; HS3ST2; CHST15; HS3ST3B1; CHST1; CHST9; HS3ST3A1;
RNA methyltransferase activity	1	12	0.0326904	0.498283	0.891278	1	1	1	TRMT61A;
Glucosyltransferase activity	1	2	0.0326904	2.9773	0.309068	1	1	1	MGAT5;
Ubiquitin binding	3	9	0.0980713	1.97943	0.183178	1	0.820639	1	CUL2; FBXL15; UBXN1;
Histone binding	2	3	0.0653808	3.95664	0.0758223	1	0.499535	1	WDR5; TBL1X;
CoA-transferase activity	1	1	0.0326904	5.92512	0.168772	1	0.804362	1	OXCT1;
Antioxidant activity	1	2	0.0326904	2.9773	0.309068	1	1	1	PON2;
Protein serine/threonine phosphatase activity	12	44	0.392285	1.61692	0.0564631	1	0.468435	1	PDP2; PPP2R2A; PPP1CB; PPP6C; PPP1CC; PPP2R5D; PPTC7; PPP2R1B; PPP3CB; PPP2R1A; PPP4C; PHLPP2;
Lipid binding	2	11	0.0653808	1.0817	0.576829	1	1	1	STARD7; OSBPL2;
Receptor signaling protein tyrosine phosphatase activity	3	16	0.0980713	1.11397	0.522422	1	1	1	PTPRD; PTPRF; PTPRJ;
Sialyltransferase activity	2	19	0.0653808	0.626486	0.855225	1	1	1	ST3GAL6; ST3GAL5;
Superoxide dismutase activity	1	3	0.0326904	1.98816	0.425691	1	1	1	SOD2;
Transferase activity, transferring aldehyde or ketonic groups	2	3	0.0653808	3.95664	0.0758223	1	0.499535	1	TKT; TALDO1;
Intracellular transporter activity	1	4	0.0326904	1.49236	0.522635	1	1	1	ATG16L1;
Neurotransmitter transporter activity	1	5	0.0326904	1.19449	0.603219	1	1	1	SV2A;
Clathrin binding	1	1	0.0326904	5.92512	0.168772	1	0.804362	1	PICALM;
Transcription cofactor activity	3	8	0.0980713	2.22654	0.138778	1	0.777157	1	DCAF6; TP53INP1; SFMBT1;
Spliceosomal catalysis	1	3	0.0326904	1.98816	0.425691	1	1	1	U2AF2;
Protein transporter activity	1	4	0.0326904	1.49236	0.522635	1	1	1	AP3M1;
Mannosyltransferase activity	2	10	0.0653808	1.18976	0.522851	1	1	1	ALG1; POMGNT1;
Caspase activator activity	4	7	0.130762	3.38941	0.0184133	1	0.196408	0.641035	DIABLO; RASSF2; WDR92; GRAMD4;
Protein domain specific binding	1	6	0.0326904	0.995736	0.670203	1	1	1	SYNJ2BP;
Structural constituent of nuclear pore	1	2	0.0326904	2.9773	0.309068	1	1	1	POM121;
Carrier activity	1	3	0.0326904	1.98816	0.425691	1	1	1	SLC19A3;
TRNA ligase activity	1	2	0.0326904	2.9773	0.309068	1	1	1	IARS2;
Endopeptidase activity	1	2	0.0326904	2.9773	0.309068	1	1	1	MALT1;
Peptide transporter activity	1	1	0.0326904	5.92512	0.168772	1	0.804362	1	TRPC4AP;
Protein translocase activity	1	3	0.0326904	1.98816	0.425691	1	1	1	SEC61A2;
Protein-hormone receptor activity	1	2	0.0326904	2.9773	0.309068	1	1	1	ADIPOR2;
Protease activator activity	1	2	0.0326904	2.9773	0.309068	1	1	1	SPCS3;
Pattern recognition receptor activity	1	1	0.0326904	5.92512	0.168772	1	0.804362	1	COLEC12;

## Sheet: Biological process
Analysis: Biological process
Dataset name: strong and week gene-targets
Number of genes in the dataset: 3111
Number of genes in the dataset (which are available in Biological process database) :3058
Number of genes in background: 18124
Is analysis quantitative: No
						Corrected p-values
Biological process	No. of genes in the dataset	No. of genes in the background dataset	Percentage of genes	Fold enrichment	P-value (Hypergeometric test)	Bonferroni method	BH method	Q-value (Storey-Tibshirani method)	genes mapped (from input data set)
Biological_process unknown	640	4731	20.9287	0.801767	1	1	1	1	FNDC9; KIAA1143; POTEG; RHBDF2; TOMM40L; ZNF609; MAGEA3; PRR5-ARHGAP8; TMED4; R3HDM2; RFWD3; CEP170B; SBDS; WDR61; KIAA0141; BSDC1; FAM103A1; C9orf40; ANKRD17; TMEM184B; ARMC8; LAMTOR1; WDR3; DCTN5; PPAN-P2RY11; FANCI; PRAF2; AIDA; RALGAPA2; C5orf24; PRRC2A; DCAF7; TMEM165; DNAJC16; METTL25; NHLRC3; TMTC3; SMCR8; C5orf51; CHTOP; TXLNG; C11orf57; C1orf21; NAT8L; RICTOR; OLFM4; MYCL; NRM; ANKRD46; …
Protein metabolism	309	1323	10.1046	1.38428	2.05788e-10	3.66303e-08	1.83152e-08	6.40573e-08	HSPA4; MIDN; USP47; RPL3; METAP2; RPS13; LTA4H; PCGF3; DNAJC6; MKRN1; PSMB2; AGO1; UBA52; RPS24; GARS; RPS4Y1; EIF3C; EIF3A; MBTPS1; ESPL1; GRPEL2; MDM4; RNF144B; EIF4G2; RNF44; FBXW2; PM20D2; IGF2BP3; FBXL20; PMPCA; USP38; ARIH1; DTX3L; ZFAND4; CPA4; PRSS22; ZNRF2; MMP13; RPL5; UBE2E3; USP1; EEF1A1; RPL7A; RPL19; PSMA5; UBQLN1; CUL1; RPL15; UBB; RPL10A; RPL26; EIF5A; RPLP1; RPL21; RPS15A; RPL7; …
Metabolism	289	1683	9.45062	1.01775	0.376259	1	1	1	PAFAH2; ERO1A; GATM; MARS2; PLD3; SIRT1; CHST6; LDHA; PTGES2; DOT1L; FUT10; TAZ; NME4; ADIPOR2; PDE12; SUOX; NAA30; ACER2; ATP6V1F; HHAT; ETNK2; ATP6V1G1; QDPR; ACOT9; GLO1; PGM2L1; AREL1; AHCYL2; PLCG2; SDR42E1; FIGN; AK4; FMO4; COX6B1; ADH5; EDEM3; CTPS1; AMD1; CTDSPL; ATP5A1; OXCT1; VCP; ALDH9A1; OXA1L; NDUFA9; GFOD1; COX5A; ATP5L; SRD5A3; PRDX1; NTAN1; SAT1; LDHB; AGPAT3; NDUFA2; DDX21; PAPSS…
Energy pathways	275	1633	8.99281	0.998102	0.525965	1	1	1	PAFAH2; ERO1A; GATM; MARS2; PLD3; SIRT1; CHST6; LDHA; PTGES2; DOT1L; FUT10; TAZ; NME4; ADIPOR2; PDE12; NAA30; ACER2; ATP6V1F; HHAT; ETNK2; ATP6V1G1; QDPR; GLO1; PGM2L1; NAA20; AREL1; PLCG2; SDR42E1; FIGN; AK4; FMO4; COX6B1; ADH5; EDEM3; CTPS1; CTDSPL; ATP5A1; OXCT1; VCP; ALDH9A1; OXA1L; NDUFA9; GFOD1; COX5A; ATP5L; PRDX1; NTAN1; SAT1; LDHB; NDUFA2; DDX21; PAPSS1; PAFAH1B1; ODC1; PANK3; NDUFC2; NS…
Cell growth and/or maintenance	188	1125	6.14781	0.990467	0.572521	1	1	1	DYRK3; TUBB4A; ACTB; KIF1B; MYO9A; FLNB; ACTN4; KRTAP19-1; PAK4; FNDC3A; CLDN12; BCCIP; BHLHB9; KIF27; COL8A1; VCL; KLHDC8B; THBS1; RDX; SOD2; WASL; ACTA1; EMILIN2; DNAH9; SREK1IP1; ITM2B; GDE1; ABLIM1; ACTR1B; JPH1; COL4A1; NIP7; PFN2; MKLN1; MAP4; NDE1; PPP1CB; NGRN; FSCN1; ARHGDIA; TUBB; FN1; WASF3; KLHL20; ELMO2; ERRFI1; MSN; FERMT2; KIF13A; TJAP1; LMNB1; ARPC3; TIMP3; CORO1A; TNIP1; SPAG5; T…
Transport	190	1215	6.21321	0.926855	0.891328	1	1	1	TRAPPC10; AQP6; STX3; SLC10A3; ATP2A2; SLC35A4; GORASP2; ARL6IP1; SNUPN; SLC12A2; RYR2; CACNG8; PEX6; SLC25A1; DDX18; CACHD1; IPO7; SLC20A1; FXN; RHD; SLC11A2; AP1S1; SLC12A7; GGA3; MFSD8; SLC5A6; RAB11FIP4; KPNA5; NUP155; SLC16A9; SURF4; TGOLN2; GOLGA4; SLC19A3; SLC38A7; IPO9; SNX4; ATP1B3; TM9SF3; VPS45; PIKFYVE; GOSR1; KDELR2; ATP1A2; SLC17A8; ATP6V1E1; HFE; SEC23A; STX16; SEC24A; ARF4; TOMM20…
Cell communication	543	3713	17.7567	0.866756	0.999986	1	1	1	MARCKSL1; PDLIM5; SOCS7; SYT1; PDGFB; CDC25A; TGFBR1; NRAS; GPS1; COPS6; IP6K1; RAB5B; COPS3; FKBP10; GSK3A; PTP4A2; PSMG2; ACVR1B; SH3D19; RAB34; RAPGEFL1; NOTCH2; CCNB2; PTK2; FZD8; NPTX1; CCNF; RAB10; PPP2R5E; CDC42BPA; CBL; ITGA10; SLK; DUSP7; EYA3; IGF1R; MAP4K3; ITGB3; TXLNA; STK4; CALU; NCOA3; TNFSF9; MAPK6; EDN1; PGRMC1; PEX11B; PDP2; KREMEN1; PPP2R2A; MTOR; TRIB2; TNFRSF10B; RHOV; RHOB; …
Signal transduction	599	3934	19.588	0.902431	0.999234	1	1	1	DYRK3; MARCKSL1; PDLIM5; SOCS7; SYT1; PDGFB; CDC25A; TGFBR1; NRAS; GPS1; COPS6; IP6K1; RAB5B; COPS3; FKBP10; GSK3A; PTP4A2; PSMG2; ACVR1B; SH3D19; RAB34; RAPGEFL1; NOTCH2; CSNK2A1; CCNB2; PTK2; FZD8; NPTX1; CCNF; RAB10; PPP2R5E; CDC42BPA; CBL; DCAF7; ITGA10; SLK; DUSP7; EYA3; IGF1R; MAP4K3; ITGB3; TXLNA; STK4; CALU; NCOA3; TNFSF9; MAPK6; EDN1; PGRMC1; BCCIP; PEX11B; PDP2; KREMEN1; PPP2R2A; MTOR; …
Regulation of nucleobase, nucleoside, nucleotide and nucleic acid metabolism	654	2828	21.3865	1.37063	6.10075e-21	1.08593e-18	1.08593e-18	3.79806e-18	NAP1L1; STAT3; CRX; MEF2D; POLL; HMGA2; MYC; ZNF614; SAFB; FOXO3; SNW1; BRD2; ZNF581; JARID2; CBX6; CHD1; SUPT16H; TUT1; BPTF; HUWE1; SF3B4; PCF11; ZNF526; TAF5; MEF2C; SMARCC1; IRF2BP2; BAZ1B; TRRAP; GTF3C1; WBP11; DHX9; CSTF2T; SMARCD1; PRPF8; SRCAP; BCOR; RPL18A; NUDT21; GATAD2B; EWSR1; CNOT3; ARID3B; IGF2BP1; ONECUT2; BACH1; ZCCHC3; SMARCAD1; ABT1; POLR3D; HMGA1; CRY2; E2F5; SALL3; RRM2; ZNF2…
RNA metabolism	10	26	0.327011	2.28092	0.00713834	1	0.158828	0.555502	QKI; MTO1; WDR92; AQR; HNRNPUL1; APOBEC3F; DHX30; U2AF2; SNU13; UPF2;
Lipid transport	1	7	0.0327011	0.853923	0.725776	1	1	1	STARD5;
Regulation of physiological process	1	5	0.0327011	1.19481	0.603109	1	1	1	ADM;
Regulation of cell cycle	16	57	0.523218	1.66439	0.0235731	1	0.262251	0.917224	CCNC; CCNG1; CDKN1A; YWHAZ; SUMO1; E2F6; NOP2; GRB2; CCNE2; TAF1D; UBE2A; CHEK2; WDR92; KLF4; CCAR1; MAPK9;
Vesicle-mediated transport	3	17	0.0981033	1.04876	0.56561	1	1	1	BICD2; OSBPL2; MTMR14;
Carbohydrate metabolism	2	8	0.0654022	1.48723	0.401769	1	1	1	CHST9; GANAB;
Regulation of cell proliferation	8	23	0.261609	2.06315	0.0293829	1	0.307656	1	ID1; DLC1; TPD52L1; ABI2; MAPK7; TRAF4; PPP2R1B; TGFBR2;
Immune response	46	576	1.50425	0.47341	1	1	1	1	CXCL8; IL6R; MAGEA12; MAGEA6; LECT2; IL10; IL6; MICB; C1RL; ICOSLG; CD59; IFIT3; CD274; CLEC2D; LAMTOR5; NRP1; C3; IFNB1; SCRN1; ABCB9; CD55; HAUS8; PNMA1; IL1A; C1QBP; CSF1; IL11; BCL9; IL21R; IFNE; LY6G5B; SEMA7A; AIMP1; NPTN; CD69; CD180; CD226; LILRA2; IK; CD276; IGSF1; CTLA4; HLA-E; ZC3HAV1; IL6ST; ABCF2;
Anti-apoptosis	8	32	0.261609	1.48307	0.159381	1	0.910101	1	RNF7; SOD2; XIAP; APAF1; IGF1; NAMPT; MCL1; TAF4B;
Synapse organization and biogenesis	1	5	0.0327011	1.19481	0.603109	1	1	1	NLGN4X;
Proteolysis and peptidolysis	1	16	0.0327011	0.373891	0.948082	1	1	1	UBXN1;
Ion transport	4	48	0.130804	0.495026	0.971788	1	1	1	CACHD1; KCNC4; ATP11A; MCOLN2;
Endosome transport	2	3	0.0654022	3.95772	0.0757837	1	0.642357	1	ARF1; MTMR14;
Cell cycle	8	22	0.261609	2.15689	0.0223922	1	0.262251	0.917224	CDC14B; PITPNM1; CSNK1A1; CDC20; PRC1; TECPR2; FKBPL; ZWINT;
Apoptosis	56	220	1.83126	1.50882	0.00076401	0.135994	0.0306607	0.107236	CASP3; TIAF1; BCL2L1; TNFRSF10B; PMAIP1; SUMO1; DIABLO; PEG10; GRB2; BCL2L11; BCL2; RASSF2; DLC1; CASP2; BAG4; MAPK7; BMF; BNIP3L; BBC3; BNIP3; NAIP; TFAP2A; BAG3; TRAF4; BID; MCL1; PDCD10; WDR92; HSPD1; SLFN13; FEM1B; UXT; RNF34; TP53; PDCD11; VOPP1; TESK2; QSOX2; DSTYK; SUPT7L; CCDC6; FAF1; BAK1; DNAJA3; CTNNBL1; PDCD6IP; BAG6; DIDO1; DEDD2; FKBP8; MAPK9; BFAR; MOAP1; GRAMD4; CIDEC; PHLPP2;
Regulation of gene expression, epigenetic	22	66	0.719424	1.97618	0.000834471	0.148536	0.0306607	0.107236	TAF5L; BAZ1B; ID1; CREM; NR6A1; CELF1; RLIM; WTIP; FOXP1; CBX3; H2AFV; SMAD2; TFAP2A; MBNL1; SFMBT1; BRCA1; CSDE1; EED; HNRNPUL1; CYTH2; MEN1; GATA3;
Regulation of immune response	3	8	0.0981033	2.22715	0.138691	1	0.910101	1	ID1; HSPD1; TGFBR2;
Fatty acid metabolism	2	12	0.0654022	0.991901	0.626024	1	1	1	ADIPOR2; ACSL3;
Regulation of cell growth	10	21	0.327011	2.82373	0.00106563	0.189682	0.0316136	0.110569	CTDSPL; TSC22D1; DCAF6; DLC1; TAF1D; CERS2; KLF10; CAMK2D; RTN4; TSC1;
Protein folding	7	16	0.228908	2.59503	0.0107384	1	0.212381	0.742803	CAPNS1; TAPBP; DNAJB6; DNAJB14; PPIA; HSPD1; CCT7;
Peptide metabolism	1	4	0.0327011	1.49277	0.52253	1	1	1	PPIA;
Cell motility	3	20	0.0981033	0.891528	0.680225	1	1	1	PAK4; IGF1; KIAA0556;
Cell-cell adhesion	1	12	0.0327011	0.498418	0.891206	1	1	1	PCDH10;
Cytoskeleton organization and biogenesis	5	21	0.163506	1.41328	0.273667	1	1	1	CDC42BPA; CFL2; LASP1; ARPC2; ARHGEF25;
Bone remodeling	1	3	0.0327011	1.9887	0.425596	1	1	1	RORA;
Cytokine and chemokine mediated signaling pathway	2	4	0.0654022	2.97076	0.134797	1	0.910101	1	RPS6KA5; SOCS5;
Cell adhesion	3	54	0.0981033	0.330299	0.996745	1	1	1	PCDHA1; PCDHA12; ISM2;
Mitochondrial transport	1	5	0.0327011	1.19481	0.603109	1	1	1	SYNJ2BP;
Cell proliferation	11	39	0.359712	1.67273	0.0532214	1	0.5263	1	CDV3; NAA20; IKZF3; SOD2; NOP2; PDGFA; IGF1; CSF1; TPD52; IL5RA; MTFP1;
Cell differentiation	6	29	0.196207	1.22784	0.362916	1	1	1	TFAP2A; BTBD1; UXT; CSF1; NDRG3; KIAA1109;
Hemopoiesis	1	4	0.0327011	1.49277	0.52253	1	1	1	CSF1;
DNA repair	8	58	0.261609	0.818361	0.784894	1	1	1	BCCIP; USP1; RAD51C; UBE2A; MSH6; TDG; CSNK1E; MPG;
Protein modification	5	20	0.163506	1.4839	0.23921	1	1	1	CSNK2A1; SUMO1; B3GALT5; EHMT2; SPCS3;
DNA replication	6	13	0.196207	2.73787	0.0134091	1	0.216984	0.758901	DNA2; RFC2; ORC5; MCM8; POLI; MCM7;
Neurogenesis	2	7	0.0654022	1.69939	0.336	1	1	1	VANGL2; CLN8;
Regulation of signal transduction	6	24	0.196207	1.48353	0.207511	1	0.998296	1	COPS8; BHLHB9; MALT1; CBY1; LASP1; DAND5;
Cell-cell signaling	3	16	0.0981033	1.11427	0.522223	1	1	1	WNT16; MAST3; AP5Z1;
Enzyme linked receptor protein signaling pathway	1	1	0.0327011	5.92673	0.168727	1	0.910101	1	FGFR3;
Cellular morphogenesis during differentiation	2	3	0.0654022	3.95772	0.0757837	1	0.642357	1	FGFR3; HOXA1;
RNA localization	1	2	0.0327011	2.97811	0.308992	1	1	1	FUS;
Lipid metabolism	11	33	0.359712	1.97677	0.0160571	1	0.233886	0.818018	TAZ; INSIG1; PIKFYVE; PITPNM1; IGF1; MGLL; SCD5; ARFGAP1; PON2; MTMR14; KIAA1109;
Cell migration	4	15	0.130804	1.58336	0.238501	1	1	1	ELMO2; PDGFA; NRP1; TCOF1;
Chromosome organization and biogenesis	2	4	0.0654022	2.97076	0.134797	1	0.910101	1	HIST1H2BD; TERF2IP;
Wound healing	1	3	0.0327011	1.9887	0.425596	1	1	1	IGF1;
Nucleobase, nucleoside, nucleotide and nucleic acid transport	4	7	0.130804	3.39033	0.0183956	1	0.233886	0.818018	NABP1; EDC3; ZBTB39; IL5RA;
Regulation of translation	6	13	0.196207	2.73787	0.0134091	1	0.216984	0.758901	CPEB2; RPS6KA5; DUS2; EIF6; FXR1; PAIP1;
Cell surface receptor linked signal transduction	3	8	0.0981033	2.22715	0.138691	1	0.910101	1	COLEC12; PDGFA; SMAD1;
Microtubule-based process	2	5	0.0654022	2.37779	0.200211	1	0.989931	1	KIFC1; TBCEL;
Cell maturation	1	4	0.0327011	1.49277	0.52253	1	1	1	IKZF3;
Inflammatory response	1	14	0.0327011	0.427266	0.924843	1	1	1	NLRP3;
Chromosome segregation	1	7	0.0327011	0.853923	0.725776	1	1	1	NUF2;
Cell-matrix adhesion	1	4	0.0327011	1.49277	0.52253	1	1	1	PKD1;
Transcription	17	46	0.555919	2.19113	0.000861256	0.153304	0.0306607	0.107236	SAP30L; MAFG; NFYC; CNOT1; BRWD1; EID2B; ZNF207; WDR92; UXT; RPS6KA5; PKNOX1; ZBTB34; TCOF1; TRAPPC2; PPARD; ZNF492; RSBN1;
Regulation of enzyme activity	2	5	0.0654022	2.37779	0.200211	1	0.989931	1	CAMKK2; AURKAIP1;
Electron transport	1	6	0.0327011	0.996007	0.670094	1	1	1	UQCR10;
Development	2	6	0.0654022	1.98215	0.268187	1	1	1	NUMB; TFAP2A;
Cell organization and biogenesis	4	7	0.130804	3.39033	0.0183956	1	0.233886	0.818018	UBXN2B; LPCAT1; SUN2; KIAA1109;
Calcium-mediated signaling	2	9	0.0654022	1.32217	0.464255	1	1	1	CAMKK2; CABYR;
Muscle contraction	2	5	0.0654022	2.37779	0.200211	1	0.989931	1	TTN; PNKD;
Protein targeting	1	5	0.0327011	1.19481	0.603109	1	1	1	AP3M1;
Protein localization	1	3	0.0327011	1.9887	0.425596	1	1	1	COX18;
Ribosome biogenesis and assembly	1	4	0.0327011	1.49277	0.52253	1	1	1	TCOF1;
Mitosis	1	5	0.0327011	1.19481	0.603109	1	1	1	ANAPC11;
Skeletal development	1	4	0.0327011	1.49277	0.52253	1	1	1	CLEC2D;
Muscle development	1	5	0.0327011	1.19481	0.603109	1	1	1	TTN;
Regulation of endocytosis	2	4	0.0654022	2.97076	0.134797	1	0.910101	1	PICALM; SCYL2;
Protein transport	1	11	0.0327011	0.543688	0.869107	1	1	1	ARFGAP1;
Morphogenesis	3	3	0.0981033	5.92673	0.0047995	0.854311	0.122044	0.426851	TRIM71; NRP1; DAND5;
Vesicle docking	2	4	0.0654022	2.97076	0.134797	1	0.910101	1	IP6K1; VAPA;
Cell death	1	6	0.0327011	0.996007	0.670094	1	1	1	RASSF2;
Mitochondrion organization and biogenesis	1	2	0.0327011	2.97811	0.308992	1	1	1	MFN1;
Golgi organization and biogenesis	1	1	0.0327011	5.92673	0.168727	1	0.910101	1	COG5;
Spindle assembly	1	2	0.0327011	2.97811	0.308992	1	1	1	NUF2;
Regulation of exocytosis	1	5	0.0327011	1.19481	0.603109	1	1	1	CADPS2;
Gene silencing	2	3	0.0654022	3.95772	0.0757837	1	0.642357	1	DICER1; AGO3;
Antigen presentation	1	1	0.0327011	5.92673	0.168727	1	0.910101	1	ABCB9;
Antigen receptor-mediated signaling pathway	1	1	0.0327011	5.92673	0.168727	1	0.910101	1	TRPC4AP;
Carbohydrate mediated signaling	1	2	0.0327011	2.97811	0.308992	1	1	1	COLEC12;
Biological_process	1	3	0.0327011	1.9887	0.425596	1	1	1	RWDD1;
Innate immune response	1	4	0.0327011	1.49277	0.52253	1	1	1	TLR10;
Regulation of cellular process	1	3	0.0327011	1.9887	0.425596	1	1	1	SREK1IP1;
Cell fate commitment	1	4	0.0327011	1.49277	0.52253	1	1	1	CDCA4;
Regulation of development	1	4	0.0327011	1.49277	0.52253	1	1	1	PBRM1;
Phosphoinositide-mediated signaling	1	1	0.0327011	5.92673	0.168727	1	0.910101	1	MTMR14;

## Sheet: Biological pathway
Analysis: Biological pathway
Dataset name: strong and week gene-targets
Number of genes in the dataset: 3111
Number of genes in the dataset (which are available in Biological pathway database) :1374
Number of genes in background: 6290
Is analysis quantitative: No
						Corrected p-values
Biological pathway	No. of genes in the dataset	No. of genes in the background dataset	Percentage of genes	Fold enrichment	P-value (Hypergeometric test)	Bonferroni method	BH method	Q-value (Storey-Tibshirani method)	genes mapped (from input data set)
The role of Nef in HIV-1 replication and disease pathogenesis	7	27	0.509461	1.18811	0.374205	1	0.797008	1	AP1S1; PAK2; AP2A1; AP1S3; ARF1; RAC1; AP2B1;
Interactions of Tat with host cellular proteins	1	2	0.0727802	2.30031	0.389194	1	0.797008	1	CDK9;
Vif-mediated degradation of APOBEC3G	28	69	2.03785	1.85807	0.00032596	0.543701	0.0025728	0.00607405	PSMB2; UBA52; ANAPC11; PSMA5; UBB; ANAPC1; CUL5; PSMA2; UBE2D1; UBC; PSMB5; PSMD4; CDC27; RPS27A; PSMA3; PSMD7; PSME3; PSMD5; PSMD11; PSMB1; PSMC3; RBX1; PSMD3; PSMB6; PSMD2; PSMA4; PSMA7; PSMF1;
APOBEC3G mediated resistance to HIV-1 infection	2	5	0.14556	1.83662	0.300845	1	0.717553	1	HMGA1; PPIA;
Nuclear import of Rev protein	9	30	0.655022	1.37442	0.191117	1	0.528896	1	NUP155; NUP210; NUP205; NUPL2; POM121; RANBP2; RCC1; KPNB1; NUP43;
Interactions of Rev with host cellular proteins	11	33	0.800582	1.52687	0.0864252	1	0.288314	0.680672	NUP155; NUP210; NUP205; NUPL2; POM121; XPO1; RANBP2; RCC1; KPNB1; RANGAP1; NUP43;
Nef mediated downregulation of MHC class I complex cell surface expression	2	9	0.14556	1.02125	0.617665	1	1	1	AP1S1; AP1S3;
Nef Mediated CD4 Down-regulation	3	9	0.218341	1.52934	0.311456	1	0.720539	1	AP2A1; ARF1; AP2B1;
Nef-mediates down modulation of cell surface receptors by recruiting them to clathrin adapters	5	20	0.363901	1.14618	0.451269	1	0.902538	1	AP1S1; AP2A1; AP1S3; ARF1; AP2B1;
Nef and signal transduction	2	8	0.14556	1.14875	0.549619	1	0.995401	1	PAK2; RAC1;
Developmental Biology	142	432	10.3348	1.50483	2.6261e-08	4.38034e-05	4.33697e-07	1.0239e-06	NUMB; NRAS; FOXO3; RPL3; CCNC; ACVR1B; RPS13; MEF2C; UBA52; CSNK2A1; RPS24; PTK2; RPS4Y1; RPL18A; ITGB3; NCOA3; CEBPB; SREBF1; RHOB; PLXND1; WASL; LEFTY1; EGR2; RPL5; RPL7A; RPL19; GRB2; RPL15; RPL10A; RPL26; MED12; ABLIM1; RPLP1; CREBBP; RPL21; RPS15A; RPL7; RPL10; RPL31; RPL14; RPS8; RPL36A; RPS27; AKT1; NCOR2; RAP1B; RHOA; EP300; CREB1; WNT1; NOTCH1; ROCK2; PLCG1; NCOA2; KRAS; PAK2; TRPC3; CTN…
Vpu mediated degradation of CD4	27	67	1.96507	1.84521	0.00047291	0.788815	0.00355322	0.00838868	PSMB2; UBA52; ANAPC11; PSMA5; UBB; ANAPC1; PSMA2; UBE2D1; UBC; PSMB5; PSMD4; CDC27; RPS27A; PSMA3; PSMD7; PSME3; PSMD5; PSMD11; PSMB1; BTRC; PSMC3; PSMD3; PSMB6; PSMD2; PSMA4; PSMA7; PSMF1;
Nef Mediated CD8 Down-regulation	2	7	0.14556	1.31262	0.473441	1	0.926332	1	AP2A1; AP2B1;
MicroRNA (miRNA) Biogenesis	9	22	0.655022	1.87399	0.0342739	1	0.141507	0.33408	AGO1; POLR2D; DICER1; AGO2; POLR2E; AGO3; POLR2I; POLR2L; AGO4;
Regulatory RNA pathways	9	22	0.655022	1.87399	0.0342739	1	0.141507	0.33408	AGO1; POLR2D; DICER1; AGO2; POLR2E; AGO3; POLR2I; POLR2L; AGO4;
Sema4D in semaphorin signaling	8	27	0.582242	1.35759	0.221512	1	0.567561	1	RHOB; RHOA; ROCK2; MYH10; RAC1; ARHGEF12; MYL6; MYH9;
Sema4D mediated inhibition of cell attachment and migration	2	8	0.14556	1.14875	0.549619	1	0.995401	1	RHOA; RAC1;
Sema4D induced cell migration and growth-cone collapse	8	22	0.582242	1.666	0.0867593	1	0.288851	0.68194	RHOB; RHOA; ROCK2; MYH10; RAC1; ARHGEF12; MYL6; MYH9;
SEMA3A-Plexin repulsion signaling by inhibiting Integrin adhesion	6	14	0.436681	1.9638	0.0640277	1	0.232297	0.548421	NRP1; RAC1; PLXNA1; TLN1; PIP5K1C; PLXNA3;
Axon guidance	59	219	4.29403	1.23345	0.0403117	1	0.163052	0.384944	NUMB; NRAS; CSNK2A1; PTK2; ITGB3; RHOB; PLXND1; WASL; GRB2; ABLIM1; RAP1B; RHOA; CREB1; ROCK2; PLCG1; KRAS; PAK2; TRPC3; AP2A1; EVL; YWHAB; PAK1; ST8SIA4; NRP1; TRPC6; GSK3B; SPTBN1; MYO10; MYH10; SDCBP; CDC42; SEMA6A; MAP2K1; HSP90AA1; SIAH2; RAC1; ARHGEF12; DPYSL2; PLXNA1; RPS6KA1; MAPK3; SEMA7A; CLTC; RPS6KA5; ABL2; CDK1; MYL6; HSP90AB1; MYH9; AP2B1; LAMC1; PITPNA; TLN1; EPHB2; EZR; CDK5R1; PI…
Semaphorin interactions	23	64	1.67394	1.64562	0.00675852	1	0.0362483	0.0855774	RHOB; PLXND1; RHOA; ROCK2; PAK2; PAK1; NRP1; GSK3B; MYH10; SEMA6A; HSP90AA1; RAC1; ARHGEF12; DPYSL2; PLXNA1; SEMA7A; MYL6; HSP90AB1; MYH9; TLN1; CDK5R1; PIP5K1C; PLXNA3;
NCAM signaling for neurite out-growth	15	57	1.0917	1.20529	0.249424	1	0.628458	1	NRAS; PTK2; ITGB3; GRB2; RAP1B; CREB1; KRAS; YWHAB; ST8SIA4; SPTBN1; MAP2K1; MAPK3; RPS6KA5; CDK1; TLN1;
Other semaphorin interactions	4	16	0.291121	1.14661	0.475384	1	0.926332	1	PLXND1; SEMA6A; PLXNA1; SEMA7A;
CRMPs in Sema3A signaling	6	16	0.436681	1.71848	0.115375	1	0.365865	0.863758	NRP1; GSK3B; DPYSL2; PLXNA1; CDK5R1; PLXNA3;
Sema3A PAK dependent Axon repulsion	8	15	0.582242	2.44294	0.00741306	1	0.0388836	0.0917991	PAK2; PAK1; NRP1; HSP90AA1; RAC1; PLXNA1; HSP90AB1; PLXNA3;
CHL1 interactions	1	5	0.0727802	0.92288	0.708517	1	1	1	NRP1;
Signal transduction by L1	14	35	1.01892	1.83192	0.0115074	1	0.055412	0.13082	CSNK2A1; RHOB; RHOA; AP2A1; PAK1; NRP1; MAP2K1; RAC1; RPS6KA1; MAPK3; CLTC; RPS6KA5; AP2B1; CLTA;
CDO in myogenesis	3	24	0.218341	0.573899	0.921423	1	1	1	MEF2C; CTNNB1; CDC42;
Myogenesis	3	24	0.218341	0.573899	0.921423	1	1	1	MEF2C; CTNNB1; CDC42;
Neurofascin interactions	1	9	0.0727802	0.513166	0.891369	1	1	1	SDCBP;
Regulation of gene expression in late stage (branching morphogenesis) pancreatic bud precursor cells	3	6	0.218341	2.29273	0.122727	1	0.371565	0.877215	NOTCH1; RBPJ; HES1;
Regulation of beta-cell development	55	108	4.00291	2.33152	2.03353e-11	3.39193e-08	4.4051e-10	1.03999e-09	RPL3; RPS13; UBA52; RPS24; RPS4Y1; RPL18A; RPL5; RPL7A; RPL19; RPL15; RPL10A; RPL26; RPLP1; RPL21; RPS15A; RPL7; RPL10; RPL31; RPL14; RPS8; RPL36A; RPS27; AKT1; CREB1; NOTCH1; RPS7; RPLP0; RPL13A; RPS27A; RPS26; RPL13; RPL37; RPL39; RPL32; RPL27A; RPS3; RPS12; RBPJ; RPS4X; RPL23; RPS25; RPL27; RPL11; RPL24; RPS14; RPL8; RPS28; RPS3A; HES1; RPS5; RPS23; RPS10; FAU; RPL22; RPL9;
Netrin mediated repulsion signals	4	15	0.291121	1.223	0.421501	1	0.855308	1	PTK2; ITGB3; RAP1B; TLN1;
Signaling by Robo receptor	4	23	0.291121	0.797791	0.773125	1	1	1	EVL; CDC42; RAC1; ABL2;
Role of second messengers in netrin-1 signaling	4	10	0.291121	1.83388	0.155386	1	0.45154	1	PLCG1; TRPC3; TRPC6; PITPNA;
Inactivation of Cdc42 and Rac	2	8	0.14556	1.14875	0.549619	1	0.995401	1	CDC42; RAC1;
Role of Abl in Robo-Slit signaling	1	9	0.0727802	0.513166	0.891369	1	1	1	ABL2;
Activation of Rac	1	8	0.0727802	0.577232	0.860957	1	1	1	RAC1;
Recycling pathway of L1	12	32	0.873362	1.71759	0.031823	1	0.132702	0.313292	NUMB; ITGB3; RAP1B; AP2A1; DPYSL2; RPS6KA1; CLTC; RPS6KA5; AP2B1; TLN1; EZR; CLTA;
L1CAM interactions	24	79	1.74672	1.39114	0.0473549	1	0.180378	0.425847	NUMB; CSNK2A1; ITGB3; RHOB; RAP1B; RHOA; AP2A1; PAK1; NRP1; SPTBN1; SDCBP; MAP2K1; RAC1; DPYSL2; RPS6KA1; MAPK3; CLTC; RPS6KA5; AP2B1; LAMC1; TLN1; EPHB2; EZR; CLTA;
Interaction between L1 and Ankyrins	1	12	0.0727802	0.384981	0.948208	1	1	1	SPTBN1;
Signal amplification	3	16	0.218341	0.86067	0.712597	1	1	1	GNA13; GNAI2; GNAQ;
Platelet Adhesion to exposed collagen	2	13	0.14556	0.707262	0.812187	1	1	1	LYN; ITGA2;
Reduction of cytosolic Ca++ levels	3	10	0.218341	1.37656	0.378343	1	0.797008	1	ATP2A2; ATP2B1; ATP2B4;
Elevation of cytosolic Ca2+ levels	2	6	0.14556	1.53103	0.389903	1	0.797008	1	TRPC3; TRPC6;
Platelet calcium homeostasis	5	16	0.363901	1.43254	0.259853	1	0.643889	1	ATP2A2; TRPC3; TRPC6; ATP2B1; ATP2B4;
Nitric oxide stimulates guanylate cyclase	1	12	0.0727802	0.384981	0.948208	1	1	1	NOS2;
Prostacyclin signalling through prostacyclin receptor	1	4	0.0727802	1.15302	0.626983	1	1	1	GNAS;
GP1b-IX-V activation signalling	3	9	0.218341	1.52934	0.311456	1	0.720539	1	YWHAZ; FLNA; PIK3R1;
Platelet activation, signaling and aggregation	38	138	2.76565	1.26081	0.0654676	1	0.235832	0.556769	PTK2; ITGB3; CALU; RHOB; CRK; YWHAZ; VCL; LYN; PLCG2; GNA13; GRB2; AKT1; RAP1B; RHOA; SHC1; PDPK1; TRPC3; FLNA; PIK3R1; PIK3CG; TRPC6; TTN; PPIA; PRKCD; PIK3R2; MGLL; RAC1; PFN1; GNAI2; HABP4; MAPK3; LAMP2; ARRB1; AP2B1; TLN1; WDR1; PRKCA; GNAQ;
Transcriptional Regulation of White Adipocyte Differentiation	22	69	1.60116	1.46006	0.03377	1	0.14047	0.33163	CCNC; NCOA3; CEBPB; SREBF1; EGR2; MED12; CREBBP; NCOR2; EP300; WNT1; NCOA2; PCK1; MED23; MED1; MED13; MED29; PPARGC1A; KLF4; NFKB1; MED16; MED19; MED7;
Regulation of Signaling by NODAL	1	4	0.0727802	1.15302	0.626983	1	1	1	LEFTY1;
Elongation arrest and recovery	8	31	0.582242	1.18248	0.361901	1	0.797008	1	SUPT16H; POLR2D; CCNT2; POLR2E; CDK9; POLR2I; SUPT5H; POLR2L;
Regulation of gene expression in beta cells	52	98	3.78457	2.42928	9.4971e-12	1.58412e-08	2.1407e-10	5.0539e-10	RPL3; RPS13; UBA52; RPS24; RPS4Y1; RPL18A; RPL5; RPL7A; RPL19; RPL15; RPL10A; RPL26; RPLP1; RPL21; RPS15A; RPL7; RPL10; RPL31; RPL14; RPS8; RPL36A; RPS27; AKT1; CREB1; RPS7; RPLP0; RPL13A; RPS27A; RPS26; RPL13; RPL37; RPL39; RPL32; RPL27A; RPS3; RPS12; RPS4X; RPL23; RPS25; RPL27; RPL11; RPL24; RPS14; RPL8; RPS28; RPS3A; RPS5; RPS23; RPS10; FAU; RPL22; RPL9;
Signaling by NODAL	5	16	0.363901	1.43254	0.259853	1	0.643889	1	FOXO3; ACVR1B; LEFTY1; ACVR2B; SMAD4;
AKT-mediated inactivation of FOXO1A	2	3	0.14556	3.05697	0.122258	1	0.371565	0.877215	AKT1; CREB1;
Hemostasis	95	375	6.91412	1.15981	0.0541395	1	0.201329	0.47531	NRAS; ATP2A2; PTK2; ITGB3; CALU; RHOB; CRK; YWHAZ; VCL; LYN; PLCG2; CBX5; GNA13; GRB2; MAFG; VPS45; RAD51C; H3F3A; AKT1; RAP1B; RHOA; GATA4; FN1; ZFPM2; SHC1; MYB; PLCG1; KRAS; PDPK1; GATA6; TRPC3; WEE1; PHF21A; RACGAP1; HIST2H3D; FLNA; MFN2; PIK3R1; EHD1; ITGA5; PIK3CG; TRPC6; CAPZA1; ITGA2; KIF3A; IFNB1; NOS2; TTN; PPIA; PRKCD; RCOR1; ATP2B1; CDC42; SERPINE1; ITGA4; PIK3R2; MGLL; KLC2; PRCP; RA…
APC-Cdc20 mediated degradation of Nek2A	11	23	0.800582	2.19044	0.00508794	1	0.0277342	0.0654769	UBA52; ANAPC11; UBB; ANAPC1; UBE2D1; UBC; CDC27; RPS27A; MAD2L1; NEK2; CDC20;
Platelet homeostasis	7	40	0.509461	0.802067	0.802194	1	1	1	ATP2A2; TRPC3; TRPC6; NOS2; ATP2B1; GNAS; ATP2B4;
Tie2 Signaling	6	18	0.436681	1.52764	0.181822	1	0.510569	1	NRAS; GRB2; SHC1; KRAS; PIK3R1; PIK3R2;
Cell surface interactions at the vascular wall	15	72	1.0917	0.954222	0.628683	1	1	1	NRAS; ITGB3; LYN; GRB2; FN1; SHC1; PLCG1; KRAS; PIK3R1; ITGA5; PPIA; ITGA4; PIK3R2; F11R; BSG;
Dissolution of Fibrin Clot	1	10	0.0727802	0.461901	0.915132	1	1	1	SERPINE1;
Disinhibition of SNARE formation	1	8	0.0727802	0.577232	0.860957	1	1	1	AP2B1;
Platelet degranulation	10	28	0.727802	1.636	0.065886	1	0.235832	0.556769	CALU; VCL; FLNA; TTN; PPIA; PFN1; HABP4; LAMP2; TLN1; WDR1;
Arachidonate production from DAG	1	3	0.0727802	1.53609	0.522662	1	0.968667	1	MGLL;
Response to elevated platelet cytosolic Ca2+	12	39	0.873362	1.40938	0.125007	1	0.37774	0.891794	CALU; VCL; FLNA; TTN; PPIA; PFN1; HABP4; LAMP2; AP2B1; TLN1; WDR1; PRKCA;
Intrinsic Pathway	2	18	0.14556	0.510909	0.928882	1	1	1	PRCP; C1QBP;
Common Pathway	1	16	0.0727802	0.288796	0.980722	1	1	1	SERPINC1;
Formation of Fibrin Clot (Clotting Cascade)	4	33	0.291121	0.556109	0.950344	1	1	1	PRCP; C1QBP; SERPINC1; TFPI;
Extrinsic Pathway	1	5	0.0727802	0.92288	0.708517	1	1	1	TFPI;
Effects of PIP2 hydrolysis	4	20	0.291121	0.9174	0.66538	1	1	1	TRPC3; TRPC6; PRKCD; MGLL;
p130Cas linkage to MAPK signaling for integrins	5	10	0.363901	2.29121	0.0464388	1	0.18014	0.425285	PTK2; ITGB3; CRK; RAP1B; TLN1;
ADP signalling through P2Y purinoceptor 12	1	6	0.0727802	0.769322	0.77224	1	1	1	GNAI2;
ADP signalling through P2Y purinoceptor 1	1	10	0.0727802	0.461901	0.915132	1	1	1	GNAQ;
Thromboxane signalling through TP receptor	2	8	0.14556	1.14875	0.549619	1	0.995401	1	GNA13; GNAQ;
Thrombin signalling through proteinase activated receptors (PARs)	3	17	0.218341	0.810072	0.752321	1	1	1	MAPK3; ARRB1; GNAQ;
GPVI-mediated activation cascade	10	27	0.727802	1.69657	0.0522122	1	0.195269	0.461004	RHOB; LYN; PLCG2; AKT1; RHOA; PDPK1; PIK3R1; PIK3CG; PIK3R2; RAC1;
Platelet Aggregation (Plug Formation)	9	29	0.655022	1.4218	0.163638	1	0.47387	1	PTK2; ITGB3; CRK; GRB2; AKT1; RAP1B; SHC1; PDPK1; TLN1;
Integrin alphaIIb beta3 signaling	9	20	0.655022	2.06129	0.0176048	1	0.0793642	0.187368	PTK2; ITGB3; CRK; GRB2; AKT1; RAP1B; SHC1; PDPK1; TLN1;
GRB2:SOS provides linkage to MAPK signaling for Intergrins	5	10	0.363901	2.29121	0.0464388	1	0.18014	0.425285	PTK2; ITGB3; GRB2; RAP1B; TLN1;
Mitotic Telophase /Cytokinesis	6	18	0.436681	1.52764	0.181822	1	0.510569	1	PLK1; ANAPC11; ANAPC1; UBE2D1; CDC27; KIF20A;
Mitotic Metaphase/Anaphase Transition	9	22	0.655022	1.87399	0.0342739	1	0.141507	0.33408	SMC1A; PLK1; ANAPC11; ANAPC1; UBE2D1; CDC27; RAD21; STAG1; SMC3;
Mitotic Prometaphase	30	99	2.18341	1.38755	0.0300403	1	0.125582	0.296483	SMC1A; PLK1; ANAPC11; ANAPC1; PAFAH1B1; NDE1; RPS27; UBE2D1; CENPT; NUF2; CDC27; PPP1CC; MAD2L1; TAOK1; NDEL1; BIRC5; XPO1; RAD21; RANBP2; AURKB; CDC20; STAG1; MAPRE1; SMC3; RCC2; RANGAP1; KIF2C; ZWINT; INCENP; NUP43;
Mitotic Prophase	21	62	1.52838	1.55105	0.019289	1	0.0851164	0.200948	TUBB4A; CEP135; PLK1; YWHAE; PAFAH1B1; NDE1; TUBB; DYNC1H1; TUBG1; CSNK1E; HSP90AA1; CEP152; YWHAG; NEK2; CDK1; ACTR1A; ALMS1; TUBB4B; MAPRE1; DYNLL1; PPP2R1A;
Golgi Cisternae Pericentriolar Stack Reorganization	21	62	1.52838	1.55105	0.019289	1	0.0851164	0.200948	TUBB4A; CEP135; PLK1; YWHAE; PAFAH1B1; NDE1; TUBB; DYNC1H1; TUBG1; CSNK1E; HSP90AA1; CEP152; YWHAG; NEK2; CDK1; ACTR1A; ALMS1; TUBB4B; MAPRE1; DYNLL1; PPP2R1A;
Mitotic M-M/G1 phases	84	242	6.11354	1.58913	1.91837e-06	0.00319983	2.42412e-05	5.72302e-05	TUBB4A; PSMB2; UBA52; CEP135; SMC1A; PRIM2; PLK1; YWHAE; ANAPC11; PSMA5; UBB; ANAPC1; ORC5; PAFAH1B1; ORC2; PSMA2; NDE1; RPS27; TUBB; E2F3; UBE2D1; CENPT; DYNC1H1; UBC; NUF2; PSMB5; PSMD4; CDC27; E2F2; CDC6; PPP1CC; RPS27A; PSMA3; TUBG1; MAD2L1; ORC6; MCM8; TAOK1; RPA2; NDEL1; BIRC5; CSNK1E; HSP90AA1; CEP152; PSMD7; DBF4; XPO1; CDC7; YWHAG; RAD21; PSME3; PSMD5; NEK2; PSMD11; POLE; CDK1; RANBP2; A…
M Phase	48	158	3.49345	1.39094	0.00706592	1	0.0375349	0.0886149	TUBB4A; CEP135; SMC1A; PLK1; YWHAE; ANAPC11; ANAPC1; PAFAH1B1; NDE1; RPS27; TUBB; UBE2D1; CENPT; DYNC1H1; NUF2; CDC27; PPP1CC; TUBG1; MAD2L1; TAOK1; NDEL1; BIRC5; CSNK1E; HSP90AA1; CEP152; XPO1; YWHAG; RAD21; NEK2; CDK1; RANBP2; AURKB; ACTR1A; ALMS1; TUBB4B; CDC20; STAG1; MAPRE1; SMC3; DYNLL1; RCC2; RANGAP1; KIF20A; KIF2C; PPP2R1A; ZWINT; INCENP; NUP43;
Processing of Intronless Pre-mRNAs	5	14	0.363901	1.63705	0.172355	1	0.492273	1	PCF11; NUDT21; CPSF2; CSTF2; PABPN1;
DNA Replication	89	261	6.47744	1.56114	2.22629e-06	0.00371345	2.77123e-05	6.54252e-05	TUBB4A; PSMB2; UBA52; CDKN1A; CEP135; SMC1A; DNA2; PRIM2; RFC2; PLK1; YWHAE; ANAPC11; PSMA5; UBB; ANAPC1; ORC5; RB1; PAFAH1B1; ORC2; PSMA2; NDE1; RPS27; TUBB; E2F3; CDKN1B; UBE2D1; CENPT; DYNC1H1; UBC; NUF2; PSMB5; PSMD4; CDC27; E2F2; CDC6; PPP1CC; RPS27A; PSMA3; TUBG1; MAD2L1; ORC6; MCM8; TAOK1; RPA2; NDEL1; BIRC5; CSNK1E; HSP90AA1; CEP152; PSMD7; DBF4; XPO1; CDC7; YWHAG; RAD21; PSME3; PSMD5; NE…
Processing of Capped Intronless Pre-mRNA	6	23	0.436681	1.19569	0.38788	1	0.797008	1	PCF11; NUDT21; CPSF2; CSTF2; PABPN1; SNRPE;
Post-Elongation Processing of Intronless pre-mRNA	6	23	0.436681	1.19569	0.38788	1	0.797008	1	PCF11; NUDT21; CPSF2; CSTF2; PABPN1; SNRPE;
SLBP independent Processing of Histone Pre-mRNAs	1	10	0.0727802	0.461901	0.915132	1	1	1	SNRPE;
SLBP Dependent Processing of Replication-Dependent Histone Pre-mRNAs	1	11	0.0727802	0.419948	0.9337	1	1	1	SNRPE;
Post-Elongation Processing of the Transcript	11	43	0.800582	1.17187	0.330685	1	0.758711	1	PCF11; NUDT21; RNPS1; SRSF2; CPSF2; CSTF2; SRSF7; U2AF2; SRSF5; PABPN1; SNRPE;
Post-Elongation Processing of Intron-Containing pre-mRNA	10	34	0.727802	1.34738	0.191202	1	0.528896	1	PCF11; NUDT21; RNPS1; SRSF2; CPSF2; CSTF2; SRSF7; U2AF2; SRSF5; PABPN1;
mRNA 3'-end processing	10	34	0.727802	1.34738	0.191202	1	0.528896	1	PCF11; NUDT21; RNPS1; SRSF2; CPSF2; CSTF2; SRSF7; U2AF2; SRSF5; PABPN1;
PECAM1 interactions	2	7	0.14556	1.31262	0.473441	1	0.926332	1	ITGB3; PLCG1;
Basigin interactions	2	9	0.14556	1.02125	0.617665	1	1	1	PPIA; BSG;
Factors involved in megakaryocyte development and platelet production	39	119	2.83843	1.50056	0.00356889	1	0.0208874	0.0493124	CBX5; MAFG; VPS45; RAD51C; H3F3A; GATA4; ZFPM2; MYB; GATA6; WEE1; PHF21A; RACGAP1; HIST2H3D; MFN2; EHD1; CAPZA1; KIF3A; IFNB1; RCOR1; CDC42; KLC2; RAC1; KIF11; TP53; PRKAR1A; HIST2H3A; DOCK9; HDAC2; CAPZB; HDAC1; SIN3A; KIFC1; RBSN; KIF2C; HBB; GATA3; H3F3B; AKAP10; SH2B3;
Kinesins	6	21	0.436681	1.30951	0.301562	1	0.717553	1	RACGAP1; KIF3A; KLC2; KIF11; KIFC1; KIF2C;
Netrin-1 signaling	15	45	1.0917	1.52663	0.0502242	1	0.189106	0.446454	PTK2; ITGB3; WASL; ABLIM1; RAP1B; PLCG1; TRPC3; TRPC6; MYO10; CDC42; SIAH2; RAC1; PITPNA; TLN1; EZR;
DCC mediated attractive signaling	5	10	0.363901	2.29121	0.0464388	1	0.18014	0.425285	PTK2; WASL; ABLIM1; CDC42; RAC1;
ERK activation	3	6	0.218341	2.29273	0.122727	1	0.371565	0.877215	MAP2K1; MAPK3; CDK1;
ERK1 activation	3	3	0.218341	4.57785	0.0104056	1	0.0513507	0.121232	MAP2K1; MAPK3; CDK1;
NCAM1 interactions	1	23	0.0727802	0.20094	0.996586	1	1	1	ST8SIA4;
RAF/MAP kinase cascade	6	11	0.436681	2.4989	0.0179183	1	0.0803433	0.18968	NRAS; KRAS; YWHAB; MAP2K1; MAPK3; CDK1;
RAF activation	3	5	0.218341	2.75036	0.0729861	1	0.252574	0.596294	NRAS; KRAS; YWHAB;
MEK activation	4	7	0.291121	2.61871	0.0449494	1	0.175587	0.414538	NRAS; KRAS; YWHAB; MAP2K1;
RAF phosphorylates MEK	4	7	0.291121	2.61871	0.0449494	1	0.175587	0.414538	NRAS; KRAS; YWHAB; MAP2K1;
Neurotransmitter uptake and Metabolism In Glial Cells	1	2	0.0727802	2.30031	0.389194	1	0.797008	1	GLUL;
Astrocytic Glutamate-Glutamine Uptake And Metabolism	1	2	0.0727802	2.30031	0.389194	1	0.797008	1	GLUL;
Neurotransmitter Receptor Binding And Downstream Transmission In The Postsynaptic Cell	14	89	1.01892	0.720544	0.942289	1	1	1	CACNG8; GNG5; NSF; CREB1; PDPK1; CAMKK1; MDM2; CAMK2D; PLCB1; GNAI2; RPS6KA1; GNG7; AP2B1; MYO6;
Glutamate Binding, Activation of AMPA Receptors and Synaptic Plasticity	6	21	0.436681	1.30951	0.301562	1	0.717553	1	CACNG8; NSF; MDM2; CAMK2D; AP2B1; MYO6;
Trafficking of AMPA receptors	6	21	0.436681	1.30951	0.301562	1	0.717553	1	CACNG8; NSF; MDM2; CAMK2D; AP2B1; MYO6;
Trafficking of GluR2-containing AMPA receptors	2	7	0.14556	1.31262	0.473441	1	0.926332	1	NSF; AP2B1;
Activation of NMDA receptor upon glutamate binding and postsynaptic events	5	34	0.363901	0.674361	0.893259	1	1	1	CREB1; PDPK1; CAMKK1; CAMK2D; RPS6KA1;
Unblocking of NMDA receptor, glutamate binding and activation	1	11	0.0727802	0.419948	0.9337	1	1	1	CAMK2D;
Post NMDA receptor activation events	5	34	0.363901	0.674361	0.893259	1	1	1	CREB1; PDPK1; CAMKK1; CAMK2D; RPS6KA1;
Neuronal System	22	188	1.60116	0.535921	0.99991	1	1	1	SYT1; CACNG8; GNG5; NSF; CREB1; PDPK1; UNC13B; CAMKK1; MDM2; SLC38A2; HSPA8; CAMK2D; ALDH5A1; PLCB1; GNAI2; RPS6KA1; GLUL; KCNC4; GNG7; AP2B1; MYO6; KCNC1;
Smooth Muscle Contraction	5	24	0.363901	0.955228	0.627199	1	1	1	VCL; PXN; MYL6; TPM3; TLN1;
Striated Muscle Contraction	2	30	0.14556	0.306614	0.99431	1	1	1	VIM; TPM3;
Muscle contraction	6	50	0.436681	0.550147	0.975704	1	1	1	VCL; PXN; VIM; MYL6; TPM3; TLN1;
Inactivation of APC/C via direct inhibition of the APC/C complex	6	18	0.436681	1.52764	0.181822	1	0.510569	1	ANAPC11; ANAPC1; UBE2D1; CDC27; MAD2L1; CDC20;
Inhibition of the proteolytic activity of APC/C required for the onset of anaphase by mitotic spindle checkpoint components	6	18	0.436681	1.52764	0.181822	1	0.510569	1	ANAPC11; ANAPC1; UBE2D1; CDC27; MAD2L1; CDC20;
Amplification of signal from unattached kinetochores via a MAD2 inhibitory signal	1	2	0.0727802	2.30031	0.389194	1	0.797008	1	MAD2L1;
Transmission across Chemical Synapses	20	121	1.4556	0.756985	0.942096	1	1	1	SYT1; CACNG8; GNG5; NSF; CREB1; PDPK1; UNC13B; CAMKK1; MDM2; SLC38A2; HSPA8; CAMK2D; ALDH5A1; PLCB1; GNAI2; RPS6KA1; GLUL; GNG7; AP2B1; MYO6;
Acetylcholine Neurotransmitter Release Cycle	1	11	0.0727802	0.419948	0.9337	1	1	1	SYT1;
Dopamine Neurotransmitter Release Cycle	1	9	0.0727802	0.513166	0.891369	1	1	1	SYT1;
Norepinephrine Neurotransmitter Release Cycle	1	11	0.0727802	0.419948	0.9337	1	1	1	SYT1;
Neurotransmitter Release Cycle	5	26	0.363901	0.881777	0.701105	1	1	1	SYT1; UNC13B; SLC38A2; HSPA8; ALDH5A1;
Glutamate Neurotransmitter Release Cycle	3	11	0.218341	1.25153	0.4437	1	0.889532	1	SYT1; UNC13B; SLC38A2;
Serotonin Neurotransmitter Release Cycle	1	9	0.0727802	0.513166	0.891369	1	1	1	SYT1;
Degradation of GABA	1	2	0.0727802	2.30031	0.389194	1	0.797008	1	ALDH5A1;
GABA synthesis, release, reuptake and degradation	3	17	0.218341	0.810072	0.752321	1	1	1	SYT1; HSPA8; ALDH5A1;
RSK activation	2	7	0.14556	1.31262	0.473441	1	0.926332	1	PDPK1; RPS6KA1;
CREB phosphorylation through the activation of Ras	4	28	0.291121	0.655379	0.88991	1	1	1	CREB1; PDPK1; CAMK2D; RPS6KA1;
Ras activation uopn Ca2+ infux through NMDA receptor	1	17	0.0727802	0.271818	0.984944	1	1	1	CAMK2D;
Voltage gated Potassium channels	2	39	0.14556	0.235875	0.999224	1	1	1	KCNC4; KCNC1;
Activation of G protein gated Potassium channels	2	15	0.14556	0.613023	0.871542	1	1	1	GNG5; GNG7;
G protein gated Potassium channels	2	15	0.14556	0.613023	0.871542	1	1	1	GNG5; GNG7;
Inwardly rectifying K+ channels	2	23	0.14556	0.39989	0.974544	1	1	1	GNG5; GNG7;
Potassium Channels	4	76	0.291121	0.24151	0.999988	1	1	1	GNG5; KCNC4; GNG7; KCNC1;
Inhibition of adenylate cyclase pathway	1	13	0.0727802	0.35539	0.959543	1	1	1	GNAI2;
Activation of GABAB receptors	3	28	0.218341	0.491943	0.961694	1	1	1	GNG5; GNAI2; GNG7;
Inhibition of voltage gated Ca2+ channels via Gbeta/gamma subunits	2	15	0.14556	0.613023	0.871542	1	1	1	GNG5; GNG7;
Adenylate cyclase inhibitory pathway	1	13	0.0727802	0.35539	0.959543	1	1	1	GNAI2;
GABA B receptor activation	3	28	0.218341	0.491943	0.961694	1	1	1	GNG5; GNAI2; GNG7;
Presynaptic function of Kainate receptors	1	6	0.0727802	0.769322	0.77224	1	1	1	PLCB1;
GABA receptor activation	3	36	0.218341	0.382653	0.991686	1	1	1	GNG5; GNAI2; GNG7;
CREB phosphorylation through the activation of Adenylate Cyclase	1	5	0.0727802	0.92288	0.708517	1	1	1	CREB1;
Activation of Kainate Receptors upon glutamate binding	1	8	0.0727802	0.577232	0.860957	1	1	1	PLCB1;
Activation of CaMK IV	1	5	0.0727802	0.92288	0.708517	1	1	1	CREB1;
CREB phosphorylation through the activation of CaMKK	2	6	0.14556	1.53103	0.389903	1	0.797008	1	CREB1; CAMKK1;
CREB phosphorylation through the activation of CaMKII	2	15	0.14556	0.613023	0.871542	1	1	1	CREB1; CAMK2D;
Vpr-mediated nuclear import of PICs	8	31	0.582242	1.18248	0.361901	1	0.797008	1	HMGA1; NUP155; NUP210; NUP205; NUPL2; POM121; RANBP2; NUP43;
Vpr-mediated induction of apoptosis by mitochondrial outer membrane permeabilization	1	3	0.0727802	1.53609	0.522662	1	0.968667	1	SLC25A5;
Interactions of Vpr with host cellular proteins	9	34	0.655022	1.21277	0.316708	1	0.731674	1	HMGA1; NUP155; NUP210; NUP205; NUPL2; SLC25A5; POM121; RANBP2; NUP43;
Host Interactions of HIV factors	51	141	3.71179	1.65602	6.03621e-05	0.100684	0.00056564	0.0013354	PSMB2; UBA52; HMGA1; AP1S1; NUP155; ANAPC11; PSMA5; UBB; ANAPC1; CUL5; PSMA2; UBE2D1; PAK2; AP2A1; UBC; NUP210; NUP205; PSMB5; PSMD4; CDC27; AP1S3; NUPL2; SLC25A5; RPS27A; PSMA3; PPIA; ARF1; CDK9; RAC1; POM121; PSMD7; XPO1; PSME3; PSMD5; PSMD11; RANBP2; PSMB1; BTRC; RCC1; PSMC3; RBX1; KPNB1; PSMD3; PSMB6; AP2B1; PSMD2; RANGAP1; PSMA4; PSMA7; PSMF1; NUP43;
Rev-mediated nuclear export of HIV-1 RNA	10	32	0.727802	1.43156	0.141505	1	0.421481	0.995061	NUP155; NUP210; NUP205; NUPL2; POM121; XPO1; RANBP2; RCC1; RANGAP1; NUP43;
Pausing and recovery of Tat-mediated HIV-1 elongation	7	30	0.509461	1.06933	0.492592	1	0.957627	1	SUPT16H; POLR2D; POLR2E; CDK9; POLR2I; SUPT5H; POLR2L;
Pausing and recovery of HIV-1 elongation	8	31	0.582242	1.18248	0.361901	1	0.797008	1	SUPT16H; POLR2D; CCNT2; POLR2E; CDK9; POLR2I; SUPT5H; POLR2L;
Tat-mediated HIV-1 elongation arrest and recovery	7	30	0.509461	1.06933	0.492592	1	0.957627	1	SUPT16H; POLR2D; POLR2E; CDK9; POLR2I; SUPT5H; POLR2L;
Abortive elongation of HIV-1 transcript in the absence of Tat	5	23	0.363901	0.996742	0.586374	1	1	1	POLR2D; POLR2E; POLR2I; SUPT5H; POLR2L;
Formation of HIV-1 elongation complex in the absence of HIV-1 Tat	9	42	0.655022	0.981824	0.586645	1	1	1	SUPT16H; POLR2D; CCNT2; GTF2H1; POLR2E; CDK9; POLR2I; SUPT5H; POLR2L;
HIV-1 elongation arrest and recovery	8	31	0.582242	1.18248	0.361901	1	0.797008	1	SUPT16H; POLR2D; CCNT2; POLR2E; CDK9; POLR2I; SUPT5H; POLR2L;
HIV-1 Transcription Elongation	8	41	0.582242	0.894137	0.700574	1	1	1	SUPT16H; POLR2D; GTF2H1; POLR2E; CDK9; POLR2I; SUPT5H; POLR2L;
Formation of the HIV-1 Early Elongation Complex	6	32	0.436681	0.859509	0.730217	1	1	1	POLR2D; GTF2H1; POLR2E; POLR2I; SUPT5H; POLR2L;
Tat-mediated elongation of the HIV-1 transcript	8	41	0.582242	0.894137	0.700574	1	1	1	SUPT16H; POLR2D; GTF2H1; POLR2E; CDK9; POLR2I; SUPT5H; POLR2L;
Formation of HIV-1 elongation complex containing HIV-1 Tat	8	41	0.582242	0.894137	0.700574	1	1	1	SUPT16H; POLR2D; GTF2H1; POLR2E; CDK9; POLR2I; SUPT5H; POLR2L;
Transcription of the HIV genome	15	60	1.0917	1.14503	0.322592	1	0.744238	1	SUPT16H; TAF5; POLR2D; CCNT2; GTF2H1; GTF2E1; POLR2E; TAF13; GTF2A1; CDK9; TAF4B; GTF2E2; POLR2I; SUPT5H; POLR2L;
HIV-1 Transcription Initiation	11	39	0.800582	1.29203	0.216268	1	0.566658	1	TAF5; POLR2D; GTF2H1; GTF2E1; POLR2E; TAF13; GTF2A1; TAF4B; GTF2E2; POLR2I; POLR2L;
RNA Polymerase II HIV-1 Promoter Escape	11	39	0.800582	1.29203	0.216268	1	0.566658	1	TAF5; POLR2D; GTF2H1; GTF2E1; POLR2E; TAF13; GTF2A1; TAF4B; GTF2E2; POLR2I; POLR2L;
RNA Pol II CTD phosphorylation and interaction with CE	6	26	0.436681	1.05778	0.515884	1	0.968667	1	POLR2D; GTF2H1; POLR2E; POLR2I; SUPT5H; POLR2L;
Late Phase of HIV Life Cycle	25	92	1.81951	1.24434	0.132452	1	0.398073	0.939797	SUPT16H; TAF5; POLR2D; NUP155; CCNT2; GTF2H1; GTF2E1; NUP210; NUP205; POLR2E; NUPL2; TAF13; GTF2A1; CDK9; TAF4B; POM121; XPO1; GTF2E2; RANBP2; RCC1; POLR2I; SUPT5H; RANGAP1; POLR2L; NUP43;
Autointegration results in viral DNA circles	1	3	0.0727802	1.53609	0.522662	1	0.968667	1	HMGA1;
Uncoating of the HIV Virion	1	1	0.0727802	4.57785	0.218442	1	0.566658	1	PPIA;
Reverse Transcription of HIV RNA	1	1	0.0727802	4.57785	0.218442	1	0.566658	1	PPIA;
Early Phase of HIV Life Cycle	4	11	0.291121	1.66732	0.20406	1	0.557988	1	HMGA1; XRCC5; XRCC6; PPIA;
Binding and entry of HIV virion	1	2	0.0727802	2.30031	0.389194	1	0.797008	1	PPIA;
Integration of provirus	4	8	0.291121	2.29178	0.0746499	1	0.254114	0.59993	HMGA1; XRCC5; XRCC6; PPIA;
Minus-strand DNA synthesis	1	1	0.0727802	4.57785	0.218442	1	0.566658	1	PPIA;
Plus-strand DNA synthesis	1	1	0.0727802	4.57785	0.218442	1	0.566658	1	PPIA;
2-LTR circle formation	3	7	0.218341	1.96567	0.18106	1	0.510569	1	HMGA1; XRCC5; XRCC6;
HIV Life Cycle	29	103	2.11063	1.28923	0.0773896	1	0.260254	0.614425	SUPT16H; TAF5; HMGA1; POLR2D; NUP155; CCNT2; XRCC5; GTF2H1; XRCC6; GTF2E1; NUP210; NUP205; POLR2E; NUPL2; PPIA; TAF13; GTF2A1; CDK9; TAF4B; POM121; XPO1; GTF2E2; RANBP2; RCC1; POLR2I; SUPT5H; RANGAP1; POLR2L; NUP43;
Botulinum neurotoxicity	1	5	0.0727802	0.92288	0.708517	1	1	1	SYT1;
Translocation of BoNT Light chain	1	2	0.0727802	2.30031	0.389194	1	0.797008	1	SYT1;
HIV Infection	67	203	4.87627	1.51107	0.000125665	0.209609	0.00107492	0.00253774	SUPT16H; PSMB2; TAF5; UBA52; HMGA1; POLR2D; AP1S1; NUP155; CCNT2; XRCC5; ANAPC11; GTF2H1; PSMA5; UBB; ANAPC1; CUL5; XRCC6; PSMA2; UBE2D1; PAK2; GTF2E1; AP2A1; UBC; NUP210; NUP205; PSMB5; PSMD4; CDC27; POLR2E; AP1S3; NUPL2; SLC25A5; RPS27A; PSMA3; PPIA; TAF13; GTF2A1; ARF1; CDK9; TAF4B; RAC1; POM121; PSMD7; XPO1; GTF2E2; PSME3; PSMD5; PSMD11; RANBP2; PSMB1; BTRC; RCC1; PSMC3; RBX1; KPNB1; PSMD3; P…
PLC-gamma1 signalling	6	30	0.436681	0.91679	0.667022	1	1	1	CREB1; PLCG1; FRS2; PRKCD; PRKAR1A; PRKCA;
PI3K/AKT activation	14	30	1.01892	2.13714	0.00216675	1	0.013785	0.0325445	CDKN1A; MTOR; RICTOR; AKT1; RHOA; CREB1; CDKN1B; PHLPP1; PDPK1; IRS1; PTEN; MDM2; PIK3R1; PIK3R2;
Signalling to STAT3	1	3	0.0727802	1.53609	0.522662	1	0.968667	1	STAT3;
Signalling to ERK5	1	2	0.0727802	2.30031	0.389194	1	0.797008	1	MAPK7;
Retrograde neurotrophin signalling	4	11	0.291121	1.66732	0.20406	1	0.557988	1	AP2A1; CLTC; AP2B1; CLTA;
Nuclear Events (kinase and transcription factor activation)	6	15	0.436681	1.83297	0.0876573	1	0.29126	0.687626	MEF2C; CREB1; MAPK7; RPS6KA1; MAPK3; RPS6KA5;
ERK/MAPK targets	5	12	0.363901	1.90966	0.0994113	1	0.324227	0.765457	MEF2C; MAPK7; RPS6KA1; MAPK3; RPS6KA5;
Insulin receptor recycling	5	28	0.363901	0.818816	0.764175	1	1	1	ATP6V1F; ATP6V1G1; ATP6V1E1; IRS1; ATP6V1C1;
Signal attenuation	6	11	0.436681	2.4989	0.0179183	1	0.0803433	0.18968	CRK; GRB2; SHC1; IRS1; GRB10; MAPK3;
SOS-mediated signalling	8	15	0.582242	2.44294	0.00741306	1	0.0388836	0.0917991	NRAS; GRB2; KRAS; IRS1; YWHAB; MAP2K1; MAPK3; CDK1;
Activation of PKB	1	4	0.0727802	1.15302	0.626983	1	1	1	PDPK1;
p75 NTR receptor-mediated signalling	16	39	1.16448	1.87878	0.00532986	1	0.0288643	0.0681448	UBA52; YWHAE; UBB; RHOA; IKBKB; ARHGDIA; BCL2L11; UBC; RPS27A; ARHGEF1; ADAM17; RTN4; RAC1; MAPK8; NFKB1; IRAK1;
Signalling by NGF	51	143	3.71179	1.63287	9.19092e-05	0.153305	0.000811135	0.00191498	STAT3; NRAS; MEF2C; UBA52; CDKN1A; MTOR; RICTOR; CRK; YWHAE; GRB2; UBB; AKT1; RHOA; IKBKB; ARHGDIA; BCL2L11; CREB1; CDKN1B; PHLPP1; PLCG1; KRAS; MAPK7; PDPK1; FRS2; IRS1; PTEN; AP2A1; UBC; YWHAB; MDM2; PIK3R1; RPS27A; ARHGEF1; PRKCD; ADAM17; PIK3R2; RTN4; MAP2K1; RAC1; MAPK8; PRKAR1A; RPS6KA1; MAPK3; CLTC; RPS6KA5; CDK1; NFKB1; IRAK1; AP2B1; PRKCA; CLTA;
NRAGE signals death through JNK	3	8	0.218341	1.72027	0.244906	1	0.618009	1	BCL2L11; RAC1; MAPK8;
Cell death signalling via NRAGE, NRIF and NADE	8	21	0.582242	1.74529	0.0676737	1	0.241196	0.569432	UBA52; YWHAE; UBB; BCL2L11; UBC; RPS27A; RAC1; MAPK8;
NRIF signals cell death from the nucleus	5	14	0.363901	1.63705	0.172355	1	0.492273	1	UBA52; UBB; UBC; RPS27A; MAPK8;
Inhibition of TSC complex formation by PKB	1	3	0.0727802	1.53609	0.522662	1	0.968667	1	TSC1;
mTOR signalling	9	27	0.655022	1.52708	0.114951	1	0.365865	0.863758	MTOR; CAB39; STRADB; PRKAA1; PRKAB2; TSC1; EIF4B; RHEB; EIF4EBP1;
S6K1-mediated signalling	4	11	0.291121	1.66732	0.20406	1	0.557988	1	MTOR; EIF4B; RHEB; EIF4EBP1;
mTORC1-mediated signalling	4	11	0.291121	1.66732	0.20406	1	0.557988	1	MTOR; EIF4B; RHEB; EIF4EBP1;
Release of eIF4E	3	6	0.218341	2.29273	0.122727	1	0.371565	0.877215	MTOR; RHEB; EIF4EBP1;
S6K1 signalling	1	5	0.0727802	0.92288	0.708517	1	1	1	EIF4B;
Regulation of AMPK activity via LKB1	5	16	0.363901	1.43254	0.259853	1	0.643889	1	CAB39; STRADB; PRKAA1; PRKAB2; TSC1;
Energy dependent regulation of mTOR by LKB1-AMPK	6	17	0.436681	1.61745	0.1469	1	0.432914	1	CAB39; STRADB; PRKAA1; PRKAB2; TSC1; RHEB;
Regulation of Rheb GTPase activity by AMPK	4	10	0.291121	1.83388	0.155386	1	0.45154	1	PRKAA1; PRKAB2; TSC1; RHEB;
Signalling to p38 via RIT and RIN	6	16	0.436681	1.71848	0.115375	1	0.365865	0.863758	NRAS; KRAS; YWHAB; MAP2K1; MAPK3; CDK1;
p38MAPK events	2	9	0.14556	1.02125	0.617665	1	1	1	NRAS; KRAS;
Signalling to RAS	7	21	0.509461	1.5274	0.155199	1	0.45154	1	NRAS; GRB2; KRAS; YWHAB; MAP2K1; MAPK3; CDK1;
Signalling to ERKs	10	30	0.727802	1.52697	0.0995229	1	0.324227	0.765457	NRAS; CRK; GRB2; PLCG1; KRAS; FRS2; YWHAB; MAP2K1; MAPK3; CDK1;
Frs2-mediated activation	9	19	0.655022	2.16972	0.0119569	1	0.0569818	0.134527	NRAS; CRK; PLCG1; KRAS; FRS2; YWHAB; MAP2K1; MAPK3; CDK1;
ARMS-mediated activation	7	18	0.509461	1.78183	0.0770571	1	0.259659	0.613021	NRAS; CRK; KRAS; YWHAB; MAP2K1; MAPK3; CDK1;
Prolonged ERK activation events	9	20	0.655022	2.06129	0.0176048	1	0.0793642	0.187368	NRAS; CRK; PLCG1; KRAS; FRS2; YWHAB; MAP2K1; MAPK3; CDK1;
NF-kB is activated and signals survival	7	13	0.509461	2.46662	0.0114864	1	0.055412	0.13082	UBA52; UBB; IKBKB; UBC; RPS27A; NFKB1; IRAK1;
Axonal growth stimulation	3	5	0.218341	2.75036	0.0729861	1	0.252574	0.596294	RHOA; ARHGDIA; ARHGEF1;
p75NTR regulates axonogenesis	4	8	0.291121	2.29178	0.0746499	1	0.254114	0.59993	RHOA; ARHGDIA; ARHGEF1; RTN4;
NADE modulates death signalling	1	4	0.0727802	1.15302	0.626983	1	1	1	YWHAE;
p75NTR recruits signalling complexes	6	13	0.436681	2.11475	0.0446031	1	0.175587	0.414538	UBA52; UBB; IKBKB; UBC; RPS27A; IRAK1;
p75NTR signals via NF-kB	7	16	0.509461	2.00442	0.0414618	1	0.165847	0.391543	UBA52; UBB; IKBKB; UBC; RPS27A; NFKB1; IRAK1;
Axonal growth inhibition (RHOA activation)	4	7	0.291121	2.61871	0.0449494	1	0.175587	0.414538	RHOA; ARHGDIA; ARHGEF1; RTN4;
Regulated proteolysis of p75NTR	2	9	0.14556	1.02125	0.617665	1	1	1	ADAM17; NFKB1;
NGF signalling via TRKA from the plasma membrane	36	107	2.62009	1.54049	0.00306652	1	0.0183991	0.0434379	STAT3; NRAS; MEF2C; CDKN1A; MTOR; RICTOR; CRK; GRB2; AKT1; RHOA; CREB1; CDKN1B; PHLPP1; PLCG1; KRAS; MAPK7; PDPK1; FRS2; IRS1; PTEN; AP2A1; YWHAB; MDM2; PIK3R1; PRKCD; PIK3R2; MAP2K1; PRKAR1A; RPS6KA1; MAPK3; CLTC; RPS6KA5; CDK1; AP2B1; PRKCA; CLTA;
FGFR3 ligand binding and activation	1	2	0.0727802	2.30031	0.389194	1	0.797008	1	FGFR3;
FGFR3b ligand binding and activation	1	2	0.0727802	2.30031	0.389194	1	0.797008	1	FGFR3;
FGFR3c ligand binding and activation	1	2	0.0727802	2.30031	0.389194	1	0.797008	1	FGFR3;
FGFR1 ligand binding and activation	1	7	0.0727802	0.659576	0.82204	1	1	1	FGF2;
FGFR1b ligand binding and activation	1	6	0.0727802	0.769322	0.77224	1	1	1	FGF2;
AKT phosphorylates targets in the nucleus	2	4	0.14556	2.29463	0.209701	1	0.566658	1	AKT1; CREB1;
Negative regulation of the PI3K/AKT network	3	5	0.218341	2.75036	0.0729861	1	0.252574	0.596294	AKT1; PHLPP1; PTEN;
PIP3 activates AKT signaling	10	21	0.727802	2.18107	0.00778631	1	0.0399617	0.0943443	CDKN1A; MTOR; RICTOR; AKT1; CREB1; CDKN1B; PHLPP1; PDPK1; PTEN; MDM2;
AKT phosphorylates targets in the cytosol	4	9	0.291121	2.03742	0.111807	1	0.359334	0.84834	CDKN1A; AKT1; CDKN1B; MDM2;
FGFR ligand binding and activation	2	14	0.14556	0.656779	0.844419	1	1	1	FGFR3; FGF2;
EGFR downregulation	11	27	0.800582	1.86605	0.0207465	1	0.0913063	0.215562	UBA52; CBL; GRB2; UBB; AP2A1; UBC; RPS27A; CDC42; CLTC; AP2B1; CLTA;
Signaling by FGFR	33	95	2.40175	1.59051	0.00251669	1	0.0157814	0.0372577	NRAS; UBA52; CBL; CDKN1A; MTOR; RICTOR; FGFR3; GRB2; UBB; AKT1; CREB1; SHC1; CDKN1B; PHLPP1; PLCG1; KRAS; PDPK1; FRS2; PTEN; UBC; YWHAB; MDM2; PIK3R1; RPS27A; PRKCD; MAP2K1; GAB1; PRKAR1A; MAPK3; CDK1; FGF2; PRKCA; PPP2R1A;
SHC1 events in EGFR signaling	8	16	0.582242	2.29035	0.0120249	1	0.0569818	0.134527	NRAS; GRB2; SHC1; KRAS; YWHAB; MAP2K1; MAPK3; CDK1;
GAB1 signalosome	14	32	1.01892	2.00361	0.00451816	1	0.0252896	0.0597053	CDKN1A; MTOR; RICTOR; GRB2; AKT1; CREB1; CDKN1B; PHLPP1; PDPK1; PTEN; PXN; MDM2; PIK3R1; GAB1;
GRB2 events in EGFR signaling	7	15	0.509461	2.13796	0.0285832	1	0.119791	0.28281	NRAS; GRB2; KRAS; YWHAB; MAP2K1; MAPK3; CDK1;
IRS activation	1	5	0.0727802	0.92288	0.708517	1	1	1	IRS1;
IRS-mediated signalling	20	51	1.4556	1.79578	0.00363169	1	0.0211068	0.0498304	NRAS; MTOR; GRB2; CAB39; KRAS; PDPK1; IRS1; YWHAB; PIK3R1; STRADB; PRKAA1; PIK3R2; PRKAB2; MAP2K1; MAPK3; TSC1; CDK1; EIF4B; RHEB; EIF4EBP1;
PI3K Cascade	13	38	0.946143	1.5669	0.0541946	1	0.201329	0.47531	MTOR; CAB39; PDPK1; IRS1; PIK3R1; STRADB; PRKAA1; PIK3R2; PRKAB2; TSC1; EIF4B; RHEB; EIF4EBP1;
PKB-mediated events	9	28	0.655022	1.47256	0.138193	1	0.413835	0.977009	MTOR; CAB39; STRADB; PRKAA1; PRKAB2; TSC1; EIF4B; RHEB; EIF4EBP1;
SHC-related events	8	16	0.582242	2.29035	0.0120249	1	0.0569818	0.134527	NRAS; GRB2; SHC1; KRAS; YWHAB; MAP2K1; MAPK3; CDK1;
SHC activation	1	3	0.0727802	1.53609	0.522662	1	0.968667	1	SHC1;
SHC-mediated signalling	7	13	0.509461	2.46662	0.0114864	1	0.055412	0.13082	NRAS; GRB2; KRAS; YWHAB; MAP2K1; MAPK3; CDK1;
IRS-related events	20	53	1.4556	1.72803	0.0060496	1	0.0325508	0.0768481	NRAS; MTOR; GRB2; CAB39; KRAS; PDPK1; IRS1; YWHAB; PIK3R1; STRADB; PRKAA1; PIK3R2; PRKAB2; MAP2K1; MAPK3; TSC1; CDK1; EIF4B; RHEB; EIF4EBP1;
Signaling by Insulin receptor	27	79	1.96507	1.56496	0.00761166	1	0.0395522	0.0933775	NRAS; MTOR; ATP6V1F; CRK; ATP6V1G1; GRB2; ATP6V1E1; SHC1; CAB39; KRAS; PDPK1; IRS1; GRB10; YWHAB; PIK3R1; STRADB; PRKAA1; PIK3R2; ATP6V1C1; PRKAB2; MAP2K1; MAPK3; TSC1; CDK1; EIF4B; RHEB; EIF4EBP1;
Insulin receptor signalling cascade	23	56	1.67394	1.88067	0.000892751	1	0.00641857	0.0151534	NRAS; MTOR; CRK; GRB2; SHC1; CAB39; KRAS; PDPK1; IRS1; GRB10; YWHAB; PIK3R1; STRADB; PRKAA1; PIK3R2; PRKAB2; MAP2K1; MAPK3; TSC1; CDK1; EIF4B; RHEB; EIF4EBP1;
Spry regulation of FGF signaling	7	16	0.509461	2.00442	0.0414618	1	0.165847	0.391543	UBA52; CBL; GRB2; UBB; UBC; RPS27A; PPP2R1A;
PI-3K cascade	14	27	1.01892	2.37452	0.000581065	0.969216	0.00432686	0.0102151	CDKN1A; MTOR; RICTOR; GRB2; AKT1; CREB1; CDKN1B; PHLPP1; PDPK1; FRS2; PTEN; MDM2; PIK3R1; GAB1;
Negative regulation of FGFR signaling	8	17	0.582242	2.15571	0.0184387	1	0.0822348	0.194146	UBA52; CBL; GRB2; UBB; FRS2; UBC; RPS27A; PPP2R1A;
Phospholipase C-mediated cascade	5	27	0.363901	0.849131	0.734	1	1	1	CREB1; PLCG1; PRKCD; PRKAR1A; PRKCA;
SHC-mediated cascade	4	6	0.291121	3.05444	0.0232452	1	0.100448	0.237144	NRAS; GRB2; SHC1; KRAS;
Downstream signaling of activated FGFR	25	66	1.81951	1.73446	0.00214739	1	0.013785	0.0325445	NRAS; CDKN1A; MTOR; RICTOR; GRB2; AKT1; CREB1; SHC1; CDKN1B; PHLPP1; PLCG1; KRAS; PDPK1; FRS2; PTEN; YWHAB; MDM2; PIK3R1; PRKCD; MAP2K1; GAB1; PRKAR1A; MAPK3; CDK1; PRKCA;
FRS2-mediated cascade	8	15	0.582242	2.44294	0.00741306	1	0.0388836	0.0917991	NRAS; GRB2; KRAS; FRS2; YWHAB; MAP2K1; MAPK3; CDK1;
Signaling by EGFR	39	98	2.83843	1.82208	3.9948e-05	0.0666333	0.00038295	0.000904094	NRAS; UBA52; CBL; CDKN1A; MTOR; RICTOR; GRB2; UBB; AKT1; ADAM12; CREB1; SHC1; CDKN1B; PHLPP1; PLCG1; KRAS; PDPK1; PTEN; AP2A1; UBC; YWHAB; PXN; MDM2; PIK3R1; RPS27A; PRKCD; ADAM17; CDC42; MAP2K1; GAB1; PRKAR1A; MAPK3; CLTC; ADAM10; CDK1; AP2B1; LRIG1; PRKCA; CLTA;
Signal Transduction	188	1208	13.6827	0.712479	1	1	1	1	STAT3; CXCL8; PDGFB; TGFBR1; NRAS; SNW1; PSMB2; NOTCH2; MEF2C; UBA52; PTK2; FZD8; CBL; ITGA10; ITGB3; CDKN1A; EDN1; MTOR; ATP6V1F; RICTOR; RHOB; CRK; ATP6V1G1; SOCS1; THBS1; OPRL1; ITGA3; FPR1; FGFR3; BMPR2; FLT1; YWHAE; GNA13; ANAPC11; GRB2; PSMA5; CUL1; UBB; ANAPC1; CREBBP; PSMA2; AKT1; RAP1B; RHOA; ADAM12; IKBKB; ARHGDIA; ATP6V1E1; BCL2L11; FN1; KDR; CREB1; SHC1; WNT1; CAB39; NOTCH1; ROCK2; CD…
PKA activation	1	19	0.0727802	0.243221	0.990818	1	1	1	PRKAR1A;
PKA-mediated phosphorylation of CREB	2	20	0.14556	0.459844	0.952592	1	1	1	CREB1; PRKAR1A;
CaMK IV-mediated phosphorylation of CREB	1	5	0.0727802	0.92288	0.708517	1	1	1	CREB1;
DAG and IP3 signaling	5	27	0.363901	0.849131	0.734	1	1	1	CREB1; PLCG1; PRKCD; PRKAR1A; PRKCA;
EGFR interacts with phospholipase C-gamma	5	29	0.363901	0.79059	0.791684	1	1	1	CREB1; PLCG1; PRKCD; PRKAR1A; PRKCA;
Calmodulin induced events	4	25	0.291121	0.733993	0.828372	1	1	1	CREB1; PRKCD; PRKAR1A; PRKCA;
CaM pathway	4	25	0.291121	0.733993	0.828372	1	1	1	CREB1; PRKCD; PRKAR1A; PRKCA;
CDC6 association with the ORC:origin complex	7	11	0.509461	2.91469	0.00334246	1	0.0197004	0.0465101	ORC5; ORC2; E2F3; E2F2; CDC6; ORC6; MCM8;
Assembly of the ORC complex at the origin of replication	3	6	0.218341	2.29273	0.122727	1	0.371565	0.877215	ORC5; ORC2; ORC6;
Assembly of the pre-replicative complex	35	83	2.54731	1.93074	2.31903e-05	0.0386815	0.000226208	0.000534046	PSMB2; UBA52; ANAPC11; PSMA5; UBB; ANAPC1; ORC5; ORC2; PSMA2; E2F3; UBE2D1; UBC; PSMB5; PSMD4; CDC27; E2F2; CDC6; RPS27A; PSMA3; ORC6; MCM8; PSMD7; PSME3; PSMD5; PSMD11; PSMB1; PSMC3; PSMD3; MCM3; PSMB6; PSMD2; PSMA4; PSMA7; PSMF1; MCM7;
DNA Replication Pre-Initiation	40	98	2.91121	1.86879	1.57785e-05	0.0263185	0.000159989	0.000377712	PSMB2; UBA52; PRIM2; ANAPC11; PSMA5; UBB; ANAPC1; ORC5; ORC2; PSMA2; E2F3; UBE2D1; UBC; PSMB5; PSMD4; CDC27; E2F2; CDC6; RPS27A; PSMA3; ORC6; MCM8; RPA2; PSMD7; DBF4; CDC7; PSME3; PSMD5; PSMD11; POLE; PSMB1; PSMC3; PSMD3; MCM3; PSMB6; PSMD2; PSMA4; PSMA7; PSMF1; MCM7;
M/G1 Transition	40	98	2.91121	1.86879	1.57785e-05	0.0263185	0.000159989	0.000377712	PSMB2; UBA52; PRIM2; ANAPC11; PSMA5; UBB; ANAPC1; ORC5; ORC2; PSMA2; E2F3; UBE2D1; UBC; PSMB5; PSMD4; CDC27; E2F2; CDC6; RPS27A; PSMA3; ORC6; MCM8; RPA2; PSMD7; DBF4; CDC7; PSME3; PSMD5; PSMD11; POLE; PSMB1; PSMC3; PSMD3; MCM3; PSMB6; PSMD2; PSMA4; PSMA7; PSMF1; MCM7;
Autodegradation of Cdh1 by Cdh1:APC/C	26	60	1.89229	1.98417	0.000149908	0.250047	0.00125652	0.00296647	PSMB2; UBA52; ANAPC11; PSMA5; UBB; ANAPC1; PSMA2; UBE2D1; UBC; PSMB5; PSMD4; CDC27; RPS27A; PSMA3; PSMD7; PSME3; PSMD5; PSMD11; PSMB1; PSMC3; PSMD3; PSMB6; PSMD2; PSMA4; PSMA7; PSMF1;
APC/C:Cdc20 mediated degradation of Cyclin B	12	22	0.873362	2.49795	0.000799916	1	0.00580113	0.0136957	UBA52; ANAPC11; UBB; ANAPC1; UBE2D1; UBC; CDC27; RPS27A; PTTG1; CDK1; CDC20; CCNB1;
APC/C:Cdc20 mediated degradation of Securin	28	66	2.03785	1.94252	0.000132053	0.220264	0.00111809	0.00263967	PSMB2; UBA52; ANAPC11; PSMA5; UBB; ANAPC1; PSMA2; UBE2D1; UBC; PSMB5; PSMD4; CDC27; RPS27A; PSMA3; PTTG1; PSMD7; PSME3; PSMD5; PSMD11; PSMB1; PSMC3; PSMD3; CDC20; PSMB6; PSMD2; PSMA4; PSMA7; PSMF1;
Conversion from APC/C:Cdc20 to APC/C:Cdh1 in late anaphase	5	16	0.363901	1.43254	0.259853	1	0.643889	1	ANAPC11; ANAPC1; UBE2D1; CDC27; CDC20;
APC/C:Cdh1 mediated degradation of Cdc20 and other APC/C:Cdh1 targeted proteins in late mitosis/early G1	31	69	2.25619	2.05708	1.48115e-05	0.0247055	0.00015345	0.000362276	PSMB2; UBA52; PLK1; ANAPC11; PSMA5; UBB; ANAPC1; PSMA2; UBE2D1; UBC; PSMB5; PSMD4; CDC27; RPS27A; PSMA3; PTTG1; PSMD7; PSME3; PSMD5; PSMD11; AURKB; PSMB1; PSMC3; PSMD3; CDC20; PSMB6; PSMD2; PSMA4; PSMA7; PSMF1; AURKA;
Loss of Nlp from mitotic centrosomes	21	61	1.52838	1.57647	0.0159465	1	0.0730737	0.172517	TUBB4A; CEP135; PLK1; YWHAE; PAFAH1B1; NDE1; TUBB; DYNC1H1; TUBG1; CSNK1E; HSP90AA1; CEP152; YWHAG; NEK2; CDK1; ACTR1A; ALMS1; TUBB4B; MAPRE1; DYNLL1; PPP2R1A;
Regulation of mitotic cell cycle	37	81	2.69287	2.09142	1.36729e-06	0.00228064	1.78175e-05	4.20647e-05	PSMB2; UBA52; PLK1; ANAPC11; PSMA5; CUL1; UBB; ANAPC1; PSMA2; UBE2D1; UBC; PSMB5; PSMD4; CDC27; RPS27A; PSMA3; PTTG1; MAD2L1; PER2; PSMD7; PSME3; PSMD5; PSMD11; CDK1; AURKB; PSMB1; BTRC; PSMC3; PSMD3; CDC20; PSMB6; PSMD2; CCNB1; PSMA4; PSMA7; PSMF1; AURKA;
Recruitment of NuMA to mitotic centrosomes	5	12	0.363901	1.90966	0.0994113	1	0.324227	0.765457	TUBG1; TUBGCP5; CDK1; CCNB1; TUBGCP2;
Loss of proteins required for interphase microtubule organizationÃÂ from the centrosome	21	61	1.52838	1.57647	0.0159465	1	0.0730737	0.172517	TUBB4A; CEP135; PLK1; YWHAE; PAFAH1B1; NDE1; TUBB; DYNC1H1; TUBG1; CSNK1E; HSP90AA1; CEP152; YWHAG; NEK2; CDK1; ACTR1A; ALMS1; TUBB4B; MAPRE1; DYNLL1; PPP2R1A;
Phosphorylation of Emi1	8	20	0.582242	1.83251	0.0514051	1	0.192683	0.454898	PLK1; ANAPC11; ANAPC1; UBE2D1; CDC27; CDK1; CDC20; CCNB1;
APC/C-mediated degradation of cell cycle proteins	37	81	2.69287	2.09142	1.36729e-06	0.00228064	1.78175e-05	4.20647e-05	PSMB2; UBA52; PLK1; ANAPC11; PSMA5; CUL1; UBB; ANAPC1; PSMA2; UBE2D1; UBC; PSMB5; PSMD4; CDC27; RPS27A; PSMA3; PTTG1; MAD2L1; PER2; PSMD7; PSME3; PSMD5; PSMD11; CDK1; AURKB; PSMB1; BTRC; PSMC3; PSMD3; CDC20; PSMB6; PSMD2; CCNB1; PSMA4; PSMA7; PSMF1; AURKA;
Regulation of APC/C activators between G1/S and early anaphase	34	78	2.47453	1.9958	1.29191e-05	0.021549	0.000142708	0.000336916	PSMB2; UBA52; PLK1; ANAPC11; PSMA5; CUL1; UBB; ANAPC1; PSMA2; UBE2D1; UBC; PSMB5; PSMD4; CDC27; RPS27A; PSMA3; MAD2L1; PER2; PSMD7; PSME3; PSMD5; PSMD11; CDK1; PSMB1; BTRC; PSMC3; PSMD3; CDC20; PSMB6; PSMD2; CCNB1; PSMA4; PSMA7; PSMF1;
APC/C:Cdc20 mediated degradation of mitotic proteins	31	71	2.25619	1.99914	2.97312e-05	0.0495916	0.000286657	0.000676758	PSMB2; UBA52; ANAPC11; PSMA5; UBB; ANAPC1; PSMA2; UBE2D1; UBC; PSMB5; PSMD4; CDC27; RPS27A; PSMA3; PTTG1; MAD2L1; PSMD7; PSME3; PSMD5; PSMD11; CDK1; PSMB1; PSMC3; PSMD3; CDC20; PSMB6; PSMD2; CCNB1; PSMA4; PSMA7; PSMF1;
Phosphorylation of the APC/C	7	18	0.509461	1.78183	0.0770571	1	0.259659	0.613021	PLK1; ANAPC11; ANAPC1; UBE2D1; CDC27; CDK1; CCNB1;
Activation of APC/C and APC/C:Cdc20 mediated degradation of mitotic proteins	32	72	2.32897	2.03495	1.42338e-05	0.0237419	0.00014932	0.000352525	PSMB2; UBA52; PLK1; ANAPC11; PSMA5; UBB; ANAPC1; PSMA2; UBE2D1; UBC; PSMB5; PSMD4; CDC27; RPS27A; PSMA3; PTTG1; MAD2L1; PSMD7; PSME3; PSMD5; PSMD11; CDK1; PSMB1; PSMC3; PSMD3; CDC20; PSMB6; PSMD2; CCNB1; PSMA4; PSMA7; PSMF1;
SCF-beta-TrCP mediated degradation of Emi1	30	70	2.18341	1.96231	6.10413e-05	0.101817	0.000568809	0.00134288	PSMB2; UBA52; ANAPC11; PSMA5; CUL1; UBB; ANAPC1; PSMA2; UBE2D1; UBC; PSMB5; PSMD4; CDC27; RPS27A; PSMA3; PER2; PSMD7; PSME3; PSMD5; PSMD11; PSMB1; BTRC; PSMC3; PSMD3; CDC20; PSMB6; PSMD2; PSMA4; PSMA7; PSMF1;
Ubiquitin-dependent degradation of Cyclin D	27	66	1.96507	1.87317	0.000354993	0.592129	0.00274715	0.00648565	PSMB2; UBA52; CCND1; ANAPC11; PSMA5; UBB; ANAPC1; PSMA2; UBE2D1; UBC; PSMB5; PSMD4; CDC27; RPS27A; PSMA3; PSMD7; PSME3; PSMD5; PSMD11; PSMB1; PSMC3; PSMD3; PSMB6; PSMD2; PSMA4; PSMA7; PSMF1;
Ubiquitin-dependent degradation of Cyclin D1	27	66	1.96507	1.87317	0.000354993	0.592129	0.00274715	0.00648565	PSMB2; UBA52; CCND1; ANAPC11; PSMA5; UBB; ANAPC1; PSMA2; UBE2D1; UBC; PSMB5; PSMD4; CDC27; RPS27A; PSMA3; PSMD7; PSME3; PSMD5; PSMD11; PSMB1; PSMC3; PSMD3; PSMB6; PSMD2; PSMA4; PSMA7; PSMF1;
Mitotic G2-G2/M phases	34	99	2.47453	1.57249	0.00270438	1	0.0167692	0.0395898	TUBB4A; CDC25A; CCNB2; CEP135; PLK1; YWHAE; ANAPC11; ANAPC1; PAFAH1B1; NDE1; TUBB; E2F3; UBE2D1; WEE1; CDC25C; DYNC1H1; CDC27; TUBG1; TUBGCP5; CSNK1E; HSP90AA1; CEP152; XPO1; YWHAG; NEK2; CDK1; ACTR1A; ALMS1; TUBB4B; MAPRE1; DYNLL1; CCNB1; TUBGCP2; PPP2R1A;
G2 Phase	1	3	0.0727802	1.53609	0.522662	1	0.968667	1	E2F3;
G2/M Transition	33	96	2.40175	1.57395	0.00304917	1	0.0183635	0.0433538	TUBB4A; CDC25A; CCNB2; CEP135; PLK1; YWHAE; ANAPC11; ANAPC1; PAFAH1B1; NDE1; TUBB; UBE2D1; WEE1; CDC25C; DYNC1H1; CDC27; TUBG1; TUBGCP5; CSNK1E; HSP90AA1; CEP152; XPO1; YWHAG; NEK2; CDK1; ACTR1A; ALMS1; TUBB4B; MAPRE1; DYNLL1; CCNB1; TUBGCP2; PPP2R1A;
Cyclin A/B1 associated events during G2/M transition	7	14	0.509461	2.29056	0.0187038	1	0.083129	0.196257	CDC25A; CCNB2; WEE1; CDC25C; XPO1; CDK1; CCNB1;
Phosphorylation of proteins involved in the G2/M transition by Cyclin A:Cdc2 complexes	1	3	0.0727802	1.53609	0.522662	1	0.968667	1	CDK1;
Cyclin B2 mediated events	5	6	0.363901	3.81614	0.00242867	1	0.0152868	0.0360902	CDC25A; CCNB2; CDC25C; CDK1; CCNB1;
Polo-like kinase mediated events	7	18	0.509461	1.78183	0.0770571	1	0.259659	0.613021	PLK1; ANAPC11; ANAPC1; UBE2D1; WEE1; CDC25C; CDC27;
Recruitment of mitotic centrosome proteins and complexes	24	70	1.74672	1.56998	0.0109972	1	0.0537929	0.126998	TUBB4A; CEP135; PLK1; YWHAE; PAFAH1B1; NDE1; TUBB; DYNC1H1; TUBG1; TUBGCP5; CSNK1E; HSP90AA1; CEP152; YWHAG; NEK2; CDK1; ACTR1A; ALMS1; TUBB4B; MAPRE1; DYNLL1; CCNB1; TUBGCP2; PPP2R1A;
Centrosome maturation	24	70	1.74672	1.56998	0.0109972	1	0.0537929	0.126998	TUBB4A; CEP135; PLK1; YWHAE; PAFAH1B1; NDE1; TUBB; DYNC1H1; TUBG1; TUBGCP5; CSNK1E; HSP90AA1; CEP152; YWHAG; NEK2; CDK1; ACTR1A; ALMS1; TUBB4B; MAPRE1; DYNLL1; CCNB1; TUBGCP2; PPP2R1A;
E2F-enabled inhibition of pre-replication complex formation	7	10	0.509461	3.20587	0.00149728	1	0.0102355	0.0241647	CDC25A; ORC5; ORC2; ORC6; MCM8; CDK1; CCNB1;
Inhibition of replication initiation of damaged DNA by Rb/E2F1	3	8	0.218341	1.72027	0.244906	1	0.618009	1	PRIM2; RB1; TFDP1;
E2F mediated regulation of DNA replication	13	28	0.946143	2.12631	0.00328186	1	0.0194809	0.0459919	CDC25A; RRM2; PRIM2; ORC5; RB1; ORC2; CDC6; CCNE1; ORC6; MCM8; TFDP1; CDK1; CCNB1;
G1/S-Specific Transcription	5	15	0.363901	1.52798	0.214703	1	0.566658	1	RRM2; CDC6; CCNE1; TFDP1; CDK1;
Phosphorylation of proteins involved in G1/S transition by active Cyclin E:Cdk2 complexes	3	4	0.218341	3.43624	0.0348149	1	0.142332	0.336026	RB1; CCNE2; CCNE1;
SCF(Skp2)-mediated degradation of p27/p21	30	67	2.18341	2.05016	2.20067e-05	0.0367072	0.000218495	0.000515838	PSMB2; UBA52; CDKN1A; ANAPC11; PSMA5; CUL1; UBB; ANAPC1; PSMA2; CDKN1B; UBE2D1; UBC; PSMB5; PSMD4; CDC27; RPS27A; PSMA3; PSMD7; CKS1B; PSME3; PSMD5; PSMD11; PSMB1; PSMC3; PSMD3; PSMB6; PSMD2; PSMA4; PSMA7; PSMF1;
Cyclin E associated events during G1/S transition	37	78	2.69287	2.17185	4.26199e-07	0.000710899	6.18173e-06	1.45943e-05	CDC25A; MYC; PSMB2; UBA52; CDKN1A; ANAPC11; PSMA5; CUL1; UBB; ANAPC1; RB1; PSMA2; CCNE2; CDKN1B; UBE2D1; WEE1; UBC; PSMB5; PSMD4; CDC27; CCNE1; RPS27A; PSMA3; PSMD7; CKS1B; PSME3; PSMD5; PSMD11; CDK1; PSMB1; PSMC3; PSMD3; PSMB6; PSMD2; PSMA4; PSMA7; PSMF1;
G1/S Transition	52	117	3.78457	2.03482	3.15717e-08	5.26615e-05	5.11277e-07	1.20706e-06	CDC25A; MYC; PSMB2; UBA52; CDKN1A; RRM2; PRIM2; ANAPC11; PSMA5; CUL1; UBB; ANAPC1; ORC5; RB1; ORC2; PSMA2; CCNE2; CDKN1B; UBE2D1; WEE1; UBC; PSMB5; PSMD4; CDC27; CDC6; CCNE1; RPS27A; PSMA3; ORC6; MCM8; RPA2; TFDP1; PSMD7; DBF4; CDC7; CKS1B; PSME3; PSMD5; PSMD11; POLE; CDK1; PSMB1; PSMC3; PSMD3; MCM3; PSMB6; PSMD2; CCNB1; PSMA4; PSMA7; PSMF1; MCM7;
S Phase	48	121	3.49345	1.81623	5.88662e-06	0.00981889	6.91471e-05	0.000163247	CDC25A; MYC; PSMB2; UBA52; CDKN1A; CCND1; DNA2; PRIM2; RFC2; ANAPC11; PSMA5; CUL1; UBB; ANAPC1; ORC5; RB1; ORC2; PSMA2; CDKN1B; UBE2D1; WEE1; UBC; PSMB5; PSMD4; CDC27; CDC6; RPS27A; PSMA3; ORC6; MCM8; RPA2; PSMD7; CKS1B; PSME3; PSMD5; PSMD11; POLE; CDK1; PSMB1; PSMC3; PSMD3; MCM3; PSMB6; PSMD2; PSMA4; PSMA7; PSMF1; MCM7;
Cyclin A:Cdk2-associated events at S phase entry	42	90	3.05677	2.1366	1.2658e-07	0.000211135	1.93642e-06	4.57163e-06	CDC25A; MYC; PSMB2; UBA52; CDKN1A; ANAPC11; PSMA5; CUL1; UBB; ANAPC1; ORC5; RB1; ORC2; PSMA2; CDKN1B; UBE2D1; WEE1; UBC; PSMB5; PSMD4; CDC27; CDC6; RPS27A; PSMA3; ORC6; MCM8; PSMD7; CKS1B; PSME3; PSMD5; PSMD11; CDK1; PSMB1; PSMC3; PSMD3; MCM3; PSMB6; PSMD2; PSMA4; PSMA7; PSMF1; MCM7;
G1 Phase	17	31	1.23726	2.5111	5.97536e-05	0.099669	0.000563102	0.00132941	UBA52; CDKN1A; E2F5; CCND1; CUL1; UBB; RB1; E2F3; CDKN1B; UBC; CDK6; E2F2; RPS27A; TFDP1; CKS1B; CDK1; RBL2;
G0 and Early G1	10	21	0.727802	2.18107	0.00778631	1	0.0399617	0.0943443	CDC25A; E2F5; CDC6; DYRK1A; MYBL2; LIN9; TFDP1; CDK1; HDAC1; RBL2;
Transport of Mature mRNA Derived from an Intronless Transcript	8	35	0.582242	1.04737	0.508288	1	0.968667	1	NUP155; NUP210; NUP205; CPSF2; NUPL2; POM121; RANBP2; NUP43;
Transport of the SLBP independent Mature mRNA	7	32	0.509461	1.00252	0.567654	1	1	1	NUP155; NUP210; NUP205; NUPL2; POM121; RANBP2; NUP43;
Mitotic G1-G1/S phases	62	140	4.51237	2.02752	1.75749e-09	2.9315e-06	3.33124e-08	7.86463e-08	CDC25A; MYC; PSMB2; UBA52; CDKN1A; E2F5; RRM2; CCND1; PRIM2; ANAPC11; PSMA5; CUL1; UBB; ANAPC1; ORC5; RB1; ORC2; PSMA2; E2F3; CCNE2; CDKN1B; UBE2D1; WEE1; UBC; PSMB5; PSMD4; CDK6; CDC27; E2F2; CDC6; CCNE1; RPS27A; PSMA3; DYRK1A; ORC6; MCM8; RPA2; MYBL2; LIN9; TFDP1; PSMD7; DBF4; CDC7; CKS1B; PSME3; PSMD5; PSMD11; POLE; CDK1; PSMB1; HDAC1; PSMC3; PSMD3; MCM3; PSMB6; PSMD2; CCNB1; PSMA4; PSMA7; PSM…
Cell Cycle, Mitotic	115	317	8.36972	1.66083	1.19906e-09	2.00004e-06	2.32563e-08	5.49049e-08	TUBB4A; CDC25A; MYC; PSMB2; UBA52; CCNB2; CDKN1A; E2F5; RRM2; CCND1; CEP135; SMC1A; DNA2; PRIM2; RFC2; PLK1; YWHAE; ANAPC11; PSMA5; CUL1; UBB; ANAPC1; ORC5; RB1; PAFAH1B1; ORC2; PSMA2; NDE1; RPS27; TUBB; E2F3; CCNE2; CDKN1B; UBE2D1; WEE1; CENPT; CDC25C; DYNC1H1; UBC; NUF2; PSMB5; PSMD4; CDK6; CDC27; E2F2; CDC6; CCNE1; PPP1CC; RPS27A; PSMA3; PTTG1; TUBG1; DYRK1A; MAD2L1; ORC6; TUBGCP5; MCM8; TAOK1…
Transport of Mature mRNA derived from an Intron-Containing Transcript	12	51	0.873362	1.07783	0.439064	1	0.885561	1	NUP155; NUP210; NUP205; RNPS1; SRSF2; NUPL2; SRSF7; POM121; RANBP2; U2AF2; SRSF5; NUP43;
Transport of Mature Transcript to Cytoplasm	13	55	0.946143	1.08267	0.42519	1	0.861746	1	NUP155; NUP210; NUP205; RNPS1; SRSF2; CPSF2; NUPL2; SRSF7; POM121; RANBP2; U2AF2; SRSF5; NUP43;
Transport of the SLBP Dependant Mature mRNA	7	33	0.509461	0.972151	0.60319	1	1	1	NUP155; NUP210; NUP205; NUPL2; POM121; RANBP2; NUP43;
Transport of Mature mRNAs Derived from Intronless Transcripts	8	36	0.582242	1.01829	0.543487	1	0.995401	1	NUP155; NUP210; NUP205; CPSF2; NUPL2; POM121; RANBP2; NUP43;
Cyclin D associated events in G1	17	31	1.23726	2.5111	5.97536e-05	0.099669	0.000563102	0.00132941	UBA52; CDKN1A; E2F5; CCND1; CUL1; UBB; RB1; E2F3; CDKN1B; UBC; CDK6; E2F2; RPS27A; TFDP1; CKS1B; CDK1; RBL2;
mRNA Splicing - Minor Pathway	15	42	1.0917	1.63565	0.0275865	1	0.117738	0.277964	SF3B4; PRPF8; POLR2D; SF3B3; SRSF2; POLR2E; SRSF7; SNRNP40; DDX23; SNU13; POLR2I; POLR2L; SNRPE; EFTUD2; SNRPD1;
mRNA Splicing - Major Pathway	45	107	3.27511	1.92551	1.78296e-06	0.00297398	2.27022e-05	5.35968e-05	SF3B4; PCF11; DHX9; PRPF8; NUDT21; POLR2D; SMC1A; PCBP1; SF3B3; PCBP2; HNRNPA3; HNRNPD; HNRNPA0; FUS; RNPS1; SRSF2; POLR2E; CPSF2; HNRNPU; CSTF2; SRSF7; HNRNPK; SNRNP40; HNRNPC; HNRNPA2B1; HNRNPUL1; RBM5; SF3A3; DDX23; CCAR1; U2AF2; HNRNPF; PTBP1; SNU13; SRSF5; POLR2I; HNRNPM; PABPN1; POLR2L; CD2BP2; SNRNP70; SNRPE; EFTUD2; SUGP1; SNRPD1;
mRNA Splicing	45	107	3.27511	1.92551	1.78296e-06	0.00297398	2.27022e-05	5.35968e-05	SF3B4; PCF11; DHX9; PRPF8; NUDT21; POLR2D; SMC1A; PCBP1; SF3B3; PCBP2; HNRNPA3; HNRNPD; HNRNPA0; FUS; RNPS1; SRSF2; POLR2E; CPSF2; HNRNPU; CSTF2; SRSF7; HNRNPK; SNRNP40; HNRNPC; HNRNPA2B1; HNRNPUL1; RBM5; SF3A3; DDX23; CCAR1; U2AF2; HNRNPF; PTBP1; SNU13; SRSF5; POLR2I; HNRNPM; PABPN1; POLR2L; CD2BP2; SNRNP70; SNRPE; EFTUD2; SUGP1; SNRPD1;
Processing of Capped Intron-Containing Pre-mRNA	52	138	3.78457	1.72519	1.39543e-05	0.0232757	0.000149203	0.000352249	SF3B4; PCF11; DHX9; PRPF8; NUDT21; POLR2D; NUP155; SMC1A; PCBP1; SF3B3; PCBP2; HNRNPA3; HNRNPD; HNRNPA0; FUS; NUP210; NUP205; RNPS1; SRSF2; POLR2E; CPSF2; NUPL2; HNRNPU; CSTF2; SRSF7; HNRNPK; SNRNP40; HNRNPC; POM121; HNRNPA2B1; HNRNPUL1; RBM5; SF3A3; DDX23; RANBP2; CCAR1; U2AF2; HNRNPF; PTBP1; SNU13; SRSF5; POLR2I; HNRNPM; PABPN1; POLR2L; CD2BP2; SNRNP70; SNRPE; EFTUD2; SUGP1; SNRPD1; NUP43;
Synthesis, Secretion, and Deacylation of Ghrelin	3	16	0.218341	0.86067	0.712597	1	1	1	IGF1; KLF4; SPCS3;
Binding of RNA by Insulin-like Growth Factor-2 mRNA Binding Proteins (IGF2BPs/IMPs/VICKZs)	2	3	0.14556	3.05697	0.122258	1	0.371565	0.877215	IGF2BP1; IGF2BP3;
mRNA Capping	6	28	0.436681	0.982252	0.595193	1	1	1	POLR2D; GTF2H1; POLR2E; POLR2I; SUPT5H; POLR2L;
mRNA Processing	54	157	3.93013	1.57474	0.000172756	0.288156	0.00141253	0.0033348	SF3B4; PCF11; DHX9; PRPF8; NUDT21; POLR2D; NUP155; SMC1A; GTF2H1; PCBP1; SF3B3; PCBP2; HNRNPA3; HNRNPD; HNRNPA0; FUS; NUP210; NUP205; RNPS1; SRSF2; POLR2E; CPSF2; NUPL2; HNRNPU; CSTF2; SRSF7; HNRNPK; SNRNP40; HNRNPC; POM121; HNRNPA2B1; HNRNPUL1; RBM5; SF3A3; DDX23; RANBP2; CCAR1; U2AF2; HNRNPF; PTBP1; SNU13; SRSF5; POLR2I; HNRNPM; SUPT5H; PABPN1; POLR2L; CD2BP2; SNRNP70; SNRPE; EFTUD2; SUGP1; SNR…
Unfolded Protein Response	21	63	1.52838	1.52643	0.0231511	1	0.100448	0.237144	CXCL8; GSK3A; MBTPS1; XBP1; HERPUD1; EDEM1; SHC1; DNAJB9; NFYC; NFYA; ADD1; SEC31A; SSR1; EIF2S1; NFYB; ARFGAP1; FKBP14; HDGF; SRPRB; HSP90B1; TLN1;
Insulin Synthesis and Processing	62	132	4.51237	2.15039	8.94068e-11	1.49131e-07	1.84112e-09	4.34664e-09	ERO1A; RPL3; RPS13; UBA52; RPS24; RPS4Y1; RPL18A; RPL5; RPL7A; RPL19; RPL15; RPL10A; RPL26; RPLP1; RPL21; RPS15A; RPL7; RPL10; RPL31; RPL14; RPS8; RPL36A; RPS27; RPS7; RPLP0; SRP68; SLC30A7; EXOC8; RPL13A; RPS27A; RPS26; RPL13; SSR3; RPL37; SSR1; RPL39; RPL32; RPL27A; RPS3; RPS12; DDOST; KIF5B; RPS4X; MYO5A; RPL23; RPS25; RPL27; RPL11; RPL24; SRPRB; RPS14; RPL8; RPS28; RPS3A; RPS5; RPS23; RPS10; …
Activation of Chaperones by IRE1alpha	13	45	0.946143	1.32321	0.165932	1	0.47885	1	GSK3A; XBP1; EDEM1; SHC1; DNAJB9; ADD1; SEC31A; SSR1; ARFGAP1; FKBP14; HDGF; SRPRB; TLN1;
Activation of Chaperones by ATF6-alpha	5	9	0.363901	2.54551	0.0282033	1	0.119097	0.281171	MBTPS1; NFYC; NFYA; NFYB; HSP90B1;
Regulation of Insulin-like Growth Factor (IGF) Activity by Insulin-like Growth Factor Binding Proteins (IGFBPs)	1	14	0.0727802	0.330023	0.968399	1	1	1	MMP2;
PERK regulated gene expression	3	11	0.218341	1.25153	0.4437	1	0.889532	1	CXCL8; HERPUD1; EIF2S1;
Extension of Telomeres	6	28	0.436681	0.982252	0.595193	1	1	1	DNA2; PRIM2; RFC2; RPA2; POLE; RUVBL2;
Telomere Extension By Telomerase	1	6	0.0727802	0.769322	0.77224	1	1	1	RUVBL2;
Telomere C-strand (Lagging Strand) Synthesis	5	22	0.363901	1.04203	0.543223	1	0.995401	1	DNA2; PRIM2; RFC2; RPA2; POLE;
Telomere C-strand synthesis initiation	2	6	0.14556	1.53103	0.389903	1	0.797008	1	PRIM2; POLE;
Telomere Maintenance	13	49	0.946143	1.21522	0.260181	1	0.643889	1	DNA2; PRIM2; RFC2; TERF2IP; HIST2H4B; HIST1H4C; HIST1H4E; HIST1H4J; HIST4H4; RPA2; POLE; TERF2; RUVBL2;
Diabetes pathways	86	216	6.2591	1.82279	9.72526e-10	1.62217e-06	1.90844e-08	4.50557e-08	CXCL8; ERO1A; RPL3; GSK3A; RPS13; UBA52; RPS24; RPS4Y1; RPL18A; MBTPS1; IGF2BP1; XBP1; HERPUD1; IGF2BP3; RPL5; RPL7A; RPL19; RPL15; RPL10A; RPL26; RPLP1; RPL21; RPS15A; RPL7; RPL10; RPL31; RPL14; RPS8; EDEM1; RPL36A; RPS27; SHC1; DNAJB9; NFYC; RPS7; RPLP0; NFYA; ADD1; SRP68; SLC30A7; MMP2; EXOC8; IGF1; RPL13A; RPS27A; RPS26; SEC31A; RPL13; SSR3; RPL37; SSR1; EIF2S1; RPL39; NFYB; RPL32; RPL27A; RP…
Polymerase switching on the C-strand of the telomere	2	14	0.14556	0.656779	0.844419	1	1	1	PRIM2; RFC2;
Processive synthesis on the C-strand of the telomere	2	11	0.14556	0.835738	0.72945	1	1	1	DNA2; RPA2;
Removal of the Flap Intermediate from the C-strand	2	10	0.14556	0.919228	0.677495	1	1	1	DNA2; RPA2;
Packaging Of Telomere Ends	7	21	0.509461	1.5274	0.155199	1	0.45154	1	TERF2IP; HIST2H4B; HIST1H4C; HIST1H4E; HIST1H4J; HIST4H4; TERF2;
Processive synthesis on the lagging strand	3	15	0.218341	0.91801	0.668119	1	1	1	DNA2; PRIM2; RPA2;
Removal of the Flap Intermediate	3	14	0.218341	0.983535	0.618796	1	1	1	DNA2; PRIM2; RPA2;
Polymerase switching	2	14	0.14556	0.656779	0.844419	1	1	1	PRIM2; RFC2;
Lagging Strand Synthesis	4	20	0.291121	0.9174	0.66538	1	1	1	DNA2; PRIM2; RFC2; RPA2;
Nucleosome assembly	9	35	0.655022	1.17813	0.350673	1	0.792579	1	HIST2H4B; HIST1H4C; SMARCA5; OIP5; HIST1H4E; HIST1H4J; HIST4H4; RBBP7; NPM1;
Deposition of New CENPA-containing Nucleosomes at the Centromere	9	35	0.655022	1.17813	0.350673	1	0.792579	1	HIST2H4B; HIST1H4C; SMARCA5; OIP5; HIST1H4E; HIST1H4J; HIST4H4; RBBP7; NPM1;
Removal of licensing factors from origins	36	85	2.62009	1.93916	1.58262e-05	0.0263981	0.000159989	0.000377712	PSMB2; UBA52; CDKN1A; ANAPC11; PSMA5; UBB; ANAPC1; ORC5; RB1; ORC2; PSMA2; CDKN1B; UBE2D1; UBC; PSMB5; PSMD4; CDC27; CDC6; RPS27A; PSMA3; ORC6; MCM8; PSMD7; PSME3; PSMD5; PSMD11; PSMB1; PSMC3; PSMD3; MCM3; PSMB6; PSMD2; PSMA4; PSMA7; PSMF1; MCM7;
Chromosome Maintenance	17	69	1.23726	1.12838	0.329948	1	0.758711	1	DNA2; PRIM2; RFC2; TERF2IP; HIST2H4B; HIST1H4C; SMARCA5; OIP5; HIST1H4E; HIST1H4J; HIST4H4; RPA2; POLE; RBBP7; NPM1; TERF2; RUVBL2;
Regulation of DNA replication	38	88	2.76565	1.97709	5.31291e-06	0.00886194	6.28506e-05	0.000148382	PSMB2; UBA52; CDKN1A; ANAPC11; PSMA5; UBB; ANAPC1; ORC5; RB1; ORC2; PSMA2; E2F3; CDKN1B; UBE2D1; UBC; PSMB5; PSMD4; CDC27; E2F2; CDC6; RPS27A; PSMA3; ORC6; MCM8; PSMD7; PSME3; PSMD5; PSMD11; PSMB1; PSMC3; PSMD3; MCM3; PSMB6; PSMD2; PSMA4; PSMA7; PSMF1; MCM7;
Association of licensing factors with the pre-replicative complex	9	15	0.655022	2.74793	0.00151786	1	0.0102502	0.0241993	UBA52; UBB; ORC5; ORC2; E2F3; UBC; E2F2; CDC6; RPS27A;
CDT1 association with the CDC6:ORC:origin complex	31	74	2.25619	1.91811	7.8158e-05	0.130368	0.00070469	0.00166368	PSMB2; UBA52; ANAPC11; PSMA5; UBB; ANAPC1; ORC5; ORC2; PSMA2; UBE2D1; UBC; PSMB5; PSMD4; CDC27; CDC6; RPS27A; PSMA3; ORC6; MCM8; PSMD7; PSME3; PSMD5; PSMD11; PSMB1; PSMC3; PSMD3; PSMB6; PSMD2; PSMA4; PSMA7; PSMF1;
Activation of the pre-replicative complex	12	30	0.873362	1.83205	0.0187389	1	0.083129	0.196257	PRIM2; ORC5; ORC2; CDC6; ORC6; MCM8; RPA2; DBF4; CDC7; POLE; MCM3; MCM7;
Synthesis of DNA	41	109	2.98399	1.72221	0.0001164	0.194155	0.00102187	0.00241249	PSMB2; UBA52; CDKN1A; DNA2; PRIM2; RFC2; ANAPC11; PSMA5; UBB; ANAPC1; ORC5; RB1; ORC2; PSMA2; CDKN1B; UBE2D1; UBC; PSMB5; PSMD4; CDC27; CDC6; RPS27A; PSMA3; ORC6; MCM8; RPA2; PSMD7; PSME3; PSMD5; PSMD11; POLE; PSMB1; PSMC3; PSMD3; MCM3; PSMB6; PSMD2; PSMA4; PSMA7; PSMF1; MCM7;
DNA replication initiation	2	6	0.14556	1.53103	0.389903	1	0.797008	1	PRIM2; POLE;
Switching of origins to a post-replicative state	36	83	2.62009	1.98589	8.28903e-06	0.0138261	9.34196e-05	0.000220551	PSMB2; UBA52; CDKN1A; ANAPC11; PSMA5; UBB; ANAPC1; ORC5; RB1; ORC2; PSMA2; CDKN1B; UBE2D1; UBC; PSMB5; PSMD4; CDC27; CDC6; RPS27A; PSMA3; ORC6; MCM8; PSMD7; PSME3; PSMD5; PSMD11; PSMB1; PSMC3; PSMD3; MCM3; PSMB6; PSMD2; PSMA4; PSMA7; PSMF1; MCM7;
Orc1 removal from chromatin	36	83	2.62009	1.98589	8.28903e-06	0.0138261	9.34196e-05	0.000220551	PSMB2; UBA52; CDKN1A; ANAPC11; PSMA5; UBB; ANAPC1; ORC5; RB1; ORC2; PSMA2; CDKN1B; UBE2D1; UBC; PSMB5; PSMD4; CDC27; CDC6; RPS27A; PSMA3; ORC6; MCM8; PSMD7; PSME3; PSMD5; PSMD11; PSMB1; PSMC3; PSMD3; MCM3; PSMB6; PSMD2; PSMA4; PSMA7; PSMF1; MCM7;
CDK-mediated phosphorylation and removal of Cdc6	27	66	1.96507	1.87317	0.000354993	0.592129	0.00274715	0.00648565	PSMB2; UBA52; ANAPC11; PSMA5; UBB; ANAPC1; PSMA2; UBE2D1; UBC; PSMB5; PSMD4; CDC27; CDC6; RPS27A; PSMA3; PSMD7; PSME3; PSMD5; PSMD11; PSMB1; PSMC3; PSMD3; PSMB6; PSMD2; PSMA4; PSMA7; PSMF1;
DNA strand elongation	7	31	0.509461	1.03485	0.53071	1	0.977069	1	DNA2; PRIM2; RFC2; MCM8; RPA2; MCM3; MCM7;
Unwinding of DNA	3	11	0.218341	1.25153	0.4437	1	0.889532	1	MCM8; MCM3; MCM7;
Leading Strand Synthesis	2	14	0.14556	0.656779	0.844419	1	1	1	PRIM2; RFC2;
Mature Notch receptor traffics to plasma membrane	2	4	0.14556	2.29463	0.209701	1	0.566658	1	NOTCH2; NOTCH1;
Notch receptor binds with a ligand	5	8	0.363901	2.8633	0.015249	1	0.0706536	0.166804	NOTCH2; NOTCH1; JAG1; DLL4; JAG2;
Transport of Notch receptor precursor to golgi	2	4	0.14556	2.29463	0.209701	1	0.566658	1	NOTCH2; NOTCH1;
Maturation of Notch precursor via proteolytic cleavage	2	5	0.14556	1.83662	0.300845	1	0.717553	1	NOTCH2; NOTCH1;
Signaling by Notch	12	21	0.873362	2.61685	0.000453067	0.755716	0.00341953	0.00807306	SNW1; NOTCH2; CREBBP; NOTCH1; JAG1; DLL4; RBPJ; MAML3; ADAM10; KAT2B; MAML1; JAG2;
Signaling by BMP	9	19	0.655022	2.16972	0.0119569	1	0.0569818	0.134527	BMPR2; UBE2D1; SKI; ACVR2B; SMAD1; SMAD4; BMPR1A; UBE2D3; ZFYVE16;
Signaling by TGF beta	7	13	0.509461	2.46662	0.0114864	1	0.055412	0.13082	TGFBR1; UBE2D1; SKI; SMAD1; SMAD4; UBE2D3; TGFBR2;
Signaling by Rho GTPases	4	8	0.291121	2.29178	0.0746499	1	0.254114	0.59993	RHOB; RHOA; ARHGDIA; GDI2;
Rho GTPase cycle	4	8	0.291121	2.29178	0.0746499	1	0.254114	0.59993	RHOB; RHOA; ARHGDIA; GDI2;
Chemokine receptors bind chemokines	3	42	0.218341	0.328001	0.997505	1	1	1	CXCL12; CXCL11; CXCL16;
Vasopressin-like receptors	1	6	0.0727802	0.769322	0.77224	1	1	1	AVPR1A;
Signaling by GPCR	46	800	3.34789	0.26328	1	1	1	1	CXCL8; FZD8; EDN1; RHOB; OPRL1; FPR1; GNA13; AKT1; RHOA; CREB1; WNT1; ROCK2; AVPR1A; PDPK1; CXCL12; TRPC3; ANXA1; PIK3R1; WNT5A; PDE4B; PIK3CG; TRPC6; C3; ARHGEF1; ADM; PRKCD; CD55; ADM2; RGS17; PDE4C; PIK3R2; MGLL; RAC1; PLCB1; APLN; GNAI2; CXCL11; QRFPR; PRKAR1A; GNAS; OR2A4; PRKCA; CXCL16; PTGER4; NPY4R; GNAQ;
GPCR ligand binding	21	336	1.52838	0.286243	1	1	1	1	CXCL8; FZD8; EDN1; OPRL1; FPR1; WNT1; AVPR1A; CXCL12; ANXA1; WNT5A; C3; ADM; CD55; ADM2; APLN; CXCL11; QRFPR; GNAS; CXCL16; PTGER4; NPY4R;
Class A/1 (Rhodopsin-like receptors)	14	274	1.01892	0.234063	1	1	1	1	CXCL8; EDN1; OPRL1; FPR1; AVPR1A; CXCL12; ANXA1; C3; APLN; CXCL11; QRFPR; CXCL16; PTGER4; NPY4R;
Peptide ligand-binding receptors	13	167	0.946143	0.356612	1	1	1	1	CXCL8; EDN1; OPRL1; FPR1; AVPR1A; CXCL12; ANXA1; C3; APLN; CXCL11; QRFPR; CXCL16; NPY4R;
Receptor-ligand binding initiates the second proteolytic cleavage of Notch receptor	6	9	0.436681	3.05359	0.0048855	1	0.0268945	0.0634942	NOTCH2; NOTCH1; JAG1; DLL4; ADAM10; JAG2;
A third proteolytic cleavage releases NICD	2	8	0.14556	1.14875	0.549619	1	0.995401	1	NOTCH2; NOTCH1;
NICD traffics to nucleus	8	11	0.582242	3.33048	0.000442896	0.738751	0.00335796	0.00792769	SNW1; NOTCH2; CREBBP; NOTCH1; RBPJ; MAML3; KAT2B; MAML1;
CREB phosphorylation	3	7	0.218341	1.96567	0.18106	1	0.510569	1	CREB1; RPS6KA1; RPS6KA5;
Signaling by PDGF	25	78	1.81951	1.46766	0.0231925	1	0.100448	0.237144	PDGFB; NRAS; CDKN1A; MTOR; RICTOR; GRB2; AKT1; CREB1; CDKN1B; PHLPP1; PLCG1; KRAS; PDPK1; PTEN; YWHAB; MDM2; PIK3R1; RASA1; PRKCD; PIK3R2; MAP2K1; PRKAR1A; MAPK3; CDK1; PRKCA;
Downstream signal transduction	25	75	1.81951	1.52636	0.0140278	1	0.0657258	0.15517	PDGFB; NRAS; CDKN1A; MTOR; RICTOR; GRB2; AKT1; CREB1; CDKN1B; PHLPP1; PLCG1; KRAS; PDPK1; PTEN; YWHAB; MDM2; PIK3R1; RASA1; PRKCD; PIK3R2; MAP2K1; PRKAR1A; MAPK3; CDK1; PRKCA;
Signaling by VEGF	3	5	0.218341	2.75036	0.0729861	1	0.252574	0.596294	FLT1; KDR; NRP1;
VEGF ligand-receptor interactions	3	5	0.218341	2.75036	0.0729861	1	0.252574	0.596294	FLT1; KDR; NRP1;
VEGF binds to VEGFR leading to receptor dimerization	2	3	0.14556	3.05697	0.122258	1	0.371565	0.877215	FLT1; KDR;
Neurophilin interactions with VEGF and VEGFR	3	4	0.218341	3.43624	0.0348149	1	0.142332	0.336026	FLT1; KDR; NRP1;
Signaling by SCF-KIT	30	66	2.18341	2.08122	1.53082e-05	0.0255342	0.000157618	0.000372116	STAT3; NRAS; CBL; CDKN1A; MTOR; RICTOR; SOCS1; GRB2; AKT1; CREB1; CDKN1B; PHLPP1; KRAS; PDPK1; GRB10; KIT; PTEN; YWHAB; MDM2; PIK3R1; STAT5A; FER; CHEK1; PIK3R2; MAP2K1; RAC1; MAPK3; CDK1; PRKCA; SH2B3;
ERKs are inactivated	2	3	0.14556	3.05697	0.122258	1	0.371565	0.877215	MAPK7; MAPK3;
Regulation of KIT signaling	5	9	0.363901	2.54551	0.0282033	1	0.119097	0.281171	CBL; SOCS1; KIT; PRKCA; SH2B3;
G alpha (i) signalling events	2	31	0.14556	0.296726	0.995425	1	1	1	GNAI2; GNAS;
G alpha (s) signalling events	4	31	0.291121	0.591976	0.931206	1	1	1	PDE4B; PDE4C; GNAI2; GNAS;
GPCR downstream signaling	25	530	1.81951	0.216019	1	1	1	1	RHOB; GNA13; AKT1; RHOA; ROCK2; AVPR1A; PDPK1; TRPC3; PIK3R1; PDE4B; PIK3CG; TRPC6; ARHGEF1; PRKCD; RGS17; PDE4C; PIK3R2; MGLL; RAC1; PLCB1; GNAI2; QRFPR; GNAS; OR2A4; GNAQ;
Glucagon-type ligand receptors	1	16	0.0727802	0.288796	0.980722	1	1	1	GNAS;
Calcitonin-like ligand receptors	2	8	0.14556	1.14875	0.549619	1	0.995401	1	ADM; ADM2;
G-protein beta:gamma signalling	5	11	0.363901	2.08311	0.070206	1	0.248628	0.586977	AKT1; RHOA; PDPK1; PIK3CG; PLCB1;
G alpha (12/13) signalling events	8	21	0.582242	1.74529	0.0676737	1	0.241196	0.569432	RHOB; GNA13; RHOA; ROCK2; PIK3R1; ARHGEF1; PIK3R2; RAC1;
G alpha (q) signalling events	10	120	0.727802	0.381837	0.999981	1	1	1	AVPR1A; TRPC3; PIK3R1; TRPC6; PRKCD; PIK3R2; MGLL; PLCB1; QRFPR; GNAQ;
G alpha (z) signalling events	3	22	0.218341	0.626048	0.889132	1	1	1	RGS17; GNAI2; GNAS;
G-protein activation	1	13	0.0727802	0.35539	0.959543	1	1	1	GNAI2;
Opioid Signalling	8	53	0.582242	0.691729	0.918524	1	1	1	CREB1; PDE4B; PRKCD; PDE4C; PLCB1; GNAI2; PRKAR1A; PRKCA;
PLC beta mediated events	6	39	0.436681	0.705277	0.883442	1	1	1	CREB1; PRKCD; PLCB1; GNAI2; PRKAR1A; PRKCA;
G-protein mediated events	6	40	0.436681	0.68765	0.89778	1	1	1	CREB1; PRKCD; PLCB1; GNAI2; PRKAR1A; PRKCA;
G beta:gamma signalling through PI3Kgamma	4	8	0.291121	2.29178	0.0746499	1	0.254114	0.59993	AKT1; RHOA; PDPK1; PIK3CG;
Olfactory Signaling Pathway	1	349	0.0727802	0.0132478	1	1	1	1	OR2A4;
G beta:gamma signalling through PLC beta	1	5	0.0727802	0.92288	0.708517	1	1	1	PLCB1;
Ca-dependent events	4	27	0.291121	0.679644	0.871948	1	1	1	CREB1; PRKCD; PRKAR1A; PRKCA;
Formyl peptide receptors bind formyl peptides and many other ligands	2	5	0.14556	1.83662	0.300845	1	0.717553	1	FPR1; ANXA1;
Orexin and neuropeptides FF and QRFP bind to their respective receptors	1	8	0.0727802	0.577232	0.860957	1	1	1	QRFPR;
Eicosanoid ligand-binding receptors	1	15	0.0727802	0.308036	0.975318	1	1	1	PTGER4;
Prostanoid ligand receptors	1	9	0.0727802	0.513166	0.891369	1	1	1	PTGER4;
Class B/2 (Secretin family receptors)	7	47	0.509461	0.682636	0.914401	1	1	1	FZD8; WNT1; WNT5A; ADM; CD55; ADM2; GNAS;
Adaptive Immune System	67	237	4.87627	1.2943	0.010575	1	0.0520329	0.122843	PSMB2; UBA52; MTOR; RICTOR; YWHAZ; ICOSLG; ANAPC11; GRB2; PSMA5; UBB; ANAPC1; BCL10; PSMA2; TAPBP; AKT1; RAP1B; CD274; IKBKB; SEC23A; MALT1; UBE2D1; PLCG1; PAK2; PDPK1; SEC24A; PTEN; UBE2N; UBC; YWHAB; PSMB5; PSMD4; PAK1; PIK3R1; TRAT1; CDC27; C3; RPS27A; PSMA3; SPTBN1; SEC31A; UBE2A; CDC42; ITGA4; PIK3R2; BLMH; RAC1; CDH1; PSMD7; SEC61A2; LNPEP; PSME3; PSMD5; CD226; IFITM1; PSMD11; PSMB1; NFKB1;…
TCR signaling	13	47	0.946143	1.26692	0.210754	1	0.566658	1	BCL10; IKBKB; MALT1; PLCG1; PAK2; PDPK1; PTEN; UBE2N; PAK1; PIK3R1; TRAT1; PIK3R2; NFKB1;
tRNA Aminoacylation	16	42	1.16448	1.74462	0.0121197	1	0.0572683	0.135203	MARS2; GARS; FARSB; IARS; RARS; FARSA; SARS; AIMP1; AARS2; VARS; EARS2; SARS2; CARS; MARS; IARS2; LARS;
Cytosolic tRNA aminoacylation	11	24	0.800582	2.09921	0.00756763	1	0.0395522	0.0933775	GARS; FARSB; IARS; RARS; FARSA; SARS; AIMP1; VARS; CARS; MARS; LARS;
Mitochondrial tRNA aminoacylation	6	21	0.436681	1.30951	0.301562	1	0.717553	1	MARS2; GARS; AARS2; EARS2; SARS2; IARS2;
Immune System	136	522	9.89811	1.19276	0.00967122	1	0.0485891	0.114713	IL6R; NRAS; PSMB2; MEF2C; UBA52; CBL; ITGB3; MTOR; RICTOR; IL6; STAT2; YWHAZ; MAP2K7; LYN; ICOSLG; ATG12; SOCS1; SUMO1; IFIT3; ANAPC11; GRB2; PSMA5; CUL1; UBB; ANAPC1; CREBBP; NLRP3; BCL10; PSMA2; TAPBP; PCBP2; AKT1; RAP1B; CD274; IKBKB; EP300; CREB1; SHC1; PIN1; SEC23A; MALT1; TBK1; UBE2D1; PLCG1; KRAS; JUN; MAPK7; PAK2; PDPK1; SEC24A; IRS1; KIT; FOS; ICAM1; TICAM1; PTEN; UBE2N; UBC; YWHAB; PSMB…
RNA Polymerase II Transcription	26	101	1.89229	1.17879	0.200068	1	0.551592	1	SUPT16H; PCF11; TAF5; NUDT21; POLR2D; CCNT2; GTF2H1; GTF2E1; RNPS1; SRSF2; POLR2E; CPSF2; TAF13; GTF2A1; CSTF2; CDK9; TAF4B; SRSF7; GTF2E2; U2AF2; SRSF5; POLR2I; SUPT5H; PABPN1; POLR2L; SNRPE;
Nuclear Receptor transcription pathway	1	1	0.0727802	4.57785	0.218442	1	0.566658	1	MED1;
Formation and Maturation of mRNA Transcript	63	185	4.58515	1.55911	7.14668e-05	0.119207	0.000654981	0.00154632	SUPT16H; SF3B4; PCF11; TAF5; DHX9; PRPF8; NUDT21; POLR2D; NUP155; SMC1A; CCNT2; GTF2H1; PCBP1; SF3B3; PCBP2; HNRNPA3; GTF2E1; HNRNPD; HNRNPA0; FUS; NUP210; NUP205; RNPS1; SRSF2; POLR2E; CPSF2; NUPL2; HNRNPU; TAF13; GTF2A1; CSTF2; CDK9; TAF4B; SRSF7; HNRNPK; SNRNP40; HNRNPC; POM121; HNRNPA2B1; GTF2E2; HNRNPUL1; RBM5; SF3A3; DDX23; RANBP2; CCAR1; U2AF2; HNRNPF; PTBP1; SNU13; SRSF5; POLR2I; HNRNPM; …
DARPP-32 events	3	18	0.218341	0.765093	0.787501	1	1	1	PDE4B; PDE4C; PRKAR1A;
Signaling by Wnt	33	75	2.40175	2.0146	1.35967e-05	0.0226793	0.000148231	0.000349953	PSMB2; UBA52; ANAPC11; PSMA5; CUL1; UBB; ANAPC1; PSMA2; UBE2D1; CTNNB1; UBC; PSMB5; PSMD4; CDC27; CSNK1A1; GSK3B; RPS27A; PSMA3; FRAT2; PSMD7; PSME3; PSMD5; PSMD11; PSMB1; BTRC; PSMC3; AXIN1; PSMD3; PSMB6; PSMD2; PSMA4; PSMA7; PSMF1;
Degradation of beta-catenin by the destruction complex	33	75	2.40175	2.0146	1.35967e-05	0.0226793	0.000148231	0.000349953	PSMB2; UBA52; ANAPC11; PSMA5; CUL1; UBB; ANAPC1; PSMA2; UBE2D1; CTNNB1; UBC; PSMB5; PSMD4; CDC27; CSNK1A1; GSK3B; RPS27A; PSMA3; FRAT2; PSMD7; PSME3; PSMD5; PSMD11; PSMB1; BTRC; PSMC3; AXIN1; PSMD3; PSMB6; PSMD2; PSMA4; PSMA7; PSMF1;
Beta-catenin phosphorylation cascade	5	7	0.363901	3.27176	0.00696695	1	0.0371274	0.0876529	CTNNB1; CSNK1A1; GSK3B; FRAT2; AXIN1;
Integrin cell surface interactions	21	72	1.52838	1.33566	0.0884667	1	0.292203	0.689852	PTK2; ITGA10; ITGB3; CRK; THBS1; ITGA3; GRB2; AKT1; RAP1B; FN1; SHC1; PDPK1; ITGA5; ITGA2; ITGA4; CDH1; F11R; ITGB8; BSG; LAMC1; TLN1;
Gene Expression	163	378	11.8632	1.97411	8.60138e-22	1.43471e-18	1.04043e-19	2.45632e-19	MARS2; RPL3; CCNC; SNW1; RPS13; SUPT16H; SF3B4; PCF11; TAF5; NOTCH2; UBA52; RPS24; GARS; DHX9; PRPF8; RPS4Y1; RPL18A; NUDT21; EIF3C; EIF3A; POLR2D; NUP155; SMC1A; CCNT2; RPL5; EEF1A1; RPL7A; RPL19; GTF2H1; PCBP1; RPL15; RPL10A; RPL26; MED12; RPLP1; CREBBP; RPL21; RPS15A; RPL7; SF3B3; FARSB; RPL10; RPL31; RPL14; IARS; RPS8; RARS; RPL36A; PCBP2; RPS27; PABPC1; HNRNPA3; NOTCH1; EIF2S3; GTF2E1; HNRNP…
Generic Transcription Pathway	16	35	1.16448	2.09344	0.00139719	1	0.00963023	0.0227357	CCNC; SNW1; NOTCH2; MED12; CREBBP; NOTCH1; TRIM28; MED23; MED1; MED13; RBPJ; MAML3; KAT2B; MAML1; MED16; MED7;
Notch-HLH transcription pathway	8	11	0.582242	3.33048	0.000442896	0.738751	0.00335796	0.00792769	SNW1; NOTCH2; CREBBP; NOTCH1; RBPJ; MAML3; KAT2B; MAML1;
Cleavage of Growing Transcript in the Termination Region	11	43	0.800582	1.17187	0.330685	1	0.758711	1	PCF11; NUDT21; RNPS1; SRSF2; CPSF2; CSTF2; SRSF7; U2AF2; SRSF5; PABPN1; SNRPE;
RNA Polymerase II Transcription Termination	11	43	0.800582	1.17187	0.330685	1	0.758711	1	PCF11; NUDT21; RNPS1; SRSF2; CPSF2; CSTF2; SRSF7; U2AF2; SRSF5; PABPN1; SNRPE;
Formation of RNA Pol II elongation complex	9	42	0.655022	0.981824	0.586645	1	1	1	SUPT16H; POLR2D; CCNT2; GTF2H1; POLR2E; CDK9; POLR2I; SUPT5H; POLR2L;
RNA Polymerase II Transcription Initiation And Promoter Clearance	11	39	0.800582	1.29203	0.216268	1	0.566658	1	TAF5; POLR2D; GTF2H1; GTF2E1; POLR2E; TAF13; GTF2A1; TAF4B; GTF2E2; POLR2I; POLR2L;
RNA Polymerase II Transcription Initiation	11	39	0.800582	1.29203	0.216268	1	0.566658	1	TAF5; POLR2D; GTF2H1; GTF2E1; POLR2E; TAF13; GTF2A1; TAF4B; GTF2E2; POLR2I; POLR2L;
RNA Polymerase II Pre-transcription Events	15	58	1.0917	1.18451	0.273123	1	0.674918	1	SUPT16H; TAF5; POLR2D; CCNT2; GTF2H1; GTF2E1; POLR2E; TAF13; GTF2A1; CDK9; TAF4B; GTF2E2; POLR2I; SUPT5H; POLR2L;
RNA Polymerase II Transcription Pre-Initiation And Promoter Opening	11	39	0.800582	1.29203	0.216268	1	0.566658	1	TAF5; POLR2D; GTF2H1; GTF2E1; POLR2E; TAF13; GTF2A1; TAF4B; GTF2E2; POLR2I; POLR2L;
RNA Polymerase II Transcription Elongation	9	42	0.655022	0.981824	0.586645	1	1	1	SUPT16H; POLR2D; CCNT2; GTF2H1; POLR2E; CDK9; POLR2I; SUPT5H; POLR2L;
Formation of the Early Elongation Complex	6	32	0.436681	0.859509	0.730217	1	1	1	POLR2D; GTF2H1; POLR2E; POLR2I; SUPT5H; POLR2L;
RNA Polymerase II Promoter Escape	11	39	0.800582	1.29203	0.216268	1	0.566658	1	TAF5; POLR2D; GTF2H1; GTF2E1; POLR2E; TAF13; GTF2A1; TAF4B; GTF2E2; POLR2I; POLR2L;
RNA Pol II CTD phosphorylation and interaction with CE - 11	6	26	0.436681	1.05778	0.515884	1	0.968667	1	POLR2D; GTF2H1; POLR2E; POLR2I; SUPT5H; POLR2L;
Pyruvate metabolism	1	10	0.0727802	0.461901	0.915132	1	1	1	BSG;
Pyruvate metabolism and Citric Acid (TCA) cycle	3	31	0.218341	0.444351	0.978131	1	1	1	BSG; SUCLG1; SUCLG2;
The citric acid (TCA) cycle and respiratory electron transport	25	118	1.81951	0.970189	0.605641	1	1	1	COX6B1; ATP5A1; NDUFA9; COX5A; ATP5L; NDUFA2; NDUFC2; NDUFB5; UQCR10; NDUFS1; UQCR11; UQCRC1; NDUFA12; ATP5B; UQCRFS1; BSG; COX4I1; ETFA; NDUFA7; SUCLG1; NDUFV3; NDUFA5; NDUFB10; ATP5J; SUCLG2;
Pyrimidine salvage reactions	2	7	0.14556	1.31262	0.473441	1	0.926332	1	TYMP; UCK2;
Pyrimidine biosynthesis	2	6	0.14556	1.53103	0.389903	1	0.797008	1	DCTD; CAD;
Synthesis and interconversion of nucleotide di- and triphosphates	5	16	0.363901	1.43254	0.259853	1	0.643889	1	NME4; RRM2; RRM1; CTPS1; AK2;
Pyrimidine catabolism	1	10	0.0727802	0.461901	0.915132	1	1	1	TYMP;
Purine salvage	1	7	0.0727802	0.659576	0.82204	1	1	1	HPRT1;
Pyrimidine metabolism	4	22	0.291121	0.834038	0.740646	1	1	1	TYMP; DCTD; CAD; UCK2;
Androgen biosynthesis	1	8	0.0727802	0.577232	0.860957	1	1	1	SRD5A3;
Pregnenolone biosynthesis	1	4	0.0727802	1.15302	0.626983	1	1	1	STARD5;
Base Excision Repair	4	19	0.291121	0.965659	0.622558	1	1	1	APEX1; TDG; NTHL1; MPG;
DNA Repair	31	106	2.25619	1.33911	0.0441353	1	0.175587	0.414538	FANCI; UBA52; POLR2D; RFC2; ATM; USP1; XRCC5; GTF2H1; UBB; XRCC6; APEX1; UBC; PALB2; RAD51; POLR2E; RPS27A; DDB1; CHEK1; TDG; BRCA1; RPA2; REV3L; FANCL; RAD23B; FANCF; RAD50; POLE; POLR2I; POLR2L; NTHL1; MPG;
Amino acid and oligopeptide SLC transporters	6	48	0.436681	0.573065	0.967088	1	1	1	SLC17A8; SLC7A1; SLC38A2; SLC7A5; SLC3A2; SLC7A11;
Sphingolipid metabolism	6	29	0.436681	0.948393	0.632136	1	1	1	ACER2; CERS2; VAPA; SGPP1; CERS1; KDSR;
Prostanoid metabolism	3	13	0.218341	1.05913	0.564701	1	1	1	LTA4H; PTGS2; TNPO1;
Leukotriene synthesis	2	9	0.14556	1.02125	0.617665	1	1	1	LTA4H; TNPO1;
Cholesterol biosynthesis	4	20	0.291121	0.9174	0.66538	1	1	1	HMGCR; DHCR24; EBP; HMGCS1;
Bile acid and bile salt metabolism	2	27	0.14556	0.340669	0.989111	1	1	1	AMACR; CYP7A1;
Synthesis of bile acids and bile salts	2	19	0.14556	0.484033	0.941876	1	1	1	AMACR; CYP7A1;
Synthesis of bile acids and bile salts via 7alpha-hydroxycholesterol	2	15	0.14556	0.613023	0.871542	1	1	1	AMACR; CYP7A1;
Synthesis of bile acids and bile salts via 24-hydroxycholesterol	1	10	0.0727802	0.461901	0.915132	1	1	1	AMACR;
Metabolism of steroid hormones and vitamins A and D	2	32	0.14556	0.287456	0.996326	1	1	1	SRD5A3; STARD5;
Beta-oxidation of pristanoyl-CoA	2	8	0.14556	1.14875	0.549619	1	0.995401	1	CROT; AMACR;
Regulation of Lipid Metabolism by Peroxisome proliferator-activated receptor alpha (PPARalpha)	7	32	0.509461	1.00252	0.567654	1	1	1	GRHL1; CYP1A1; ABCA1; FASN; TBL1XR1; CYP7A1; TBL1X;
Peroxisomal lipid metabolism	5	20	0.363901	1.14618	0.451269	1	0.902538	1	CROT; AMACR; IDH1; ACAA1; FAR1;
Utilization of Ketone Bodies	1	3	0.0727802	1.53609	0.522662	1	0.968667	1	OXCT1;
Ketone body metabolism	1	5	0.0727802	0.92288	0.708517	1	1	1	OXCT1;
Beta-oxidation of very long chain fatty acids	1	6	0.0727802	0.769322	0.77224	1	1	1	ACAA1;
NADPH regeneration	1	1	0.0727802	4.57785	0.218442	1	0.566658	1	IDH1;
Plasmalogen biosynthesis	1	4	0.0727802	1.15302	0.626983	1	1	1	FAR1;
mitochondrial fatty acid beta-oxidation of unsaturated fatty acids	1	6	0.0727802	0.769322	0.77224	1	1	1	HADHA;
Assembly of the RAD51-ssDNA nucleoprotein complex	2	5	0.14556	1.83662	0.300845	1	0.717553	1	RAD51; RPA2;
Nonhomologous End-joining (NHEJ)	2	5	0.14556	1.83662	0.300845	1	0.717553	1	XRCC5; XRCC6;
Processing of DNA ends prior to end rejoining	2	3	0.14556	3.05697	0.122258	1	0.371565	0.877215	XRCC5; XRCC6;
DNA Damage Recognition in GG-NER	1	2	0.0727802	2.30031	0.389194	1	0.797008	1	RAD23B;
Formation of incision complex in GG-NER	4	20	0.291121	0.9174	0.66538	1	1	1	GTF2H1; DDB1; RPA2; RAD23B;
Nucleotide Excision Repair	10	49	0.727802	0.934998	0.65171	1	1	1	POLR2D; RFC2; GTF2H1; POLR2E; DDB1; RPA2; RAD23B; POLE; POLR2I; POLR2L;
Global Genomic NER (GG-NER)	6	33	0.436681	0.833471	0.758446	1	1	1	RFC2; GTF2H1; DDB1; RPA2; RAD23B; POLE;
Homologous Recombination Repair	6	22	0.436681	1.25002	0.344471	1	0.782802	1	ATM; RAD51; CHEK1; BRCA1; RPA2; RAD50;
Double-Strand Break Repair	8	27	0.582242	1.35759	0.221512	1	0.567561	1	ATM; XRCC5; XRCC6; RAD51; CHEK1; BRCA1; RPA2; RAD50;
ATM mediated response to DNA double-strand break	3	6	0.218341	2.29273	0.122727	1	0.371565	0.877215	ATM; CHEK1; BRCA1;
Homologous recombination repair of replication-independent double-strand breaks	6	22	0.436681	1.25002	0.344471	1	0.782802	1	ATM; RAD51; CHEK1; BRCA1; RPA2; RAD50;
ATM mediated phosphorylation of repair proteins	3	6	0.218341	2.29273	0.122727	1	0.371565	0.877215	ATM; CHEK1; BRCA1;
Recruitment of repair and signaling proteins to double-strand breaks	3	8	0.218341	1.72027	0.244906	1	0.618009	1	ATM; BRCA1; RAD50;
MRN complex relocalizes to nuclear foci	1	4	0.0727802	1.15302	0.626983	1	1	1	RAD50;
Assembly of the RAD50-MRE11-NBS1 complex at DNA double-strand breaks	1	4	0.0727802	1.15302	0.626983	1	1	1	RAD50;
Processing of DNA double-strand break ends	1	3	0.0727802	1.53609	0.522662	1	0.968667	1	RPA2;
Homologous DNA pairing and strand exchange	2	7	0.14556	1.31262	0.473441	1	0.926332	1	RAD51; RPA2;
Presynaptic phase of homologous DNA pairing and strand exchange	2	6	0.14556	1.53103	0.389903	1	0.797008	1	RAD51; RPA2;
Translesion synthesis by DNA polymerases bypassing lesion on DNA template	1	4	0.0727802	1.15302	0.626983	1	1	1	REV3L;
DNA Damage Bypass	1	4	0.0727802	1.15302	0.626983	1	1	1	REV3L;
Removal of DNA patch containing abasic residue	4	17	0.291121	1.0792	0.52722	1	0.971715	1	APEX1; TDG; NTHL1; MPG;
Resolution of AP sites via the multiple-nucleotide patch replacement pathway	4	17	0.291121	1.0792	0.52722	1	0.971715	1	APEX1; TDG; NTHL1; MPG;
Translesion synthesis by Pol zeta	1	2	0.0727802	2.30031	0.389194	1	0.797008	1	REV3L;
Recognition and association of DNA glycosylase with site containing an affected pyrimidine	2	5	0.14556	1.83662	0.300845	1	0.717553	1	TDG; NTHL1;
Depyrimidination	2	5	0.14556	1.83662	0.300845	1	0.717553	1	TDG; NTHL1;
Depurination	1	3	0.0727802	1.53609	0.522662	1	0.968667	1	MPG;
Base-Excision Repair, AP Site Formation	3	8	0.218341	1.72027	0.244906	1	0.618009	1	TDG; NTHL1; MPG;
Cleavage of the damaged purine	1	3	0.0727802	1.53609	0.522662	1	0.968667	1	MPG;
Recognition and association of DNA glycosylase with site containing an affected purine	1	3	0.0727802	1.53609	0.522662	1	0.968667	1	MPG;
Resolution of Abasic Sites (AP sites)	4	19	0.291121	0.965659	0.622558	1	1	1	APEX1; TDG; NTHL1; MPG;
Resolution of AP sites via the single-nucleotide replacement pathway	4	12	0.291121	1.52849	0.256385	1	0.642117	1	APEX1; TDG; NTHL1; MPG;
Base-free sugar-phosphate removal via the single-nucleotide replacement pathway	4	10	0.291121	1.83388	0.155386	1	0.45154	1	APEX1; TDG; NTHL1; MPG;
Displacement of DNA glycosylase by APE1	4	9	0.291121	2.03742	0.111807	1	0.359334	0.84834	APEX1; TDG; NTHL1; MPG;
Cleavage of the damaged pyrimidine	2	5	0.14556	1.83662	0.300845	1	0.717553	1	TDG; NTHL1;
Metabolism	223	823	16.23	1.24045	7.58497e-05	0.126517	0.000691351	0.00163219	GATM; RPL3; RPS13; SNUPN; PSMB2; UBA52; RPS24; RPS4Y1; NME4; RPL18A; CNOT3; RRM2; PPP2R2A; QDPR; RRM1; YWHAZ; SLC5A6; NUP155; WASL; GNG5; EIF4A3; SLC19A3; COX6B1; CTPS1; AMD1; RPL5; ATP5A1; ALDH9A1; ANAPC11; RPL7A; RPL19; NDUFA9; SMG1; PSMA5; COX5A; RPL15; UBB; RPL10A; RPL26; SET; ATP5L; ANAPC1; RPLP1; SAT1; RPL21; RPS15A; RPL7; NDUFA2; RPL10; RPL31; RPL14; ODC1; NDUFC2; RPS8; PSMA2; RPL36A; RPS2…
L13a-mediated translational silencing of Ceruloplasmin expression	60	102	4.36681	2.69304	3.81471e-16	6.36293e-13	1.32561e-14	3.12959e-14	RPL3; RPS13; UBA52; RPS24; RPS4Y1; RPL18A; EIF3C; EIF3A; RPL5; RPL7A; RPL19; RPL15; RPL10A; RPL26; RPLP1; RPL21; RPS15A; RPL7; RPL10; RPL31; RPL14; RPS8; RPL36A; RPS27; PABPC1; EIF2S3; RPS7; RPLP0; RPL13A; RPS27A; RPS26; RPL13; RPL37; EIF2S1; RPL39; RPL32; RPL27A; RPS3; RPS12; RPS4X; RPL23; EIF3I; RPS25; RPL27; RPL11; RPL24; EIF3B; EIF3K; RPS14; EIF3G; RPL8; RPS28; EIF4B; RPS3A; RPS5; RPS23; RPS1…
Tetrahydrobiopterin (BH4) synthesis, recycling, salvage and regulation	4	12	0.291121	1.52849	0.256385	1	0.642117	1	AKT1; HSP90AA1; GCHFR; PTS;
NOSTRIN mediated eNOS trafficking	1	4	0.0727802	1.15302	0.626983	1	1	1	WASL;
Purine metabolism	1	24	0.0727802	0.192571	0.997335	1	1	1	HPRT1;
Metabolism of nucleotides	10	58	0.727802	0.789937	0.844683	1	1	1	NME4; RRM2; RRM1; CTPS1; HPRT1; TYMP; DCTD; AK2; CAD; UCK2;
eNOS activation and regulation	6	18	0.436681	1.52764	0.181822	1	0.510569	1	WASL; AKT1; HSP90AA1; GCHFR; PTS; ZDHHC21;
Metabolism of nitric oxide	6	18	0.436681	1.52764	0.181822	1	0.510569	1	WASL; AKT1; HSP90AA1; GCHFR; PTS; ZDHHC21;
eNOS activation	3	9	0.218341	1.52934	0.311456	1	0.720539	1	AKT1; HSP90AA1; ZDHHC21;
3' -UTR-mediated translational regulation	60	102	4.36681	2.69304	3.81471e-16	6.36293e-13	1.32561e-14	3.12959e-14	RPL3; RPS13; UBA52; RPS24; RPS4Y1; RPL18A; EIF3C; EIF3A; RPL5; RPL7A; RPL19; RPL15; RPL10A; RPL26; RPLP1; RPL21; RPS15A; RPL7; RPL10; RPL31; RPL14; RPS8; RPL36A; RPS27; PABPC1; EIF2S3; RPS7; RPLP0; RPL13A; RPS27A; RPS26; RPL13; RPL37; EIF2S1; RPL39; RPL32; RPL27A; RPS3; RPS12; RPS4X; RPL23; EIF3I; RPS25; RPL27; RPL11; RPL24; EIF3B; EIF3K; RPS14; EIF3G; RPL8; RPS28; EIF4B; RPS3A; RPS5; RPS23; RPS1…
Repair synthesis of patch ~27-30 bases long by DNA polymerase	3	15	0.218341	0.91801	0.668119	1	1	1	RFC2; RPA2; POLE;
Amine compound SLC transporters	2	29	0.14556	0.317183	0.992928	1	1	1	SLC6A9; RHCG;
Regulation of the Fanconi anemia pathway	6	8	0.436681	3.43482	0.00199773	1	0.013119	0.0309722	FANCI; UBA52; USP1; UBB; UBC; RPS27A;
Fanconi Anemia pathway	10	22	0.727802	2.08197	0.0115275	1	0.055412	0.13082	FANCI; UBA52; USP1; UBB; UBC; PALB2; RPS27A; BRCA1; FANCL; FANCF;
Repair synthesis for gap-filling by DNA polymerase in TC-NER	3	15	0.218341	0.91801	0.668119	1	1	1	RFC2; RPA2; POLE;
Gap-filling DNA repair synthesis and ligation in TC-NER	3	16	0.218341	0.86067	0.712597	1	1	1	RFC2; RPA2; POLE;
Dual incision reaction in TC-NER	5	28	0.363901	0.818816	0.764175	1	1	1	POLR2D; GTF2H1; POLR2E; POLR2I; POLR2L;
Formation of transcription-coupled NER (TC-NER) repair complex	5	28	0.363901	0.818816	0.764175	1	1	1	POLR2D; GTF2H1; POLR2E; POLR2I; POLR2L;
Transcription-coupled NER (TC-NER)	8	44	0.582242	0.833187	0.775973	1	1	1	POLR2D; RFC2; GTF2H1; POLR2E; RPA2; POLE; POLR2I; POLR2L;
Dual incision reaction in GG-NER	4	20	0.291121	0.9174	0.66538	1	1	1	GTF2H1; DDB1; RPA2; RAD23B;
Gap-filling DNA repair synthesis and ligation in GG-NER	3	16	0.218341	0.86067	0.712597	1	1	1	RFC2; RPA2; POLE;
Stabilization of p53	30	69	2.18341	1.99074	4.3924e-05	0.0732652	0.000418659	0.000988397	PSMB2; UBA52; ATM; ANAPC11; PSMA5; UBB; ANAPC1; PSMA2; UBE2D1; UBC; PSMB5; PSMD4; MDM2; CDC27; RPS27A; PSMA3; CHEK1; PSMD7; TP53; PSME3; PSMD5; PSMD11; PSMB1; PSMC3; PSMD3; PSMB6; PSMD2; PSMA4; PSMA7; PSMF1;
p53-Dependent G1 DNA Damage Response	32	72	2.32897	2.03495	1.42338e-05	0.0237419	0.00014932	0.000352525	PSMB2; UBA52; CDKN1A; ATM; ANAPC11; PSMA5; UBB; ANAPC1; PSMA2; CDKN1B; UBE2D1; UBC; PSMB5; PSMD4; MDM2; CDC27; RPS27A; PSMA3; CHEK1; PSMD7; TP53; PSME3; PSMD5; PSMD11; PSMB1; PSMC3; PSMD3; PSMB6; PSMD2; PSMA4; PSMA7; PSMF1;
p53-Dependent G1/S DNA damage checkpoint	32	72	2.32897	2.03495	1.42338e-05	0.0237419	0.00014932	0.000352525	PSMB2; UBA52; CDKN1A; ATM; ANAPC11; PSMA5; UBB; ANAPC1; PSMA2; CDKN1B; UBE2D1; UBC; PSMB5; PSMD4; MDM2; CDC27; RPS27A; PSMA3; CHEK1; PSMD7; TP53; PSME3; PSMD5; PSMD11; PSMB1; PSMC3; PSMD3; PSMB6; PSMD2; PSMA4; PSMA7; PSMF1;
G1/S DNA Damage Checkpoints	36	76	2.62009	2.16877	6.37555e-07	0.00106344	9.01222e-06	2.12767e-05	CDC25A; PSMB2; UBA52; CDKN1A; CCND1; ATM; ANAPC11; PSMA5; UBB; ANAPC1; PSMA2; CDKN1B; UBE2D1; CDC25C; UBC; PSMB5; PSMD4; MDM2; CDC27; RPS27A; PSMA3; CHEK1; CHEK2; PSMD7; TP53; PSME3; PSMD5; PSMD11; PSMB1; PSMC3; PSMD3; PSMB6; PSMD2; PSMA4; PSMA7; PSMF1;
Cell Cycle Checkpoints	55	118	4.00291	2.13395	1.50027e-09	2.50245e-06	2.87637e-08	6.79074e-08	CDC25A; PSMB2; UBA52; CCNB2; CDKN1A; CCND1; RFC2; ATM; ANAPC11; PSMA5; UBB; ANAPC1; ORC5; ORC2; PSMA2; CDKN1B; UBE2D1; WEE1; CDC25C; UBC; PSMB5; PSMD4; MDM2; CDC27; CDC6; RPS27A; PSMA3; CHEK1; CHEK2; MAD2L1; ORC6; MCM8; RPA2; HUS1; PSMD7; DBF4; CDC7; TP53; PSME3; PSMD5; PSMD11; CDK1; PSMB1; PSMC3; PSMD3; CDC20; CLSPN; MCM3; PSMB6; PSMD2; CCNB1; PSMA4; PSMA7; PSMF1; MCM7;
Pausing and recovery of elongation	8	31	0.582242	1.18248	0.361901	1	0.797008	1	SUPT16H; POLR2D; CCNT2; POLR2E; CDK9; POLR2I; SUPT5H; POLR2L;
N-Glycan antennae elongation	1	9	0.0727802	0.513166	0.891369	1	1	1	MGAT5;
Reactions specific to the complex N-glycan synthesis pathway	2	2	0.14556	4.57785	0.0476897	1	0.180378	0.425847	FUT8; MGAT2;
Autodegradation of the E3 ubiquitin ligase COP1	29	68	2.11063	1.9527	8.98209e-05	0.149821	0.000801183	0.00189149	PSMB2; UBA52; ATM; ANAPC11; PSMA5; UBB; ANAPC1; PSMA2; UBE2D1; UBC; PSMB5; PSMD4; CDC27; RPS27A; PSMA3; CHEK1; PSMD7; TP53; PSME3; PSMD5; PSMD11; PSMB1; PSMC3; PSMD3; PSMB6; PSMD2; PSMA4; PSMA7; PSMF1;
Transcriptional activation of p53 responsive genes	2	2	0.14556	4.57785	0.0476897	1	0.180378	0.425847	CDKN1A; TP53;
G2/M DNA damage checkpoint	17	29	1.23726	2.68422	1.83784e-05	0.0306552	0.00018467	0.000435981	ATM; ORC5; ORC2; WEE1; CDC25C; CDC6; CHEK1; CHEK2; ORC6; MCM8; DBF4; CDC7; CDK1; CLSPN; MCM3; CCNB1; MCM7;
G2/M Checkpoints	22	43	1.60116	2.34267	2.14958e-05	0.035855	0.0002147	0.000506879	CDC25A; CCNB2; RFC2; ATM; ORC5; ORC2; WEE1; CDC25C; CDC6; CHEK1; CHEK2; ORC6; MCM8; RPA2; HUS1; DBF4; CDC7; CDK1; CLSPN; MCM3; CCNB1; MCM7;
G2/M DNA replication checkpoint	4	4	0.291121	4.57785	0.00226914	1	0.0143368	0.0338473	CCNB2; WEE1; CDK1; CCNB1;
Chk1/Chk2(Cds1) mediated inactivation of Cyclin B:Cdk1 complex	5	5	0.363901	4.57785	0.000494546	0.824903	0.00369912	0.00873312	WEE1; CDC25C; CHEK1; CDK1; CCNB1;
p53-Independent G1/S DNA damage checkpoint	32	70	2.32897	2.09309	6.8988e-06	0.0115072	7.936e-05	0.000187358	CDC25A; PSMB2; UBA52; CCND1; ATM; ANAPC11; PSMA5; UBB; ANAPC1; PSMA2; UBE2D1; CDC25C; UBC; PSMB5; PSMD4; CDC27; RPS27A; PSMA3; CHEK1; CHEK2; PSMD7; PSME3; PSMD5; PSMD11; PSMB1; PSMC3; PSMD3; PSMB6; PSMD2; PSMA4; PSMA7; PSMF1;
Transcriptional activation of cell cycle inhibitor p21	2	2	0.14556	4.57785	0.0476897	1	0.180378	0.425847	CDKN1A; TP53;
Ubiquitin Mediated Degradation of Phosphorylated Cdc25A	31	69	2.25619	2.05708	1.48115e-05	0.0247055	0.00015345	0.000362276	CDC25A; PSMB2; UBA52; CCND1; ATM; ANAPC11; PSMA5; UBB; ANAPC1; PSMA2; UBE2D1; UBC; PSMB5; PSMD4; CDC27; RPS27A; PSMA3; CHEK1; CHEK2; PSMD7; PSME3; PSMD5; PSMD11; PSMB1; PSMC3; PSMD3; PSMB6; PSMD2; PSMA4; PSMA7; PSMF1;
p53-Independent DNA Damage Response	32	70	2.32897	2.09309	6.8988e-06	0.0115072	7.936e-05	0.000187358	CDC25A; PSMB2; UBA52; CCND1; ATM; ANAPC11; PSMA5; UBB; ANAPC1; PSMA2; UBE2D1; CDC25C; UBC; PSMB5; PSMD4; CDC27; RPS27A; PSMA3; CHEK1; CHEK2; PSMD7; PSME3; PSMD5; PSMD11; PSMB1; PSMC3; PSMD3; PSMB6; PSMD2; PSMA4; PSMA7; PSMF1;
Activation of ATR in response to replication stress	16	37	1.16448	1.98031	0.00283767	1	0.0174658	0.0412344	CDC25A; RFC2; ORC5; ORC2; CDC25C; CDC6; CHEK1; ORC6; MCM8; RPA2; HUS1; DBF4; CDC7; CLSPN; MCM3; MCM7;
Mitotic Spindle Checkpoint	6	19	0.436681	1.44728	0.219628	1	0.567089	1	ANAPC11; ANAPC1; UBE2D1; CDC27; MAD2L1; CDC20;
Amplification of signal from the kinetochores	1	2	0.0727802	2.30031	0.389194	1	0.797008	1	MAD2L1;
Synthesis of Dolichyl-phosphate	1	2	0.0727802	2.30031	0.389194	1	0.797008	1	DOLK;
Synthesis of substrates in N-glycan biosythesis	4	16	0.291121	1.14661	0.475384	1	0.926332	1	DOLK; PGM3; GNPNAT1; GFPT2;
Biosynthesis of the N-glycan precursor (dolichol lipid-linked oligosaccharide, LLO) and transfer to a nascent protein	9	30	0.655022	1.37442	0.191117	1	0.528896	1	DOLK; ALG3; ALG10B; ALG1; ALG9; PGM3; GNPNAT1; GFPT2; ALG14;
Post-translational modification: synthesis of GPI-anchored proteins	2	26	0.14556	0.353767	0.986511	1	1	1	PIGT; PIGS;
Asparagine N-linked glycosylation	20	77	1.4556	1.18949	0.225108	1	0.57589	1	EDEM3; DOLK; EDEM1; ALG3; SEC23A; SEC24A; FUT8; ALG10B; SEC31A; ALG1; UGGT1; MGAT2; DDOST; ALG9; PGM3; MGAT5; GANAB; GNPNAT1; GFPT2; ALG14;
Attachment of GPI anchor to uPAR	2	7	0.14556	1.31262	0.473441	1	0.926332	1	PIGT; PIGS;
N-glycan antennae elongation in the medial/trans-Golgi	3	12	0.218341	1.14732	0.506138	1	0.968667	1	FUT8; MGAT2; MGAT5;
Synthesis of UDP-N-acetyl-glucosamine	3	5	0.218341	2.75036	0.0729861	1	0.252574	0.596294	PGM3; GNPNAT1; GFPT2;
N-glycan trimming in the ER and Calnexin/Calreticulin cycle	4	13	0.291121	1.411	0.310926	1	0.720539	1	EDEM3; EDEM1; UGGT1; GANAB;
ER Quality Control Compartment (ERQC)	3	6	0.218341	2.29273	0.122727	1	0.371565	0.877215	EDEM3; EDEM1; UGGT1;
Calnexin/calreticulin cycle	4	12	0.291121	1.52849	0.256385	1	0.642117	1	EDEM3; EDEM1; UGGT1; GANAB;
Transport to the Golgi and subsequent modification	6	28	0.436681	0.982252	0.595193	1	1	1	SEC23A; SEC24A; FUT8; SEC31A; MGAT2; MGAT5;
Folding of actin by CCT/TriC	4	9	0.291121	2.03742	0.111807	1	0.359334	0.84834	ACTB; TCP1; CCT3; CCT7;
Association of TriC/CCT with target proteins during biosynthesis	3	9	0.218341	1.52934	0.311456	1	0.720539	1	TCP1; CCT3; CCT7;
Post-chaperonin tubulin folding pathway	5	12	0.363901	1.90966	0.0994113	1	0.324227	0.765457	TUBB4A; TUBB2A; TUBB3; TUBB2B; TUBB4B;
Post-translational protein modification	23	114	1.67394	0.923922	0.703547	1	1	1	EDEM3; DOLK; EDEM1; ALG3; SEC23A; SEC24A; FUT8; ALG10B; PIGT; SEC31A; ALG1; UGGT1; MGAT2; DDOST; ALG9; PGM3; MGAT5; GGCX; GANAB; GNPNAT1; PIGS; GFPT2; ALG14;
Prefoldin mediated transfer of substrate to CCT/TriC	6	14	0.436681	1.9638	0.0640277	1	0.232297	0.548421	TCP1; CCT3; VBP1; PFDN6; PFDN2; CCT7;
Formation of tubulin folding intermediates by CCT/TriC	3	8	0.218341	1.72027	0.244906	1	0.618009	1	TCP1; CCT3; CCT7;
Post-translational modification: gamma carboxylation and hypusine formation	1	14	0.0727802	0.330023	0.968399	1	1	1	GGCX;
Gamma-carboxylation, transport, and amino-terminal cleavage of proteins	1	12	0.0727802	0.384981	0.948208	1	1	1	GGCX;
Gamma-carboxylation of protein precursors	1	9	0.0727802	0.513166	0.891369	1	1	1	GGCX;
Cooperation of Prefoldin and TriC/CCT in actin and tubulin folding	7	15	0.509461	2.13796	0.0285832	1	0.119791	0.28281	ACTB; TCP1; CCT3; VBP1; PFDN6; PFDN2; CCT7;
Chaperonin-mediated protein folding	7	16	0.509461	2.00442	0.0414618	1	0.165847	0.391543	ACTB; TCP1; CCT3; VBP1; PFDN6; PFDN2; CCT7;
Eukaryotic Translation Termination	51	82	3.71179	2.84741	2.60646e-15	4.34757e-12	8.20297e-14	1.93661e-13	RPL3; RPS13; UBA52; RPS24; RPS4Y1; RPL18A; RPL5; RPL7A; RPL19; RPL15; RPL10A; RPL26; RPLP1; RPL21; RPS15A; RPL7; RPL10; RPL31; RPL14; RPS8; RPL36A; RPS27; RPS7; RPLP0; RPL13A; RPS27A; RPS26; RPL13; ETF1; RPL37; RPL39; RPL32; RPL27A; RPS3; RPS12; RPS4X; RPL23; RPS25; RPL27; RPL11; RPL24; RPS14; RPL8; RPS28; RPS3A; RPS5; RPS23; RPS10; FAU; RPL22; RPL9;
Protein folding	12	28	0.873362	1.96287	0.0101557	1	0.050416	0.119026	TUBB4A; ACTB; TUBB2A; TCP1; CCT3; VBP1; TUBB3; TUBB2B; PFDN6; PFDN2; TUBB4B; CCT7;
Eukaryotic Translation Elongation	53	85	3.85735	2.85463	6.24942e-16	1.0424e-12	2.04393e-14	4.82544e-14	RPL3; RPS13; UBA52; RPS24; RPS4Y1; RPL18A; RPL5; EEF1A1; RPL7A; RPL19; RPL15; RPL10A; RPL26; RPLP1; RPL21; RPS15A; RPL7; RPL10; RPL31; RPL14; RPS8; RPL36A; RPS27; RPS7; RPLP0; RPL13A; RPS27A; RPS26; EEF1B2; RPL13; RPL37; RPL39; RPL32; RPL27A; RPS3; RPS12; RPS4X; RPL23; EEF2; RPS25; RPL27; RPL11; RPL24; RPS14; RPL8; RPS28; RPS3A; RPS5; RPS23; RPS10; FAU; RPL22; RPL9;
Peptide chain elongation	52	82	3.78457	2.90323	4.16697e-16	6.95051e-13	1.41847e-14	3.34882e-14	RPL3; RPS13; UBA52; RPS24; RPS4Y1; RPL18A; RPL5; EEF1A1; RPL7A; RPL19; RPL15; RPL10A; RPL26; RPLP1; RPL21; RPS15A; RPL7; RPL10; RPL31; RPL14; RPS8; RPL36A; RPS27; RPS7; RPLP0; RPL13A; RPS27A; RPS26; RPL13; RPL37; RPL39; RPL32; RPL27A; RPS3; RPS12; RPS4X; RPL23; EEF2; RPS25; RPL27; RPL11; RPL24; RPS14; RPL8; RPS28; RPS3A; RPS5; RPS23; RPS10; FAU; RPL22; RPL9;
Recycling of eIF2:GDP	4	8	0.291121	2.29178	0.0746499	1	0.254114	0.59993	EIF2S3; EIF2S1; EIF2B5; EIF2B2;
Ribosomal scanning and start codon recognition	30	54	2.18341	2.54363	6.25108e-08	0.000104268	9.83661e-07	2.32229e-06	RPS13; RPS24; RPS4Y1; EIF3C; EIF3A; RPS15A; RPS8; RPS27; EIF2S3; RPS7; RPS27A; RPS26; EIF5; EIF2S1; RPS3; RPS12; RPS4X; EIF3I; RPS25; EIF3B; EIF3K; RPS14; EIF3G; RPS28; EIF4B; RPS3A; RPS5; RPS23; RPS10; FAU;
GTP hydrolysis and joining of the 60S ribosomal subunit	60	103	4.36681	2.66689	7.23617e-16	1.20699e-12	2.32114e-14	5.4799e-14	RPL3; RPS13; UBA52; RPS24; RPS4Y1; RPL18A; EIF3C; EIF3A; RPL5; RPL7A; RPL19; RPL15; RPL10A; RPL26; RPLP1; RPL21; RPS15A; RPL7; RPL10; RPL31; RPL14; RPS8; RPL36A; RPS27; EIF2S3; RPS7; RPLP0; RPL13A; RPS27A; RPS26; RPL13; EIF5; RPL37; EIF2S1; RPL39; RPL32; RPL27A; RPS3; RPS12; RPS4X; RPL23; EIF3I; RPS25; RPL27; RPL11; RPL24; EIF3B; EIF3K; RPS14; EIF3G; RPL8; RPS28; EIF4B; RPS3A; RPS5; RPS23; RPS10;…
Translation initiation complex formation	30	54	2.18341	2.54363	6.25108e-08	0.000104268	9.83661e-07	2.32229e-06	RPS13; RPS24; RPS4Y1; EIF3C; EIF3A; RPS15A; RPS8; RPS27; PABPC1; EIF2S3; RPS7; RPS27A; RPS26; EIF2S1; RPS3; RPS12; RPS4X; EIF3I; RPS25; EIF3B; EIF3K; RPS14; EIF3G; RPS28; EIF4B; RPS3A; RPS5; RPS23; RPS10; FAU;
Activation of the mRNA upon binding of the cap-binding complex and eIFs, and subsequent binding to 43S	31	55	2.25619	2.58061	2.37085e-08	3.95457e-05	4.03528e-07	9.52675e-07	RPS13; RPS24; RPS4Y1; EIF3C; EIF3A; RPS15A; RPS8; RPS27; PABPC1; EIF2S3; RPS7; RPS27A; RPS26; EIF2S1; RPS3; RPS12; RPS4X; EIF3I; RPS25; EIF3B; EIF3K; RPS14; EIF3G; RPS28; EIF4B; RPS3A; RPS5; RPS23; RPS10; FAU; EIF4EBP1;
Formation of the ternary complex, and subsequently, the 43S complex	28	47	2.03785	2.72762	2.16295e-08	3.6078e-05	3.71938e-07	8.78096e-07	RPS13; RPS24; RPS4Y1; EIF3C; EIF3A; RPS15A; RPS8; RPS27; EIF2S3; RPS7; RPS27A; RPS26; EIF2S1; RPS3; RPS12; RPS4X; EIF3I; RPS25; EIF3B; EIF3K; RPS14; EIF3G; RPS28; RPS3A; RPS5; RPS23; RPS10; FAU;
Translation	68	117	4.94905	2.66079	9.46775e-18	1.57922e-14	3.75996e-16	8.87676e-16	RPL3; RPS13; UBA52; RPS24; RPS4Y1; RPL18A; EIF3C; EIF3A; RPL5; EEF1A1; RPL7A; RPL19; RPL15; RPL10A; RPL26; RPLP1; RPL21; RPS15A; RPL7; RPL10; RPL31; RPL14; RPS8; RPL36A; RPS27; PABPC1; EIF2S3; RPS7; RPLP0; RPL13A; RPS27A; RPS26; EEF1B2; RPL13; EIF5; ETF1; RPL37; EIF2S1; RPL39; RPL32; RPL27A; RPS3; RPS12; EIF2B5; RPS4X; RPL23; EIF3I; EEF2; RPS25; RPL27; EIF2B2; RPL11; RPL24; EIF3B; EIF3K; RPS14; E…
Eukaryotic Translation Initiation	64	110	4.65793	2.66365	8.29536e-17	1.38367e-13	3.00797e-15	7.10142e-15	RPL3; RPS13; UBA52; RPS24; RPS4Y1; RPL18A; EIF3C; EIF3A; RPL5; RPL7A; RPL19; RPL15; RPL10A; RPL26; RPLP1; RPL21; RPS15A; RPL7; RPL10; RPL31; RPL14; RPS8; RPL36A; RPS27; PABPC1; EIF2S3; RPS7; RPLP0; RPL13A; RPS27A; RPS26; RPL13; EIF5; RPL37; EIF2S1; RPL39; RPL32; RPL27A; RPS3; RPS12; EIF2B5; RPS4X; RPL23; EIF3I; RPS25; RPL27; EIF2B2; RPL11; RPL24; EIF3B; EIF3K; RPS14; EIF3G; RPL8; RPS28; EIF4B; RP…
Cap-dependent Translation Initiation	64	110	4.65793	2.66365	8.29536e-17	1.38367e-13	3.00797e-15	7.10142e-15	RPL3; RPS13; UBA52; RPS24; RPS4Y1; RPL18A; EIF3C; EIF3A; RPL5; RPL7A; RPL19; RPL15; RPL10A; RPL26; RPLP1; RPL21; RPS15A; RPL7; RPL10; RPL31; RPL14; RPS8; RPL36A; RPS27; PABPC1; EIF2S3; RPS7; RPLP0; RPL13A; RPS27A; RPS26; RPL13; EIF5; RPL37; EIF2S1; RPL39; RPL32; RPL27A; RPS3; RPS12; EIF2B5; RPS4X; RPL23; EIF3I; RPS25; RPL27; EIF2B2; RPL11; RPL24; EIF3B; EIF3K; RPS14; EIF3G; RPL8; RPS28; EIF4B; RP…
Formation of a pool of free 40S subunits	56	92	4.07569	2.78671	4.39919e-16	7.33785e-13	1.46757e-14	3.46474e-14	RPL3; RPS13; UBA52; RPS24; RPS4Y1; RPL18A; EIF3C; EIF3A; RPL5; RPL7A; RPL19; RPL15; RPL10A; RPL26; RPLP1; RPL21; RPS15A; RPL7; RPL10; RPL31; RPL14; RPS8; RPL36A; RPS27; RPS7; RPLP0; RPL13A; RPS27A; RPS26; RPL13; RPL37; RPL39; RPL32; RPL27A; RPS3; RPS12; RPS4X; RPL23; EIF3I; RPS25; RPL27; RPL11; RPL24; EIF3B; EIF3K; RPS14; EIF3G; RPL8; RPS28; RPS3A; RPS5; RPS23; RPS10; FAU; RPL22; RPL9;
Metabolism of proteins	103	259	7.49636	1.82064	2.12859e-11	3.55049e-08	4.55191e-10	1.07465e-09	TUBB4A; ACTB; RPL3; RPS13; UBA52; RPS24; RPS4Y1; RPL18A; EIF3C; EIF3A; TUBB2A; EDEM3; RPL5; EEF1A1; RPL7A; RPL19; RPL15; RPL10A; RPL26; DOLK; RPLP1; RPL21; RPS15A; RPL7; RPL10; RPL31; RPL14; RPS8; EDEM1; ALG3; TCP1; RPL36A; RPS27; PABPC1; SEC23A; SEC24A; EIF2S3; RPS7; RPLP0; CCT3; FUT8; ALG10B; RPL13A; RPS27A; RPS26; PIGT; EEF1B2; SEC31A; RPL13; EIF5; ETF1; ALG1; RPL37; UGGT1; EIF2S1; RPL39; MGAT…
Inhibition of Host mRNA Processing and RNA Silencing	1	2	0.0727802	2.30031	0.389194	1	0.797008	1	PABPN1;
NS1 Mediated Effects on Host Pathways	1	3	0.0727802	1.53609	0.522662	1	0.968667	1	PABPN1;
Host Interactions with Influenza Factors	1	5	0.0727802	0.92288	0.708517	1	1	1	PABPN1;
Viral RNP Complexes in the Host Cell Nucleus	1	2	0.0727802	2.30031	0.389194	1	0.797008	1	HSPA1B;
NEP/NS2 Interacts with the Cellular Export Machinery	8	29	0.582242	1.264	0.289583	1	0.712425	1	NUP155; NUP210; NUP205; NUPL2; POM121; XPO1; RANBP2; NUP43;
Viral mRNA Translation	50	82	3.63901	2.79159	1.54828e-14	2.58254e-11	4.61167e-13	1.08876e-12	RPL3; RPS13; UBA52; RPS24; RPS4Y1; RPL18A; RPL5; RPL7A; RPL19; RPL15; RPL10A; RPL26; RPLP1; RPL21; RPS15A; RPL7; RPL10; RPL31; RPL14; RPS8; RPL36A; RPS27; RPS7; RPLP0; RPL13A; RPS27A; RPS26; RPL13; RPL37; RPL39; RPL32; RPL27A; RPS3; RPS12; RPS4X; RPL23; RPS25; RPL27; RPL11; RPL24; RPS14; RPL8; RPS28; RPS3A; RPS5; RPS23; RPS10; FAU; RPL22; RPL9;
Export of Viral Ribonucleoproteins from Nucleus	9	31	0.655022	1.3301	0.220416	1	0.567368	1	NUP155; HSPA1B; NUP210; NUP205; NUPL2; POM121; XPO1; RANBP2; NUP43;
Influenza Viral RNA Transcription and Replication	56	98	4.07569	2.61611	2.17553e-14	3.62879e-11	6.3663e-13	1.503e-12	RPL3; RPS13; UBA52; RPS24; RPS4Y1; RPL18A; POLR2D; RPL5; RPL7A; RPL19; RPL15; RPL10A; RPL26; RPLP1; RPL21; RPS15A; RPL7; RPL10; RPL31; RPL14; RPS8; RPL36A; RPS27; RPS7; RPLP0; POLR2E; RPL13A; RPS27A; RPS26; RPL13; RPL37; RPL39; RPL32; RPL27A; RPS3; HSP90AA1; RPS12; RPS4X; RPL23; RPS25; RPL27; RPL11; RPL24; RPS14; RPL8; POLR2I; RPS28; RPS3A; IPO5; RPS5; POLR2L; RPS23; RPS10; FAU; RPL22; RPL9;
Viral Messenger RNA Synthesis	4	14	0.291121	1.31029	0.366355	1	0.797008	1	POLR2D; POLR2E; POLR2I; POLR2L;
vRNP Assembly	2	2	0.14556	4.57785	0.0476897	1	0.180378	0.425847	HSP90AA1; IPO5;
Influenza Life Cycle	68	135	4.94905	2.30605	1.61222e-13	2.68918e-10	4.1372e-12	9.76737e-12	RPL3; RPS13; UBA52; RPS24; RPS4Y1; RPL18A; POLR2D; NUP155; RPL5; RPL7A; RPL19; RPL15; RPL10A; RPL26; RPLP1; RPL21; RPS15A; RPL7; RPL10; RPL31; RPL14; RPS8; RPL36A; RPS27; RPS7; RPLP0; HSPA1B; NUP210; NUP205; POLR2E; NUPL2; RPL13A; RPS27A; RPS26; RPL13; RPL37; RPL39; RPL32; RPL27A; RPS3; HSP90AA1; RPS12; POM121; XPO1; RPS4X; CLTC; RPL23; RPS25; RPL27; RPL11; RPL24; RANBP2; KPNB1; RPS14; RPL8; POLR…
Entry of Influenza Virion into Host Cell via Endocytosis	2	2	0.14556	4.57785	0.0476897	1	0.180378	0.425847	CLTC; CLTA;
Transport of Ribonucleoproteins into the Host Nucleus	8	29	0.582242	1.264	0.289583	1	0.712425	1	NUP155; NUP210; NUP205; NUPL2; POM121; RANBP2; KPNB1; NUP43;
Influenza Infection	69	140	5.02183	2.25639	4.16392e-13	6.94542e-10	1.00658e-11	2.37641e-11	RPL3; RPS13; UBA52; RPS24; RPS4Y1; RPL18A; POLR2D; NUP155; RPL5; RPL7A; RPL19; RPL15; RPL10A; RPL26; RPLP1; RPL21; RPS15A; RPL7; RPL10; RPL31; RPL14; RPS8; RPL36A; RPS27; RPS7; RPLP0; HSPA1B; NUP210; NUP205; POLR2E; NUPL2; RPL13A; RPS27A; RPS26; RPL13; RPL37; RPL39; RPL32; RPL27A; RPS3; HSP90AA1; RPS12; POM121; XPO1; RPS4X; CLTC; RPL23; RPS25; RPL27; RPL11; RPL24; RANBP2; KPNB1; RPS14; RPL8; POLR…
Meiotic Synapsis	16	47	1.16448	1.55906	0.0365069	1	0.148159	0.349785	SMC1A; TERF2IP; HIST2H4B; HIST1H4C; LMNB1; HIST1H4E; HIST1H4J; HIST4H4; BRCA1; UBE2I; SUN2; RAD21; DIDO1; STAG1; SMC3; TERF2;
Meiotic Recombination	11	42	0.800582	1.19976	0.300739	1	0.717553	1	ATM; HIST2H4B; HIST1H4C; RAD51C; RAD51; HIST1H4E; HIST1H4J; HIST4H4; BRCA1; RPA2; RAD50;
Meiosis	21	72	1.52838	1.33566	0.0884667	1	0.292203	0.689852	SMC1A; ATM; TERF2IP; HIST2H4B; HIST1H4C; RAD51C; LMNB1; RAD51; HIST1H4E; HIST1H4J; HIST4H4; BRCA1; RPA2; UBE2I; SUN2; RAD50; RAD21; DIDO1; STAG1; SMC3; TERF2;
Activated AMPK stimulates fatty-acid oxidation in muscle	4	18	0.291121	1.01928	0.576417	1	1	1	CAB39; STRADB; PRKAA1; PRKAB2;
Endosomal Sorting Complex Required For Transport (ESCRT)	6	28	0.436681	0.982252	0.595193	1	1	1	UBA52; UBB; UBC; RPS27A; SNF8; VPS4B;
Regulation of gap junction activity	1	2	0.0727802	2.30031	0.389194	1	0.797008	1	GJA1;
c-src mediated regulation of Cx43 function and closure of gap junctions	1	2	0.0727802	2.30031	0.389194	1	0.797008	1	GJA1;
Oligomerization of connexins into connexons	1	3	0.0727802	1.53609	0.522662	1	0.968667	1	GJA1;
Microtubule-dependent trafficking of connexons from Golgi to the plasma membrane	1	1	0.0727802	4.57785	0.218442	1	0.566658	1	GJA1;
Transport of connexons to the plasma membrane	1	2	0.0727802	2.30031	0.389194	1	0.797008	1	GJA1;
Gap junction trafficking and regulation	1	6	0.0727802	0.769322	0.77224	1	1	1	GJA1;
Gap junction trafficking	1	5	0.0727802	0.92288	0.708517	1	1	1	GJA1;
Gap junction assembly	1	4	0.0727802	1.15302	0.626983	1	1	1	GJA1;
Transport of connexins along the secretory pathway	1	1	0.0727802	4.57785	0.218442	1	0.566658	1	GJA1;
trans-Golgi Network Vesicle Budding	13	33	0.946143	1.80424	0.0168624	1	0.0768481	0.181428	SH3D19; DNAJC6; AP1S1; AP1S3; HSPA8; ARF1; TXNDC5; BLOC1S4; CLTC; GBF1; DNM2; ARRB1; CLTA;
Clathrin derived vesicle budding	13	33	0.946143	1.80424	0.0168624	1	0.0768481	0.181428	SH3D19; DNAJC6; AP1S1; AP1S3; HSPA8; ARF1; TXNDC5; BLOC1S4; CLTC; GBF1; DNM2; ARRB1; CLTA;
Golgi Associated Vesicle Biogenesis	12	27	0.873362	2.03554	0.00720979	1	0.0381776	0.0901322	SH3D19; DNAJC6; AP1S1; AP1S3; HSPA8; ARF1; TXNDC5; BLOC1S4; CLTC; DNM2; ARRB1; CLTA;
Lysosome Vesicle Biogenesis	9	15	0.655022	2.74793	0.00151786	1	0.0102502	0.0241993	DNAJC6; AP1S1; AP1S3; HSPA8; ARF1; CLTC; DNM2; ARRB1; CLTA;
COX reactions	1	1	0.0727802	4.57785	0.218442	1	0.566658	1	PTGS2;
Formation of the active cofactor, UDP-glucuronate	1	3	0.0727802	1.53609	0.522662	1	0.968667	1	UGDH;
Glucuronidation	1	6	0.0727802	0.769322	0.77224	1	1	1	UGDH;
Phase II conjugation	5	39	0.363901	0.587927	0.94891	1	1	1	TPMT; GCLC; MTR; GSTP1; UGDH;
Glutathione conjugation	2	15	0.14556	0.613023	0.871542	1	1	1	GCLC; GSTP1;
Methylation	2	6	0.14556	1.53103	0.389903	1	0.797008	1	TPMT; MTR;
Glutathione synthesis and recycling	1	6	0.0727802	0.769322	0.77224	1	1	1	GCLC;
ER to Golgi Transport	3	9	0.218341	1.52934	0.311456	1	0.720539	1	SEC23A; SEC24A; SEC31A;
Membrane Trafficking	27	84	1.96507	1.47182	0.0180993	1	0.0809375	0.191083	SH3D19; DNAJC6; UBA52; AP1S1; UBB; SEC23A; SEC24A; UBC; GJA1; AP1S3; ARCN1; HSPA8; RPS27A; SEC31A; COPB1; ARF1; TXNDC5; BLOC1S4; ARFGAP1; CLTC; GBF1; DNM2; SNF8; ARRB1; COPG1; VPS4B; CLTA;
COPII (Coat Protein 2) Mediated Vesicle Transport	3	9	0.218341	1.52934	0.311456	1	0.720539	1	SEC23A; SEC24A; SEC31A;
Golgi to ER Retrograde Transport	6	10	0.436681	2.74854	0.00996783	1	0.0496309	0.117172	ARCN1; COPB1; ARF1; ARFGAP1; GBF1; COPG1;
COPI Mediated Transport	6	10	0.436681	2.74854	0.00996783	1	0.0496309	0.117172	ARCN1; COPB1; ARF1; ARFGAP1; GBF1; COPG1;
Regulation of Insulin Secretion	8	48	0.582242	0.763769	0.853567	1	1	1	RAP1B; GATA4; TCF7L2; PRKAR1A; GNAS; IQGAP1; PRKCA; SPCS3;
Integration of energy metabolism	16	83	1.16448	0.882922	0.755112	1	1	1	GNG5; RAP1B; GATA4; TCF7L2; TKT; FASN; PRKAB2; PRKAR1A; ACLY; MLX; GNAS; TALDO1; GNG7; IQGAP1; PRKCA; SPCS3;
Agmatine biosynthesis	1	2	0.0727802	2.30031	0.389194	1	0.797008	1	AGMAT;
Interconversion of polyamines	1	3	0.0727802	1.53609	0.522662	1	0.968667	1	SAT1;
Methionine salvage pathway	3	6	0.218341	2.29273	0.122727	1	0.371565	0.877215	GOT1; MRI1; ENOPH1;
Regulation of ornithine decarboxylase (ODC)	29	70	2.11063	1.89692	0.000166989	0.278537	0.0013721	0.00323935	PSMB2; UBA52; ANAPC11; PSMA5; UBB; ANAPC1; ODC1; PSMA2; UBE2D1; UBC; PSMB5; PSMD4; CDC27; RPS27A; PSMA3; PSMD7; AZIN1; PSME3; PSMD5; PSMD11; PSMB1; PSMC3; PSMD3; PSMB6; PSMD2; PSMA4; PSMA7; PSMF1; OAZ1;
Creatine metabolism	2	3	0.14556	3.05697	0.122258	1	0.371565	0.877215	GATM; SLC6A8;
Metabolism of polyamines	7	15	0.509461	2.13796	0.0285832	1	0.119791	0.28281	AMD1; SAT1; ODC1; GOT1; MRI1; ENOPH1; AGMAT;
Carnitine synthesis	1	4	0.0727802	1.15302	0.626983	1	1	1	ALDH9A1;
Phenylalanine and tyrosine catabolism	1	9	0.0727802	0.513166	0.891369	1	1	1	QDPR;
Urea cycle	1	9	0.0727802	0.513166	0.891369	1	1	1	ASS1;
ChREBP activates metabolic gene expression	3	6	0.218341	2.29273	0.122727	1	0.371565	0.877215	FASN; ACLY; MLX;
Biological oxidations	10	98	0.727802	0.467547	0.999257	1	1	1	CYP1A1; CYP1B1; PTGS2; TPMT; GCLC; MTR; CYP7A1; GSTP1; UGDH; CYP2C19;
Metabolism of porphyrins	1	10	0.0727802	0.461901	0.915132	1	1	1	CPOX;
Heme biosynthesis	1	7	0.0727802	0.659576	0.82204	1	1	1	CPOX;
Endogenous sterols	2	15	0.14556	0.613023	0.871542	1	1	1	CYP1B1; CYP7A1;
Phase 1 - Functionalization of compounds	5	60	0.363901	0.382187	0.998589	1	1	1	CYP1A1; CYP1B1; PTGS2; CYP7A1; CYP2C19;
Cytochrome P450 - arranged by substrate type	4	48	0.291121	0.382361	0.996595	1	1	1	CYP1A1; CYP1B1; CYP7A1; CYP2C19;
AMPK inhibits chREBP transcriptional activation activity	1	5	0.0727802	0.92288	0.708517	1	1	1	PRKAB2;
Regulation of Insulin Secretion by Glucagon-like Peptide-1	4	16	0.291121	1.14661	0.475384	1	0.926332	1	RAP1B; PRKAR1A; GNAS; IQGAP1;
Incretin Synthesis, Secretion, and Inactivation	3	21	0.218341	0.655846	0.868884	1	1	1	GATA4; TCF7L2; SPCS3;
Synthesis, Secretion, and Inactivation of Glucagon-like Peptide-1 (GLP-1)	2	18	0.14556	0.510909	0.928882	1	1	1	TCF7L2; SPCS3;
Synthesis, Secretion, and Inactivation of Glucose-dependent Insulinotropic Polypeptide (GIP)	2	13	0.14556	0.707262	0.812187	1	1	1	GATA4; SPCS3;
Glucagon signaling in metabolic regulation	4	33	0.291121	0.556109	0.950344	1	1	1	GNG5; PRKAR1A; GNAS; GNG7;
PKA activation in glucagon signalling	2	17	0.14556	0.540945	0.913173	1	1	1	PRKAR1A; GNAS;
Insulin effects increased synthesis of Xylulose-5-Phosphate	2	2	0.14556	4.57785	0.0476897	1	0.180378	0.425847	TKT; TALDO1;
Regulation of Insulin Secretion by Acetylcholine	1	3	0.0727802	1.53609	0.522662	1	0.968667	1	PRKCA;
Nonsense-Mediated Decay	58	104	4.22125	2.55323	3.23991e-14	5.40417e-11	9.15961e-13	2.16246e-12	RPL3; RPS13; UBA52; RPS24; RPS4Y1; RPL18A; PPP2R2A; EIF4A3; RPL5; RPL7A; RPL19; SMG1; RPL15; RPL10A; RPL26; RPLP1; RPL21; RPS15A; RPL7; RPL10; RPL31; RPL14; RPS8; RPL36A; RPS27; PABPC1; RPS7; RPLP0; RNPS1; RPL13A; RPS27A; RPS26; RPL13; ETF1; RPL37; RPL39; RPL32; RPL27A; RPS3; RPS12; RPS4X; RPL23; RPS25; RPL27; RPL11; RPL24; RPS14; RPL8; RPS28; RPS3A; RPS5; RPS23; RPS10; PPP2R1A; FAU; RPL22; UPF2;…
Stabilization of mRNA by HuR	4	8	0.291121	2.29178	0.0746499	1	0.254114	0.59993	SET; PRKCD; XPO1; PRKCA;
Destabilization of mRNA by KSRP	6	19	0.436681	1.44728	0.219628	1	0.567089	1	YWHAZ; AKT1; KHSRP; DIS3; DCP2; EXOSC6;
Destabilization of mRNA by Butyrate Response Factor 1 (BRF1)	10	20	0.727802	2.29007	0.00505396	1	0.0276393	0.0652528	AKT1; KHSRP; YWHAB; DCP1A; ZFP36L1; DIS3; XRN1; DCP2; TNPO1; EXOSC6;
Destabilization of mRNA by Tristetraprolin (TTP)	7	17	0.509461	1.88658	0.057578	1	0.211542	0.499422	YWHAB; DCP1A; DIS3; XRN1; DCP2; TNPO1; EXOSC6;
Regulation of mRNA Stability by Proteins that Bind AU-rich Elements	45	104	3.27511	1.98105	6.83413e-07	0.00113993	9.54757e-06	2.25405e-05	PSMB2; UBA52; YWHAZ; ANAPC11; PSMA5; UBB; SET; ANAPC1; PSMA2; AKT1; PABPC1; UBE2D1; HNRNPD; KHSRP; HSPA1B; UBC; YWHAB; PSMB5; PSMD4; CDC27; HSPA8; RPS27A; PSMA3; PRKCD; DCP1A; ZFP36L1; DIS3; PSMD7; XPO1; XRN1; PSME3; PSMD5; PSMD11; DCP2; PSMB1; PSMC3; PSMD3; TNPO1; PSMB6; PSMD2; PSMA4; PSMA7; PRKCA; PSMF1; EXOSC6;
Destabilization of mRNA by AUF1 (hnRNP D0)	30	71	2.18341	1.93467	8.39511e-05	0.14003	0.000752852	0.00177738	PSMB2; UBA52; ANAPC11; PSMA5; UBB; ANAPC1; PSMA2; PABPC1; UBE2D1; HNRNPD; HSPA1B; UBC; PSMB5; PSMD4; CDC27; HSPA8; RPS27A; PSMA3; PSMD7; PSME3; PSMD5; PSMD11; PSMB1; PSMC3; PSMD3; PSMB6; PSMD2; PSMA4; PSMA7; PSMF1;
mRNA Decay by 3' to 5' Exoribonuclease	2	11	0.14556	0.835738	0.72945	1	1	1	DIS3; EXOSC6;
mRNA Decay by 5' to 3' Exoribonuclease	6	13	0.436681	2.11475	0.0446031	1	0.175587	0.414538	DDX6; DCP1A; EDC3; XRN1; DCP2; EDC4;
Deadenylation-dependent mRNA decay	15	46	1.0917	1.49345	0.0600278	1	0.220058	0.519528	CNOT3; PABPC1; CNOT1; DDX6; DCP1A; EDC3; DIS3; XRN1; DCP2; EDC4; EIF4B; EXOSC6; CNOT4; CNOT2; PAIP1;
Deadenylation of mRNA	7	22	0.509461	1.45801	0.187138	1	0.521984	1	CNOT3; PABPC1; CNOT1; EIF4B; CNOT4; CNOT2; PAIP1;
Metabolism of mRNA	109	234	7.93304	2.13252	9.69293e-18	1.61678e-14	3.75996e-16	8.87676e-16	RPL3; RPS13; PSMB2; UBA52; RPS24; RPS4Y1; RPL18A; CNOT3; PPP2R2A; YWHAZ; EIF4A3; RPL5; ANAPC11; RPL7A; RPL19; SMG1; PSMA5; RPL15; UBB; RPL10A; RPL26; SET; ANAPC1; RPLP1; RPL21; RPS15A; RPL7; RPL10; RPL31; RPL14; RPS8; PSMA2; RPL36A; RPS27; AKT1; PABPC1; UBE2D1; HNRNPD; RPS7; RPLP0; KHSRP; HSPA1B; UBC; CNOT1; YWHAB; PSMB5; PSMD4; DDX6; RNPS1; CDC27; HSPA8; RPL13A; RPS27A; RPS26; PSMA3; RPL13; PRKC…
Metabolism of RNA	123	281	8.95197	2.00392	3.36683e-17	5.61587e-14	1.27633e-15	3.01325e-15	RPL3; RPS13; SNUPN; PSMB2; UBA52; RPS24; RPS4Y1; RPL18A; CNOT3; PPP2R2A; YWHAZ; NUP155; EIF4A3; RPL5; ANAPC11; RPL7A; RPL19; SMG1; PSMA5; RPL15; UBB; RPL10A; RPL26; SET; ANAPC1; RPLP1; RPL21; RPS15A; RPL7; RPL10; RPL31; RPL14; RPS8; PSMA2; RPL36A; RPS27; AKT1; PABPC1; UBE2D1; HNRNPD; RPS7; RPLP0; KHSRP; HSPA1B; UBC; CNOT1; NUP210; YWHAB; NUP205; PSMB5; PSMD4; DDX6; RNPS1; CDC27; NUPL2; HSPA8; RPL…
Respiratory electron transport	18	76	1.31004	1.08469	0.391765	1	0.799834	1	COX6B1; NDUFA9; COX5A; NDUFA2; NDUFC2; NDUFB5; UQCR10; NDUFS1; UQCR11; UQCRC1; NDUFA12; UQCRFS1; COX4I1; ETFA; NDUFA7; NDUFV3; NDUFA5; NDUFB10;
Formation of ATP by chemiosmotic coupling	4	15	0.291121	1.223	0.421501	1	0.855308	1	ATP5A1; ATP5L; ATP5B; ATP5J;
Citric acid cycle (TCA cycle)	2	19	0.14556	0.484033	0.941876	1	1	1	SUCLG1; SUCLG2;
Respiratory electron transport, ATP synthesis by chemiosmotic coupling, and heat production by uncoupling proteins.	22	91	1.60116	1.10711	0.332335	1	0.761449	1	COX6B1; ATP5A1; NDUFA9; COX5A; ATP5L; NDUFA2; NDUFC2; NDUFB5; UQCR10; NDUFS1; UQCR11; UQCRC1; NDUFA12; ATP5B; UQCRFS1; COX4I1; ETFA; NDUFA7; NDUFV3; NDUFA5; NDUFB10; ATP5J;
Metabolism of amino acids and derivatives	47	188	3.42067	1.14464	0.164835	1	0.476509	1	GATM; PSMB2; UBA52; QDPR; AMD1; ALDH9A1; ANAPC11; PSMA5; UBB; ANAPC1; SAT1; ODC1; PSMA2; GOT1; UBE2D1; UBC; PSMB5; PSMD4; CDC27; RPS27A; PSMA3; ALDH6A1; PSMD7; AZIN1; GLUL; MRI1; PSME3; PSMD5; DBT; BCAT2; PSMD11; HSD17B10; PSMB1; PSMC3; GOT2; PSMD3; ENOPH1; PSMB6; PSMD2; SLC6A8; PSMA4; ASS1; PSMA7; PSMF1; OAZ1; BCAT1; AGMAT;
Branched-chain amino acid catabolism	5	17	0.363901	1.34833	0.306916	1	0.720539	1	ALDH6A1; DBT; BCAT2; HSD17B10; BCAT1;
Amino acid synthesis and interconversion (transamination)	3	10	0.218341	1.37656	0.378343	1	0.797008	1	GOT1; GLUL; GOT2;
Nicotinate metabolism	3	8	0.218341	1.72027	0.244906	1	0.618009	1	NAMPT; NADK; NAPRT;
Nicotinamide salvaging	2	2	0.14556	4.57785	0.0476897	1	0.180378	0.425847	NAMPT; NAPRT;
Vitamins B6 activation to pyridoxal phosphate	1	2	0.0727802	2.30031	0.389194	1	0.797008	1	PDXK;
Biotin metabolism	1	1	0.0727802	4.57785	0.218442	1	0.566658	1	SLC5A6;
Metabolism of folate and pterines	1	8	0.0727802	0.577232	0.860957	1	1	1	SLC25A32;
Vitamin B1 (thiamin) metabolism	1	4	0.0727802	1.15302	0.626983	1	1	1	SLC19A3;
Coenzyme A biosynthesis	4	6	0.291121	3.05444	0.0232452	1	0.100448	0.237144	COASY; SLC25A16; PPCS; PANK2;
Vitamin B5 (pantothenate) metabolism	6	9	0.436681	3.05359	0.0048855	1	0.0268945	0.0634942	SLC5A6; COASY; FASN; SLC25A16; PPCS; PANK2;
Nonsense Mediated Decay Enhanced by the Exon Junction Complex	58	104	4.22125	2.55323	3.23991e-14	5.40417e-11	9.15961e-13	2.16246e-12	RPL3; RPS13; UBA52; RPS24; RPS4Y1; RPL18A; PPP2R2A; EIF4A3; RPL5; RPL7A; RPL19; SMG1; RPL15; RPL10A; RPL26; RPLP1; RPL21; RPS15A; RPL7; RPL10; RPL31; RPL14; RPS8; RPL36A; RPS27; PABPC1; RPS7; RPLP0; RNPS1; RPL13A; RPS27A; RPS26; RPL13; ETF1; RPL37; RPL39; RPL32; RPL27A; RPS3; RPS12; RPS4X; RPL23; RPS25; RPL27; RPL11; RPL24; RPS14; RPL8; RPS28; RPS3A; RPS5; RPS23; RPS10; PPP2R1A; FAU; RPL22; UPF2;…
Nonsense Mediated Decay Independent of the Exon Junction Complex	52	87	3.78457	2.7364	1.47577e-14	2.46159e-11	4.47562e-13	1.05663e-12	RPL3; RPS13; UBA52; RPS24; RPS4Y1; RPL18A; RPL5; RPL7A; RPL19; RPL15; RPL10A; RPL26; RPLP1; RPL21; RPS15A; RPL7; RPL10; RPL31; RPL14; RPS8; RPL36A; RPS27; PABPC1; RPS7; RPLP0; RPL13A; RPS27A; RPS26; RPL13; ETF1; RPL37; RPL39; RPL32; RPL27A; RPS3; RPS12; RPS4X; RPL23; RPS25; RPL27; RPL11; RPL24; RPS14; RPL8; RPS28; RPS3A; RPS5; RPS23; RPS10; FAU; RPL22; RPL9;
Metabolism of non-coding RNA	14	50	1.01892	1.28246	0.185825	1	0.52006	1	SNUPN; NUP155; NUP210; NUP205; NUPL2; PHAX; POM121; CLNS1A; RANBP2; GEMIN6; SNRPE; GEMIN2; SNRPD1; NUP43;
snRNP Assembly	14	50	1.01892	1.28246	0.185825	1	0.52006	1	SNUPN; NUP155; NUP210; NUP205; NUPL2; PHAX; POM121; CLNS1A; RANBP2; GEMIN6; SNRPE; GEMIN2; SNRPD1; NUP43;
Metabolism of vitamins and cofactors	14	47	1.01892	1.3643	0.127445	1	0.383715	0.9059	SLC5A6; SLC19A3; NAMPT; COASY; FASN; SLC23A2; SLC25A16; PPCS; NADK; PDXK; CYB5R3; PANK2; NAPRT; SLC25A32;
Metabolism of water-soluble vitamins and cofactors	14	47	1.01892	1.3643	0.127445	1	0.383715	0.9059	SLC5A6; SLC19A3; NAMPT; COASY; FASN; SLC23A2; SLC25A16; PPCS; NADK; PDXK; CYB5R3; PANK2; NAPRT; SLC25A32;
Vitamin C (ascorbate) metabolism	2	6	0.14556	1.53103	0.389903	1	0.797008	1	SLC23A2; CYB5R3;
Xenobiotics	2	14	0.14556	0.656779	0.844419	1	1	1	CYP1A1; CYP2C19;
Glucose metabolism	7	36	0.509461	0.891161	0.699726	1	1	1	SLC25A1; GOT1; PCK1; SLC25A12; TPI1; GOT2; PYGL;
Glycolysis	1	5	0.0727802	0.92288	0.708517	1	1	1	TPI1;
Glucose transport	8	38	0.582242	0.964708	0.610556	1	1	1	NUP155; NUP210; NUP205; NUPL2; POM121; G6PC; RANBP2; NUP43;
Regulation of Glucokinase by Glucokinase Regulatory Protein	7	29	0.509461	1.1062	0.453578	1	0.902826	1	NUP155; NUP210; NUP205; NUPL2; POM121; RANBP2; NUP43;
Hexose transport	8	40	0.582242	0.916485	0.672125	1	1	1	NUP155; NUP210; NUP205; NUPL2; POM121; G6PC; RANBP2; NUP43;
BMAL1:CLOCK/NPAS2 Activates Gene Expression	7	23	0.509461	1.39464	0.221476	1	0.567561	1	CRY2; EP300; ARNTL2; PER2; SERPINE1; PPARGC1A; RORA;
Metabolism of carbohydrates	18	92	1.31004	0.896066	0.74101	1	1	1	SLC25A1; NUP155; GOT1; NUP210; NUP205; NUPL2; PCK1; TKT; SLC25A12; POM121; TPI1; G6PC; PRPS1; TALDO1; RANBP2; GOT2; PYGL; NUP43;
Circadian Clock	14	32	1.01892	2.00361	0.00451816	1	0.0252896	0.0597053	UBA52; CRY2; CUL1; UBB; EP300; UBC; RPS27A; ARNTL2; PER2; SERPINE1; CSNK1E; PPARGC1A; RORA; BTRC;
Beta oxidation of octanoyl-CoA to hexanoyl-CoA	1	5	0.0727802	0.92288	0.708517	1	1	1	HADHA;
Beta oxidation of hexanoyl-CoA to butanoyl-CoA	2	5	0.14556	1.83662	0.300845	1	0.717553	1	HADHA; ACADS;
Beta oxidation of butanoyl-CoA to acetyl-CoA	1	3	0.0727802	1.53609	0.522662	1	0.968667	1	ACADS;
Import of palmitoyl-CoA into the mitochondrial matrix	1	8	0.0727802	0.577232	0.860957	1	1	1	PRKAB2;
mitochondrial fatty acid beta-oxidation of saturated fatty acids	2	8	0.14556	1.14875	0.549619	1	0.995401	1	HADHA; ACADS;
Mitochondrial Fatty Acid Beta-Oxidation	2	14	0.14556	0.656779	0.844419	1	1	1	HADHA; ACADS;
Beta oxidation of myristoyl-CoA to lauroyl-CoA	1	3	0.0727802	1.53609	0.522662	1	0.968667	1	HADHA;
Beta oxidation of palmitoyl-CoA to myristoyl-CoA	1	3	0.0727802	1.53609	0.522662	1	0.968667	1	HADHA;
Beta oxidation of decanoyl-CoA to octanoyl-CoA-CoA	1	5	0.0727802	0.92288	0.708517	1	1	1	HADHA;
Beta oxidation of lauroyl-CoA to decanoyl-CoA-CoA	1	5	0.0727802	0.92288	0.708517	1	1	1	HADHA;
Fatty Acyl-CoA Biosynthesis	9	18	0.655022	2.2902	0.00777732	1	0.0399617	0.0943443	SLC25A1; ACSL3; ACSL4; ELOVL6; FASN; ELOVL4; ELOVL5; ACLY; ACACA;
Synthesis of very long-chain fatty acyl-CoAs	5	14	0.363901	1.63705	0.172355	1	0.492273	1	ACSL3; ACSL4; ELOVL6; ELOVL4; ELOVL5;
Fatty acid, triacylglycerol, and ketone body metabolism	20	83	1.4556	1.10351	0.349353	1	0.792579	1	SLC25A1; OXCT1; ACSL3; GRHL1; ACSL4; CYP1A1; ABCA1; ELOVL6; FASN; TBL1XR1; PRKAB2; ELOVL4; ELOVL5; ACLY; CYP7A1; LPIN1; HADHA; ACADS; TBL1X; ACACA;
Triglyceride Biosynthesis	10	28	0.727802	1.636	0.065886	1	0.235832	0.556769	SLC25A1; ACSL3; ACSL4; ELOVL6; FASN; ELOVL4; ELOVL5; ACLY; LPIN1; ACACA;
Lipoprotein metabolism	6	27	0.436681	1.01862	0.556364	1	1	1	ABCA1; LDLR; MTTP; P4HB; SCARB1; LDLRAP1;
Hormone-sensitive lipase (HSL)-mediated triacylglycerol hydrolysis	3	12	0.218341	1.14732	0.506138	1	0.968667	1	PPP1CB; PPP1CC; MGLL;
LDL-mediated lipid transport	2	4	0.14556	2.29463	0.209701	1	0.566658	1	LDLR; LDLRAP1;
HDL-mediated lipid transport	2	15	0.14556	0.613023	0.871542	1	1	1	ABCA1; SCARB1;
Chylomicron-mediated lipid transport	4	16	0.291121	1.14661	0.475384	1	0.926332	1	LDLR; MTTP; P4HB; LDLRAP1;
Glycogen breakdown (glycogenolysis)	1	14	0.0727802	0.330023	0.968399	1	1	1	PYGL;
Gluconeogenesis	6	20	0.436681	1.37496	0.259744	1	0.643889	1	SLC25A1; GOT1; PCK1; SLC25A12; TPI1; GOT2;
Pentose phosphate pathway (hexose monophosphate shunt)	2	6	0.14556	1.53103	0.389903	1	0.797008	1	TKT; TALDO1;
5-Phosphoribose 1-diphosphate biosynthesis	1	1	0.0727802	4.57785	0.218442	1	0.566658	1	PRPS1;
Cell-cell junction organization	5	45	0.363901	0.509554	0.980348	1	1	1	CLDN12; PARD6B; JUP; CDH1; F11R;
Cell-Cell communication	22	117	1.60116	0.86111	0.81949	1	1	1	ACTN4; CLDN12; WASL; GRB2; FERMT2; PARD6B; LIMS1; FLNA; PXN; PAK1; PIK3R1; SPTBN1; ARHGEF6; PIK3R2; RAC1; JUP; CDH1; CD2AP; MAPK8; F11R; TESK1; IQGAP1;
Cell junction organization	11	69	0.800582	0.73036	0.91408	1	1	1	CLDN12; FERMT2; PARD6B; LIMS1; FLNA; PXN; ARHGEF6; JUP; CDH1; F11R; TESK1;
Transmembrane transport of small molecules	56	378	4.07569	0.678303	0.999851	1	1	1	AQP6; ATP2A2; SLC12A2; SLC20A1; ATP6V1F; ATP6V1G1; SLC11A2; SLC12A7; SLC5A6; NUP155; ATP1B3; ATP1A2; SLC17A8; ATP6V1E1; SLC6A9; PEX19; NUP210; SLC30A7; NUP205; SLC7A1; SLC38A2; NUPL2; SLC35B4; ATP1A1; ATP7B; SLC26A2; ATP2B1; RHCG; SLC31A1; SLC4A7; ATP6V1C1; SLC39A1; POM121; SLC35C1; SLC7A5; PRKAR1A; GNAS; SLC40A1; G6PC; SLC9A1; SLC39A6; RANBP2; ABCA3; SLC12A4; SLC4A2; STEAP3; SLC3A2; CYBRD1; SLC2…
Sodium/Proton exchangers	1	9	0.0727802	0.513166	0.891369	1	1	1	SLC9A1;
Transport of inorganic cations/anions and amino acids/oligopeptides	15	94	1.0917	0.730917	0.939886	1	1	1	SLC12A2; SLC20A1; SLC12A7; SLC17A8; SLC7A1; SLC38A2; SLC26A2; SLC4A7; SLC7A5; SLC9A1; SLC12A4; SLC4A2; SLC3A2; SLC12A5; SLC7A11;
Bicarbonate transporters	2	9	0.14556	1.02125	0.617665	1	1	1	SLC4A7; SLC4A2;
SLC-mediated transmembrane transport	37	247	2.69287	0.685908	0.997809	1	1	1	SLC12A2; SLC20A1; SLC11A2; SLC12A7; SLC5A6; NUP155; SLC17A8; SLC6A9; NUP210; SLC30A7; NUP205; SLC7A1; SLC38A2; NUPL2; SLC35B4; SLC26A2; RHCG; SLC31A1; SLC4A7; SLC39A1; POM121; SLC35C1; SLC7A5; SLC40A1; G6PC; SLC9A1; SLC39A6; RANBP2; SLC12A4; SLC4A2; SLC3A2; SLC2A6; SLC12A5; SLC33A1; SLC39A14; SLC7A11; NUP43;
ABC-family proteins mediated transport	2	25	0.14556	0.367912	0.983309	1	1	1	PEX19; ABCA3;
ABCA transporters in lipid homeostasis	2	9	0.14556	1.02125	0.617665	1	1	1	PEX19; ABCA3;
Cation-coupled Chloride cotransporters	4	7	0.291121	2.61871	0.0449494	1	0.175587	0.414538	SLC12A2; SLC12A7; SLC12A4; SLC12A5;
Localization of the PINCH-ILK-PARVIN complex to focal adhesions	1	4	0.0727802	1.15302	0.626983	1	1	1	PXN;
Regulation of cytoskeletal remodeling and cell spreading by IPP complex components	4	8	0.291121	2.29178	0.0746499	1	0.254114	0.59993	LIMS1; PXN; ARHGEF6; TESK1;
Signal regulatory protein (SIRP) family interactions	1	11	0.0727802	0.419948	0.9337	1	1	1	GRB2;
Adherens junctions interactions	2	27	0.14556	0.340669	0.989111	1	1	1	JUP; CDH1;
Tight junction interactions	3	18	0.218341	0.765093	0.787501	1	1	1	CLDN12; PARD6B; F11R;
Cell-extracellular matrix interactions	6	16	0.436681	1.71848	0.115375	1	0.365865	0.863758	FERMT2; LIMS1; FLNA; PXN; ARHGEF6; TESK1;
DSCAM interactions	3	9	0.218341	1.52934	0.311456	1	0.720539	1	PAK1; RAC1; MAPK8;
Nephrin interactions	7	29	0.509461	1.1062	0.453578	1	0.902826	1	ACTN4; WASL; PIK3R1; SPTBN1; PIK3R2; CD2AP; IQGAP1;
Zinc efflux and compartmentalization by the SLC30 family	1	7	0.0727802	0.659576	0.82204	1	1	1	SLC30A7;
Zinc transporters	4	17	0.291121	1.0792	0.52722	1	0.971715	1	SLC30A7; SLC39A1; SLC39A6; SLC39A14;
Metal ion SLC transporters	7	25	0.509461	1.28312	0.295666	1	0.717553	1	SLC11A2; SLC30A7; SLC31A1; SLC39A1; SLC40A1; SLC39A6; SLC39A14;
Rhesus glycoproteins mediate ammonium transport.	1	3	0.0727802	1.53609	0.522662	1	0.968667	1	RHCG;
Na+/Cl- dependent neurotransmitter transporters	1	18	0.0727802	0.256726	0.988242	1	1	1	SLC6A9;
Zinc influx into cells by the SLC39 gene family	3	10	0.218341	1.37656	0.378343	1	0.797008	1	SLC39A1; SLC39A6; SLC39A14;
Multifunctional anion exchangers	1	7	0.0727802	0.659576	0.82204	1	1	1	SLC26A2;
Sodium-coupled phosphate cotransporters	1	5	0.0727802	0.92288	0.708517	1	1	1	SLC20A1;
Amino acid transport across the plasma membrane	5	31	0.363901	0.739601	0.839093	1	1	1	SLC7A1; SLC38A2; SLC7A5; SLC3A2; SLC7A11;
Organic anion transporters	1	7	0.0727802	0.659576	0.82204	1	1	1	SLC17A8;
Transport of glucose and other sugars, bile salts and organic acids, metal ions and amine compounds	10	94	0.727802	0.48744	0.99861	1	1	1	SLC11A2; SLC6A9; SLC30A7; RHCG; SLC31A1; SLC39A1; SLC40A1; SLC39A6; SLC2A6; SLC39A14;
Facilitative Na+-independent glucose transporters	1	12	0.0727802	0.384981	0.948208	1	1	1	SLC2A6;
Transferrin endocytosis and recycling	5	27	0.363901	0.849131	0.734	1	1	1	ATP6V1F; ATP6V1G1; ATP6V1E1; ATP6V1C1; STEAP3;
Ion channel transport	8	46	0.582242	0.79697	0.817932	1	1	1	ATP2A2; ATP1B3; ATP1A2; ATP1A1; ATP7B; ATP2B1; ATP2B4; ATP7A;
Iron uptake and transport	8	37	0.582242	0.990775	0.577637	1	1	1	ATP6V1F; ATP6V1G1; SLC11A2; ATP6V1E1; ATP6V1C1; SLC40A1; STEAP3; CYBRD1;
Regulation of Water Balance by Renal Aquaporins	2	24	0.14556	0.383235	0.979373	1	1	1	PRKAR1A; GNAS;
Lipid digestion, mobilization, and transport	9	46	0.655022	0.896466	0.701988	1	1	1	PPP1CB; ABCA1; PPP1CC; MGLL; LDLR; MTTP; P4HB; SCARB1; LDLRAP1;
Metabolism of lipids and lipoproteins	48	257	3.49345	0.855152	0.910411	1	1	1	LTA4H; SLC25A1; ACER2; OXCT1; SRD5A3; ACSL3; GRHL1; PPP1CB; ACSL4; CYP1A1; CERS2; CROT; PTGS2; ABCA1; PPP1CC; ELOVL6; FASN; AMACR; VAPA; MGLL; TBL1XR1; PRKAB2; STARD5; ELOVL4; IDH1; LDLR; MTTP; ELOVL5; ACLY; SGPP1; ACAA1; CYP7A1; LPIN1; HADHA; HMGCR; DHCR24; ACADS; EBP; P4HB; HMGCS1; TNPO1; CERS1; TBL1X; ACACA; KDSR; SCARB1; LDLRAP1; FAR1;
Ion transport by P-type ATPases	8	29	0.582242	1.264	0.289583	1	0.712425	1	ATP2A2; ATP1B3; ATP1A2; ATP1A1; ATP7B; ATP2B1; ATP2B4; ATP7A;
Transport of vitamins, nucleosides, and related molecules	4	30	0.291121	0.611702	0.91932	1	1	1	SLC5A6; SLC35B4; SLC35C1; SLC33A1;
Passive Transport by Aquaporins	1	1	0.0727802	4.57785	0.218442	1	0.566658	1	AQP6;
Aquaporin-mediated transport	3	27	0.218341	0.510156	0.954003	1	1	1	AQP6; PRKAR1A; GNAS;
Transport of nucleotide sugars	2	8	0.14556	1.14875	0.549619	1	0.995401	1	SLC35B4; SLC35C1;
PD-1 signaling	1	12	0.0727802	0.384981	0.948208	1	1	1	CD274;
Class I MHC mediated antigen processing & presentation	36	101	2.62009	1.632	0.000966743	1	0.00692072	0.0163389	PSMB2; UBA52; ANAPC11; PSMA5; UBB; ANAPC1; PSMA2; TAPBP; SEC23A; UBE2D1; SEC24A; UBC; PSMB5; PSMD4; CDC27; RPS27A; PSMA3; SEC31A; UBE2A; BLMH; PSMD7; SEC61A2; LNPEP; PSME3; PSMD5; PSMD11; PSMB1; PSMC3; PSMD3; ERAP1; PSMB6; PSMD2; HLA-E; PSMA4; PSMA7; PSMF1;
Antigen processing: Ubiquitination & Proteasome degradation	29	69	2.11063	1.92441	0.000123096	0.205324	0.00105837	0.00249868	PSMB2; UBA52; ANAPC11; PSMA5; UBB; ANAPC1; PSMA2; UBE2D1; UBC; PSMB5; PSMD4; CDC27; RPS27A; PSMA3; UBE2A; BLMH; PSMD7; LNPEP; PSME3; PSMD5; PSMD11; PSMB1; PSMC3; PSMD3; PSMB6; PSMD2; PSMA4; PSMA7; PSMF1;
CD28 co-stimulation	12	36	0.873362	1.5268	0.07524	1	0.255601	0.603441	MTOR; RICTOR; GRB2; AKT1; PAK2; PDPK1; PAK1; PIK3R1; SPTBN1; CDC42; PIK3R2; RAC1;
CD28 dependent PI3K/Akt signaling	6	17	0.436681	1.61745	0.1469	1	0.432914	1	MTOR; RICTOR; AKT1; PDPK1; PIK3R1; PIK3R2;
CD28 dependent Vav1 pathway	6	18	0.436681	1.52764	0.181822	1	0.510569	1	GRB2; PAK2; PAK1; SPTBN1; CDC42; RAC1;
CTLA4 inhibitory signaling	3	5	0.218341	2.75036	0.0729861	1	0.252574	0.596294	AKT1; PDPK1; CTLA4;
Generation of second messenger molecules	3	19	0.218341	0.724846	0.818428	1	1	1	PLCG1; PAK2; PAK1;
Downstream TCR signaling	10	32	0.727802	1.43156	0.141505	1	0.421481	0.995061	BCL10; IKBKB; MALT1; PDPK1; PTEN; UBE2N; PIK3R1; TRAT1; PIK3R2; NFKB1;
Costimulation by the CD28 family	15	52	1.0917	1.32116	0.145307	1	0.430502	1	MTOR; RICTOR; ICOSLG; GRB2; AKT1; CD274; PAK2; PDPK1; PAK1; PIK3R1; SPTBN1; CDC42; PIK3R2; RAC1; CTLA4;
Stimulation of the cell death response by PAK-2p34	2	3	0.14556	3.05697	0.122258	1	0.371565	0.877215	CASP3; PAK2;
Transcription	56	178	4.07569	1.4404	0.00160696	1	0.0107216	0.0253123	SUPT16H; PCF11; TAF5; GTF3C1; NUDT21; POLR3D; TTF1; POLR2D; MBD2; CCNT2; GTF2H1; HIST2H4B; HIST1H4C; CBX3; H3F3A; NFIA; GTF2E1; HIST2H3D; RNPS1; SRSF2; POLR2E; CPSF2; HIST1H4E; TFAM; UBTF; HIST1H4J; HIST4H4; TAF13; GTF2A1; CSTF2; CDK9; TAF4B; SRSF7; POU2F1; SNAPC4; GTF3C3; POLR3E; GTF2E2; MAPK3; EHMT2; HIST2H3A; KAT2B; POLRMT; U2AF2; NFIB; SRSF5; POLR2I; SUPT5H; POLR3A; PABPN1; POLR2L; GTF3C2; SN…
RNA Polymerase I, RNA Polymerase III, and Mitochondrial Transcription	33	92	2.40175	1.64237	0.00136914	1	0.00947602	0.0223716	GTF3C1; POLR3D; TTF1; MBD2; GTF2H1; HIST2H4B; HIST1H4C; CBX3; H3F3A; NFIA; HIST2H3D; POLR2E; HIST1H4E; TFAM; UBTF; HIST1H4J; HIST4H4; POU2F1; SNAPC4; GTF3C3; POLR3E; MAPK3; EHMT2; HIST2H3A; KAT2B; POLRMT; NFIB; POLR3A; POLR2L; GTF3C2; BRF1; H3F3B; RRN3;
RNA Polymerase I Transcription	18	56	1.31004	1.47201	0.0479248	1	0.180857	0.426978	TTF1; MBD2; GTF2H1; HIST2H4B; HIST1H4C; CBX3; H3F3A; HIST2H3D; HIST1H4E; UBTF; HIST1H4J; HIST4H4; MAPK3; EHMT2; HIST2H3A; KAT2B; H3F3B; RRN3;
RNA Polymerase I Promoter Clearance	17	54	1.23726	1.44176	0.0640626	1	0.232297	0.548421	TTF1; MBD2; GTF2H1; HIST2H4B; HIST1H4C; H3F3A; HIST2H3D; HIST1H4E; UBTF; HIST1H4J; HIST4H4; MAPK3; EHMT2; HIST2H3A; KAT2B; H3F3B; RRN3;
Regulation of Apoptosis	30	75	2.18341	1.83151	0.000272758	0.454961	0.00217685	0.00513924	CASP3; PSMB2; UBA52; CCND1; ANAPC11; PSMA5; UBB; ANAPC1; PSMA2; UBE2D1; PAK2; UBC; PSMB5; PSMD4; CDC27; RPS27A; PSMA3; PSMD7; PSME3; PSMD5; PSMD11; PSMB1; PSMC3; PSMD3; PSMB6; PSMD2; PSMA4; PSMA7; PSMF1; APPL1;
Regulation of activated PAK-2p34 by proteasome mediated degradation	28	66	2.03785	1.94252	0.000132053	0.220264	0.00111809	0.00263967	PSMB2; UBA52; CCND1; ANAPC11; PSMA5; UBB; ANAPC1; PSMA2; UBE2D1; PAK2; UBC; PSMB5; PSMD4; CDC27; RPS27A; PSMA3; PSMD7; PSME3; PSMD5; PSMD11; PSMB1; PSMC3; PSMD3; PSMB6; PSMD2; PSMA4; PSMA7; PSMF1;
Regulation of PAK-2p34 activity by PS-GAP/RHG10	1	2	0.0727802	2.30031	0.389194	1	0.797008	1	PAK2;
Role of DCC in regulating apoptosis	2	8	0.14556	1.14875	0.549619	1	0.995401	1	CASP3; APPL1;
RNA Polymerase I Promoter Opening	12	31	0.873362	1.77298	0.0246521	1	0.106252	0.250848	MBD2; HIST2H4B; HIST1H4C; H3F3A; HIST2H3D; HIST1H4E; UBTF; HIST1H4J; HIST4H4; MAPK3; HIST2H3A; H3F3B;
RNA Polymerase I Promoter Escape	3	20	0.218341	0.688622	0.845437	1	1	1	GTF2H1; UBTF; RRN3;
RNA Polymerase I Transcription Initiation	6	24	0.436681	1.14589	0.431241	1	0.87189	1	TTF1; GTF2H1; UBTF; EHMT2; KAT2B; RRN3;
RNA Polymerase III Transcription Initiation From Type 2 Promoter	9	20	0.655022	2.06129	0.0176048	1	0.0793642	0.187368	GTF3C1; POLR3D; POLR2E; GTF3C3; POLR3E; POLR3A; POLR2L; GTF3C2; BRF1;
RNA Polymerase III Transcription Initiation From Type 3 Promoter	7	22	0.509461	1.45801	0.187138	1	0.521984	1	POLR3D; POLR2E; POU2F1; SNAPC4; POLR3E; POLR3A; POLR2L;
RNA Polymerase III Transcription Initiation	11	29	0.800582	1.7374	0.035939	1	0.14621	0.345183	GTF3C1; POLR3D; POLR2E; POU2F1; SNAPC4; GTF3C3; POLR3E; POLR3A; POLR2L; GTF3C2; BRF1;
RNA Polymerase III Transcription Initiation From Type 1 Promoter	9	21	0.655022	1.96318	0.0249686	1	0.107339	0.253414	GTF3C1; POLR3D; POLR2E; GTF3C3; POLR3E; POLR3A; POLR2L; GTF3C2; BRF1;
RNA Polymerase III Transcription	13	34	0.946143	1.75119	0.0219798	1	0.0962267	0.227178	GTF3C1; POLR3D; NFIA; POLR2E; POU2F1; SNAPC4; GTF3C3; POLR3E; NFIB; POLR3A; POLR2L; GTF3C2; BRF1;
RNA Polymerase III Abortive And Retractive Initiation	13	34	0.946143	1.75119	0.0219798	1	0.0962267	0.227178	GTF3C1; POLR3D; NFIA; POLR2E; POU2F1; SNAPC4; GTF3C3; POLR3E; NFIB; POLR3A; POLR2L; GTF3C2; BRF1;
RNA Polymerase I Chain Elongation	12	48	0.873362	1.14518	0.350575	1	0.792579	1	GTF2H1; HIST2H4B; HIST1H4C; CBX3; H3F3A; HIST2H3D; HIST1H4E; UBTF; HIST1H4J; HIST4H4; HIST2H3A; H3F3B;
RNA Polymerase I Transcription Termination	3	21	0.218341	0.655846	0.868884	1	1	1	TTF1; GTF2H1; UBTF;
RNA Polymerase III Chain Elongation	5	12	0.363901	1.90966	0.0994113	1	0.324227	0.765457	POLR3D; POLR2E; POLR3E; POLR3A; POLR2L;
Transcription from mitochondrial promoters	2	4	0.14556	2.29463	0.209701	1	0.566658	1	TFAM; POLRMT;
RNA Polymerase III Transcription Termination	7	17	0.509461	1.88658	0.057578	1	0.211542	0.499422	POLR3D; NFIA; POLR2E; POLR3E; NFIB; POLR3A; POLR2L;
Mitochondrial transcription initiation	2	3	0.14556	3.05697	0.122258	1	0.371565	0.877215	TFAM; POLRMT;
Cdc20:Phospho-APC/C mediated degradation of Cyclin A	29	69	2.11063	1.92441	0.000123096	0.205324	0.00105837	0.00249868	PSMB2; UBA52; ANAPC11; PSMA5; UBB; ANAPC1; PSMA2; UBE2D1; UBC; PSMB5; PSMD4; CDC27; RPS27A; PSMA3; MAD2L1; PSMD7; PSME3; PSMD5; PSMD11; CDK1; PSMB1; PSMC3; PSMD3; CDC20; PSMB6; PSMD2; PSMA4; PSMA7; PSMF1;
Caspase-mediated cleavage of cytoskeletal proteins	3	11	0.218341	1.25153	0.4437	1	0.889532	1	CASP3; ADD1; VIM;
Apoptotic cleavage of cellular proteins	10	39	0.727802	1.17468	0.340317	1	0.775476	1	CASP3; PTK2; LMNB1; CTNNB1; ACIN1; ADD1; PRKCD; VIM; CDH1; CLSPN;
Breakdown of the nuclear lamina	1	4	0.0727802	1.15302	0.626983	1	1	1	LMNB1;
Apoptotic cleavage of cell adhesion proteins	3	12	0.218341	1.14732	0.506138	1	0.968667	1	CASP3; CTNNB1; CDH1;
SMAC binds to IAPs	3	5	0.218341	2.75036	0.0729861	1	0.252574	0.596294	CASP3; DIABLO; XIAP;
SMAC-mediated apoptotic response	3	5	0.218341	2.75036	0.0729861	1	0.252574	0.596294	CASP3; DIABLO; XIAP;
Apoptotic execution phase	13	48	0.946143	1.24053	0.234952	1	0.600153	1	CASP3; PTK2; HMGB1; LMNB1; PAK2; CTNNB1; ACIN1; ADD1; PRKCD; VIM; CDH1; KPNB1; CLSPN;
SMAC-mediated dissociation of IAP:caspase complexes	3	5	0.218341	2.75036	0.0729861	1	0.252574	0.596294	CASP3; DIABLO; XIAP;
Activation of DNA fragmentation factor	3	8	0.218341	1.72027	0.244906	1	0.618009	1	CASP3; HMGB1; KPNB1;
Apoptosis induced DNA fragmentation	3	8	0.218341	1.72027	0.244906	1	0.618009	1	CASP3; HMGB1; KPNB1;
Apoptotic factor-mediated response	4	7	0.291121	2.61871	0.0449494	1	0.175587	0.414538	CASP3; DIABLO; XIAP; APAF1;
Release of apoptotic factors from the mitochondria	1	2	0.0727802	2.30031	0.389194	1	0.797008	1	DIABLO;
[truncated: 448 more rows]

## Sheet: Protein domain
Analysis: Protein domain
[truncated: 637 more rows]

## Sheet: Site of expression
Analysis: Site of expression
[truncated: 598 more rows]

[truncated: 3 more sheets: Transcription factor, Clinical phenotype, COSMIC]
