# Supplementary material for: Key Amniotic Fluid miRNAs as Promising Target Molecules for the Antenatal Prevention of Pulmonary Hypoplasia Associated with Congenital Diaphragmatic Hernia
Source: Int J Mol Sci. 2025 Apr 19;26(8):3872. doi: 10.3390/ijms26083872 (PMC12027558; doi:10.3390/ijms26083872)
Supplement: Supplementary file 1 [file ijms-26-03872-s001.zip › TableS3.xlsx]

## Sheet: Sheet1
miRTargetLink 2.0
miRNA	Target / Target pathway	Support	Source	Experiment(s)	Reference - PMID
hsa-let-7c-5p	NAP1L1	Functional MTI (Weak)	MIRT712371	HITS-CLIP	19536157
hsa-let-7c-5p	PAFAH2	Functional MTI (Weak)	MIRT713522	HITS-CLIP	19536157
hsa-let-7c-5p	NUMB	Functional MTI	MIRT731260	Immunofluorescence, Luciferase reporter assay, qRT-PCR, Western blot	27521217
hsa-let-7c-5p	HSPA4	Functional MTI	MIRT731408	Luciferase reporter assay	26923191
hsa-let-7c-5p	STAT3	Functional MTI	MIRT732605	Luciferase reporter assay	26851791
hsa-let-7c-5p	CASP3	Functional MTI	MIRT735135	Luciferase reporter assay, qRT-PCR, Western blot	25934573
hsa-let-7c-5p	CASTOR2	Functional MTI (Weak)	MIRT735616	PAR-CLIP	26701625
hsa-let-7c-5p	CRX	Functional MTI (Weak)	MIRT735617	PAR-CLIP	26701625
hsa-let-7c-5p	CXCL8	Functional MTI (Weak)	MIRT735618	PAR-CLIP	26701625
hsa-let-7c-5p	DYRK3	Functional MTI (Weak)	MIRT735619	PAR-CLIP	26701625
hsa-let-7c-5p	ERO1A	Functional MTI (Weak)	MIRT735620	PAR-CLIP	26701625
hsa-let-7c-5p	FNDC9	Functional MTI (Weak)	MIRT735621	PAR-CLIP	26701625
hsa-let-7c-5p	GATM	Functional MTI (Weak)	MIRT735622	PAR-CLIP	26701625
hsa-let-7c-5p	GPAT4	Functional MTI (Weak)	MIRT735623	PAR-CLIP	26701625
hsa-let-7c-5p	KIAA1143	Functional MTI (Weak)	MIRT735624	PAR-CLIP	26701625
hsa-let-7c-5p	MARCKSL1	Functional MTI (Weak)	MIRT735625	PAR-CLIP	26701625
hsa-let-7c-5p	MARS2	Functional MTI (Weak)	MIRT735626	PAR-CLIP	26701625
hsa-let-7c-5p	MEF2D	Functional MTI (Weak)	MIRT735627	PAR-CLIP	26701625
hsa-let-7c-5p	MIDN	Functional MTI (Weak)	MIRT735628	PAR-CLIP	26701625
hsa-let-7c-5p	PDLIM5	Functional MTI (Weak)	MIRT735629	PAR-CLIP	26701625
hsa-let-7c-5p	PLD3	Functional MTI (Weak)	MIRT735630	PAR-CLIP	26701625
hsa-let-7c-5p	POLL	Functional MTI (Weak)	MIRT735631	PAR-CLIP	26701625
hsa-let-7c-5p	POTEG	Functional MTI (Weak)	MIRT735632	PAR-CLIP	26701625
hsa-let-7c-5p	POTEG	Functional MTI (Weak)	MIRT735632	PAR-CLIP	27292025
hsa-let-7c-5p	POTEM	Functional MTI (Weak)	MIRT735633	PAR-CLIP	26701625
hsa-let-7c-5p	POTEM	Functional MTI (Weak)	MIRT735633	PAR-CLIP	27292025
hsa-let-7c-5p	RHBDF2	Functional MTI (Weak)	MIRT735634	PAR-CLIP	26701625
hsa-let-7c-5p	SOCS7	Functional MTI (Weak)	MIRT735635	PAR-CLIP	26701625
hsa-let-7c-5p	SYT1	Functional MTI (Weak)	MIRT735636	PAR-CLIP	26701625
hsa-let-7c-5p	TIAF1	Functional MTI (Weak)	MIRT735637	PAR-CLIP	26701625
hsa-let-7c-5p	TOMM40L	Functional MTI (Weak)	MIRT735638	PAR-CLIP	26701625
hsa-let-7c-5p	TOMM40L	Functional MTI (Weak)	MIRT735638	PAR-CLIP	27292025
hsa-let-7c-5p	TRAPPC10	Functional MTI (Weak)	MIRT735639	PAR-CLIP	26701625
hsa-let-7c-5p	TUBB4A	Functional MTI (Weak)	MIRT735640	PAR-CLIP	26701625
hsa-let-7c-5p	ZNF609	Functional MTI (Weak)	MIRT735641	PAR-CLIP	26701625
hsa-let-7c-5p	AQP6	Functional MTI (Weak)	MIRT760994	PAR-CLIP	27292025
hsa-let-7c-5p	IL6R	Functional MTI (Weak)	MIRT760995	PAR-CLIP	27292025
hsa-let-7c-5p	MAGEA12	Functional MTI (Weak)	MIRT760996	PAR-CLIP	27292025
hsa-let-7c-5p	MAGEA3	Functional MTI (Weak)	MIRT760997	PAR-CLIP	27292025
hsa-let-7c-5p	MAGEA6	Functional MTI (Weak)	MIRT760998	PAR-CLIP	27292025
hsa-let-7c-5p	PDGFB	Functional MTI (Weak)	MIRT760999	PAR-CLIP	27292025
hsa-let-7c-5p	PRR5-ARHGAP8	Functional MTI (Weak)	MIRT761000	PAR-CLIP	27292025
hsa-let-7c-5p	STX3	Functional MTI (Weak)	MIRT761001	PAR-CLIP	27292025
hsa-let-7c-5p	TMED4	Functional MTI (Weak)	MIRT761002	PAR-CLIP	27292025
hsa-let-7c-5p	USP47	Functional MTI (Weak)	MIRT761003	PAR-CLIP	27292025
hsa-let-7c-5p	CDC25A	Functional MTI	MIRT000408	Immunohistochemistry, Luciferase reporter assay, qRT-PCR, Western blot	25909324
hsa-let-7c-5p	TGFBR1	Functional MTI	MIRT000687	qRT-PCR, Luciferase reporter assay, Western blot	19841744
hsa-let-7c-5p	TRIM71	Functional MTI	MIRT002076	Luciferase reporter assay, Reporter assay;Other	17890240
hsa-let-7c-5p	TRIM71	Functional MTI (Weak)	MIRT002076	3'LIFE	25074381
hsa-let-7c-5p	TRIM71	Functional MTI (Weak)	MIRT002076	PAR-CLIP	20371350
hsa-let-7c-5p	HMGA2	Functional MTI	MIRT002322	qRT-PCR, Western blot, Luciferase reporter assay	17600087
hsa-let-7c-5p	HMGA2	Functional MTI	MIRT002322	Microarray, Northern blot, qRT-PCR, Western blot	17243163
hsa-let-7c-5p	HMGA2	Functional MTI	MIRT002322	Luciferase reporter assay, qRT-PCR, Western blot	18403645
hsa-let-7c-5p	HMGA2	Functional MTI	MIRT002322	Immunocytochemistry, Immunofluorescence, Luciferase reporter assay, qRT-PCR, Western blot	21224353
hsa-let-7c-5p	HMGA2	Functional MTI (Weak)	MIRT002322	CLASH	23622248
hsa-let-7c-5p	HMGA2	Functional MTI (Weak)	MIRT002322	PAR-CLIP	20371350
hsa-let-7c-5p	HMGA2	Functional MTI (Weak)	MIRT002322	HITS-CLIP	21572407
hsa-let-7c-5p	HMGA2	Functional MTI (Weak)	MIRT002322	PAR-CLIP	26701625
hsa-let-7c-5p	MYC	Functional MTI	MIRT003748	Luciferase reporter assay, Northern blot, Western blot	17877811
hsa-let-7c-5p	MYC	Functional MTI (Weak)	MIRT003748	TRAP	24510096
hsa-let-7c-5p	BCL2L1	Functional MTI	MIRT004491	Luciferase reporter assay, qRT-PCR, Western blot	20347499
hsa-let-7c-5p	BCL2L1	Functional MTI	MIRT004491	Luciferase reporter assay, qRT-PCR, Western blot	22917031
hsa-let-7c-5p	NRAS	Functional MTI	MIRT004531	Microarray, Northern blot, qRT-PCR, Western blot	15766527
hsa-let-7c-5p	COPS8	Functional MTI	MIRT032190	Western blot	21530537
hsa-let-7c-5p	GPS1	Functional MTI	MIRT032191	Western blot	21530537
hsa-let-7c-5p	COPS6	Functional MTI	MIRT032192	Western blot	21530537
hsa-let-7c-5p	R3HDM2	Functional MTI (Weak)	MIRT051728	CLASH	23622248
hsa-let-7c-5p	IP6K1	Functional MTI (Weak)	MIRT051729	CLASH	23622248
hsa-let-7c-5p	RFWD3	Functional MTI (Weak)	MIRT051730	CLASH	23622248
hsa-let-7c-5p	CEP170B	Functional MTI (Weak)	MIRT051731	CLASH	23622248
hsa-let-7c-5p	ACTB	Functional MTI (Weak)	MIRT051732	CLASH	23622248
hsa-let-7c-5p	ZNF614	Functional MTI (Weak)	MIRT051733	CLASH	23622248
hsa-let-7c-5p	SAFB	Functional MTI (Weak)	MIRT051734	CLASH	23622248
hsa-let-7c-5p	FOXO3	Functional MTI (Weak)	MIRT051735	CLASH	23622248
hsa-let-7c-5p	ND2	Functional MTI (Weak)	MIRT051736	CLASH	23622248
hsa-let-7c-5p	SBDS	Functional MTI (Weak)	MIRT051786	CLASH	23622248
hsa-let-7c-5p	RPL3	Functional MTI (Weak)	MIRT051787	CLASH	23622248
hsa-let-7c-5p	METAP2	Functional MTI (Weak)	MIRT051737	CLASH	23622248
hsa-let-7c-5p	WDR61	Functional MTI (Weak)	MIRT051788	CLASH	23622248
hsa-let-7c-5p	ND4	Functional MTI (Weak)	MIRT051789	CLASH	23622248
hsa-let-7c-5p	SIRT1	Functional MTI (Weak)	MIRT051790	CLASH	23622248
hsa-let-7c-5p	RAB5B	Functional MTI (Weak)	MIRT051791	CLASH	23622248
hsa-let-7c-5p	CCNC	Functional MTI (Weak)	MIRT051792	CLASH	23622248
hsa-let-7c-5p	SNW1	Functional MTI (Weak)	MIRT051793	CLASH	23622248
hsa-let-7c-5p	KIAA0141	Functional MTI (Weak)	MIRT051738	CLASH	23622248
hsa-let-7c-5p	COPS3	Functional MTI (Weak)	MIRT051794	CLASH	23622248
hsa-let-7c-5p	FKBP10	Functional MTI (Weak)	MIRT051795	CLASH	23622248
hsa-let-7c-5p	GSK3A	Functional MTI (Weak)	MIRT051796	CLASH	23622248
hsa-let-7c-5p	PTP4A2	Functional MTI (Weak)	MIRT051797	CLASH	23622248
hsa-let-7c-5p	PSMG2	Functional MTI (Weak)	MIRT051798	CLASH	23622248
hsa-let-7c-5p	COX1	Functional MTI (Weak)	MIRT051799	CLASH	23622248
hsa-let-7c-5p	BSDC1	Functional MTI (Weak)	MIRT051800	CLASH	23622248
hsa-let-7c-5p	ACVR1B	Functional MTI (Weak)	MIRT051801	CLASH	23622248
hsa-let-7c-5p	RPS13	Functional MTI (Weak)	MIRT051802	CLASH	23622248
hsa-let-7c-5p	FAM103A1	Functional MTI (Weak)	MIRT051803	CLASH	23622248
hsa-let-7c-5p	TAF5L	Functional MTI (Weak)	MIRT051804	CLASH	23622248
hsa-let-7c-5p	SLC10A3	Functional MTI (Weak)	MIRT051805	CLASH	23622248
hsa-let-7c-5p	SH3D19	Functional MTI (Weak)	MIRT051806	CLASH	23622248
hsa-let-7c-5p	BRD2	Functional MTI (Weak)	MIRT051807	CLASH	23622248
hsa-let-7c-5p	ATP2A2	Functional MTI (Weak)	MIRT051808	CLASH	23622248
hsa-let-7c-5p	C9orf40	Functional MTI (Weak)	MIRT051809	CLASH	23622248
hsa-let-7c-5p	SLC35A4	Functional MTI (Weak)	MIRT051810	CLASH	23622248
hsa-let-7c-5p	ZNF581	Functional MTI (Weak)	MIRT051811	CLASH	23622248
hsa-let-7c-5p	ANKRD17	Functional MTI (Weak)	MIRT051812	CLASH	23622248
hsa-let-7c-5p	JARID2	Functional MTI (Weak)	MIRT051813	CLASH	23622248
hsa-let-7c-5p	CBX6	Functional MTI (Weak)	MIRT051814	CLASH	23622248
hsa-let-7c-5p	GORASP2	Functional MTI (Weak)	MIRT051815	CLASH	23622248
hsa-let-7c-5p	TMEM184B	Functional MTI (Weak)	MIRT051816	CLASH	23622248
hsa-let-7c-5p	CHST6	Functional MTI (Weak)	MIRT051817	CLASH	23622248
hsa-let-7c-5p	CHD1	Functional MTI (Weak)	MIRT051818	CLASH	23622248
hsa-let-7c-5p	SUPT16H	Functional MTI (Weak)	MIRT051819	CLASH	23622248
hsa-let-7c-5p	NUP58	Functional MTI (Weak)	MIRT051820	CLASH	23622248
hsa-let-7c-5p	LTA4H	Functional MTI (Weak)	MIRT051821	CLASH	23622248
hsa-let-7c-5p	TUT1	Functional MTI (Weak)	MIRT051822	CLASH	23622248
hsa-let-7c-5p	PCGF3	Functional MTI (Weak)	MIRT051823	CLASH	23622248
hsa-let-7c-5p	PCGF3	Functional MTI (Weak)	MIRT051823	PAR-CLIP	23592263
hsa-let-7c-5p	PCGF3	Functional MTI (Weak)	MIRT051823	PAR-CLIP	23446348
hsa-let-7c-5p	PCGF3	Functional MTI (Weak)	MIRT051823	PAR-CLIP	20371350
hsa-let-7c-5p	BPTF	Functional MTI (Weak)	MIRT051824	CLASH	23622248
hsa-let-7c-5p	ARMC8	Functional MTI (Weak)	MIRT051825	CLASH	23622248
hsa-let-7c-5p	ARL6IP1	Functional MTI (Weak)	MIRT051826	CLASH	23622248
hsa-let-7c-5p	LDHA	Functional MTI (Weak)	MIRT051827	CLASH	23622248
hsa-let-7c-5p	RAB34	Functional MTI (Weak)	MIRT051828	CLASH	23622248
hsa-let-7c-5p	PTGES2	Functional MTI (Weak)	MIRT051829	CLASH	23622248
hsa-let-7c-5p	LAMTOR1	Functional MTI (Weak)	MIRT051830	CLASH	23622248
hsa-let-7c-5p	KIF1B	Functional MTI (Weak)	MIRT051831	CLASH	23622248
hsa-let-7c-5p	HUWE1	Functional MTI (Weak)	MIRT051832	CLASH	23622248
hsa-let-7c-5p	DNAJC6	Functional MTI (Weak)	MIRT051833	CLASH	23622248
hsa-let-7c-5p	SNUPN	Functional MTI (Weak)	MIRT051834	CLASH	23622248
hsa-let-7c-5p	SF3B4	Functional MTI (Weak)	MIRT051835	CLASH	23622248
hsa-let-7c-5p	PCF11	Functional MTI (Weak)	MIRT051836	CLASH	23622248
hsa-let-7c-5p	WDR3	Functional MTI (Weak)	MIRT051837	CLASH	23622248
hsa-let-7c-5p	MKRN1	Functional MTI (Weak)	MIRT051838	CLASH	23622248
hsa-let-7c-5p	ZNF526	Functional MTI (Weak)	MIRT051839	CLASH	23622248
hsa-let-7c-5p	PSMB2	Functional MTI (Weak)	MIRT051840	CLASH	23622248
hsa-let-7c-5p	RAPGEFL1	Functional MTI (Weak)	MIRT051841	CLASH	23622248
hsa-let-7c-5p	DCTN5	Functional MTI (Weak)	MIRT051842	CLASH	23622248
hsa-let-7c-5p	ND1	Functional MTI (Weak)	MIRT051843	CLASH	23622248
hsa-let-7c-5p	PPAN-P2RY11	Functional MTI (Weak)	MIRT051844	CLASH	23622248
hsa-let-7c-5p	COX2	Functional MTI (Weak)	MIRT051845	CLASH	23622248
hsa-let-7c-5p	DOT1L	Functional MTI (Weak)	MIRT051846	CLASH	23622248
hsa-let-7c-5p	AGO1	Functional MTI (Weak)	MIRT051847	CLASH	23622248
hsa-let-7c-5p	AGO1	Functional MTI	MIRT051847	Immunohistochemistry, Immunoprecipitaion, Luciferase reporter assay, Northern blot, qRT-PCR, Western blot	23426184
hsa-let-7c-5p	TAF5	Functional MTI (Weak)	MIRT051848	CLASH	23622248
hsa-let-7c-5p	FANCI	Functional MTI (Weak)	MIRT051849	CLASH	23622248
hsa-let-7c-5p	NOTCH2	Functional MTI (Weak)	MIRT051850	CLASH	23622248
hsa-let-7c-5p	PRAF2	Functional MTI (Weak)	MIRT051851	CLASH	23622248
hsa-let-7c-5p	MEF2C	Functional MTI (Weak)	MIRT051852	CLASH	23622248
hsa-let-7c-5p	UBA52	Functional MTI (Weak)	MIRT051853	CLASH	23622248
hsa-let-7c-5p	CSNK2A1	Functional MTI (Weak)	MIRT051854	CLASH	23622248
hsa-let-7c-5p	RPS24	Functional MTI (Weak)	MIRT051855	CLASH	23622248
hsa-let-7c-5p	GARS	Functional MTI (Weak)	MIRT051856	CLASH	23622248
hsa-let-7c-5p	SMARCC1	Functional MTI (Weak)	MIRT051857	CLASH	23622248
hsa-let-7c-5p	IRF2BP2	Functional MTI (Weak)	MIRT051858	CLASH	23622248
hsa-let-7c-5p	TLNRD1	Functional MTI (Weak)	MIRT051859	CLASH	23622248
hsa-let-7c-5p	BAZ1B	Functional MTI (Weak)	MIRT051860	CLASH	23622248
hsa-let-7c-5p	TRRAP	Functional MTI (Weak)	MIRT051861	CLASH	23622248
hsa-let-7c-5p	GTF3C1	Functional MTI (Weak)	MIRT051862	CLASH	23622248
hsa-let-7c-5p	FUT10	Functional MTI (Weak)	MIRT051863	CLASH	23622248
hsa-let-7c-5p	FUT10	Functional MTI (Weak)	MIRT051863	PAR-CLIP	23592263
hsa-let-7c-5p	FUT10	Functional MTI (Weak)	MIRT051863	PAR-CLIP	26701625
hsa-let-7c-5p	MYO9A	Functional MTI (Weak)	MIRT051864	CLASH	23622248
hsa-let-7c-5p	SLC12A2	Functional MTI (Weak)	MIRT051865	CLASH	23622248
hsa-let-7c-5p	CCNB2	Functional MTI (Weak)	MIRT051866	CLASH	23622248
hsa-let-7c-5p	PTK2	Functional MTI (Weak)	MIRT051867	CLASH	23622248
hsa-let-7c-5p	AIDA	Functional MTI (Weak)	MIRT051868	CLASH	23622248
hsa-let-7c-5p	WBP11	Functional MTI (Weak)	MIRT051869	CLASH	23622248
hsa-let-7c-5p	RALGAPA2	Functional MTI (Weak)	MIRT051870	CLASH	23622248
hsa-let-7c-5p	FLNB	Functional MTI (Weak)	MIRT051871	CLASH	23622248
hsa-let-7c-5p	QKI	Functional MTI (Weak)	MIRT051872	CLASH	23622248
hsa-let-7c-5p	FZD8	Functional MTI (Weak)	MIRT051873	CLASH	23622248
hsa-let-7c-5p	CCNG1	Functional MTI (Weak)	MIRT051874	CLASH	23622248
hsa-let-7c-5p	NPTX1	Functional MTI (Weak)	MIRT051875	CLASH	23622248
hsa-let-7c-5p	DHX9	Functional MTI (Weak)	MIRT051876	CLASH	23622248
hsa-let-7c-5p	CCNF	Functional MTI (Weak)	MIRT051739	CLASH	23622248
hsa-let-7c-5p	C5orf24	Functional MTI (Weak)	MIRT051740	CLASH	23622248
hsa-let-7c-5p	CSTF2T	Functional MTI (Weak)	MIRT051741	CLASH	23622248
hsa-let-7c-5p	TAZ	Functional MTI (Weak)	MIRT051742	CLASH	23622248
hsa-let-7c-5p	ND4L	Functional MTI (Weak)	MIRT051743	CLASH	23622248
hsa-let-7c-5p	PRRC2A	Functional MTI (Weak)	MIRT051744	CLASH	23622248
hsa-let-7c-5p	COX3	Functional MTI (Weak)	MIRT051745	CLASH	23622248
hsa-let-7c-5p	RYR2	Functional MTI (Weak)	MIRT051746	CLASH	23622248
hsa-let-7c-5p	ACTN4	Functional MTI (Weak)	MIRT051747	CLASH	23622248
hsa-let-7c-5p	SMARCD1	Functional MTI (Weak)	MIRT051748	CLASH	23622248
hsa-let-7c-5p	INTS14	Functional MTI (Weak)	MIRT051749	CLASH	23622248
hsa-let-7c-5p	RAB10	Functional MTI (Weak)	MIRT051750	CLASH	23622248
hsa-let-7c-5p	PRPF8	Functional MTI (Weak)	MIRT051751	CLASH	23622248
hsa-let-7c-5p	SRCAP	Functional MTI (Weak)	MIRT051752	CLASH	23622248
hsa-let-7c-5p	PPP2R5E	Functional MTI (Weak)	MIRT051753	CLASH	23622248
hsa-let-7c-5p	BCOR	Functional MTI (Weak)	MIRT051754	CLASH	23622248
hsa-let-7c-5p	CACNG8	Functional MTI (Weak)	MIRT051755	CLASH	23622248
hsa-let-7c-5p	CDC42BPA	Functional MTI (Weak)	MIRT051756	CLASH	23622248
hsa-let-7c-5p	CBL	Functional MTI (Weak)	MIRT051757	CLASH	23622248
hsa-let-7c-5p	ATP6	Functional MTI (Weak)	MIRT051758	CLASH	23622248
hsa-let-7c-5p	PEX6	Functional MTI (Weak)	MIRT051759	CLASH	23622248
hsa-let-7c-5p	RPS4Y1	Functional MTI (Weak)	MIRT051760	CLASH	23622248
hsa-let-7c-5p	NME4	Functional MTI (Weak)	MIRT051761	CLASH	23622248
hsa-let-7c-5p	DCAF7	Functional MTI (Weak)	MIRT051762	CLASH	23622248
hsa-let-7c-5p	RPL18A	Functional MTI (Weak)	MIRT051763	CLASH	23622248
hsa-let-7c-5p	NUDT21	Functional MTI (Weak)	MIRT051764	CLASH	23622248
hsa-let-7c-5p	KRTAP19-1	Functional MTI (Weak)	MIRT051765	CLASH	23622248
hsa-let-7c-5p	PAK4	Functional MTI (Weak)	MIRT051766	CLASH	23622248
hsa-let-7c-5p	LECT2	Functional MTI (Weak)	MIRT051767	CLASH	23622248
hsa-let-7c-5p	TMEM165	Functional MTI (Weak)	MIRT051768	CLASH	23622248
hsa-let-7c-5p	ND5	Functional MTI (Weak)	MIRT051769	CLASH	23622248
hsa-let-7c-5p	ITGA10	Functional MTI (Weak)	MIRT051770	CLASH	23622248
hsa-let-7c-5p	DNAJC16	Functional MTI (Weak)	MIRT051771	CLASH	23622248
hsa-let-7c-5p	METTL25	Functional MTI (Weak)	MIRT051772	CLASH	23622248
hsa-let-7c-5p	GATAD2B	Functional MTI (Weak)	MIRT051773	CLASH	23622248
hsa-let-7c-5p	SLK	Functional MTI (Weak)	MIRT051774	CLASH	23622248
hsa-let-7c-5p	EIF3C	Functional MTI (Weak)	MIRT051775	CLASH	23622248
hsa-let-7c-5p	EIF3A	Functional MTI (Weak)	MIRT051776	CLASH	23622248
hsa-let-7c-5p	SLC25A1	Functional MTI (Weak)	MIRT051777	CLASH	23622248
hsa-let-7c-5p	EWSR1	Functional MTI (Weak)	MIRT051778	CLASH	23622248
hsa-let-7c-5p	DUSP7	Functional MTI (Weak)	MIRT051779	CLASH	23622248
hsa-let-7c-5p	DDX18	Functional MTI (Weak)	MIRT051780	CLASH	23622248
hsa-let-7c-5p	CACHD1	Functional MTI (Weak)	MIRT051781	CLASH	23622248
hsa-let-7c-5p	MBTPS1	Functional MTI (Weak)	MIRT051782	CLASH	23622248
hsa-let-7c-5p	CNOT3	Functional MTI (Weak)	MIRT051783	CLASH	23622248
hsa-let-7c-5p	IPO7	Functional MTI (Weak)	MIRT051784	CLASH	23622248
hsa-let-7c-5p	EYA3	Functional MTI (Weak)	MIRT051785	CLASH	23622248
hsa-let-7c-5p	IGF1R	Functional MTI	MIRT053087	Luciferase reporter assay, qRT-PCR, Western blot	23503464
hsa-let-7c-5p	IGF1R	Functional MTI (Weak)	MIRT053087	PAR-CLIP	23592263
hsa-let-7c-5p	IGF1R	Functional MTI (Weak)	MIRT053087	PAR-CLIP	24398324
hsa-let-7c-5p	IGF1R	Functional MTI (Weak)	MIRT053087	PAR-CLIP	23446348
hsa-let-7c-5p	IGF1R	Functional MTI (Weak)	MIRT053087	PAR-CLIP	21572407
hsa-let-7c-5p	MAP4K3	Functional MTI	MIRT054069	Immunocytochemistry, Luciferase reporter assay, qRT-PCR, Western blot	23981581
hsa-let-7c-5p	ITGB3	Functional MTI	MIRT054066	Immunocytochemistry, Luciferase reporter assay, qRT-PCR, Western blot	23981581
hsa-let-7c-5p	MAP4K3	Functional MTI	MIRT054069	Luciferase reporter assay, qRT-PCR, Western blot	28099144
hsa-let-7c-5p	IL10	Functional MTI	MIRT054365	Luciferase reporter assay, qRT-PCR	22835429
hsa-let-7c-5p	ADIPOR2	Functional MTI (Weak)	MIRT063193	PAR-CLIP	21572407
hsa-let-7c-5p	ESPL1	Functional MTI (Weak)	MIRT065686	PAR-CLIP	23446348
hsa-let-7c-5p	ESPL1	Functional MTI (Weak)	MIRT065686	PAR-CLIP	21572407
hsa-let-7c-5p	NHLRC3	Functional MTI (Weak)	MIRT068527	PAR-CLIP	24398324
hsa-let-7c-5p	TMTC3	Functional MTI (Weak)	MIRT067398	PAR-CLIP	23592263
hsa-let-7c-5p	TXLNA	Functional MTI (Weak)	MIRT068152	PAR-CLIP	21572407
hsa-let-7c-5p	NHLRC3	Functional MTI (Weak)	MIRT068527	PAR-CLIP	21572407
hsa-let-7c-5p	NHLRC3	Functional MTI (Weak)	MIRT068527	PAR-CLIP	20371350
hsa-let-7c-5p	FNDC3A	Functional MTI (Weak)	MIRT068787	PAR-CLIP	23592263
hsa-let-7c-5p	ARID3B	Functional MTI (Weak)	MIRT073004	PAR-CLIP	23446348
hsa-let-7c-5p	ARID3B	Functional MTI (Weak)	MIRT073004	PAR-CLIP	21572407
hsa-let-7c-5p	ARID3B	Functional MTI (Weak)	MIRT073004	PAR-CLIP	20371350
hsa-let-7c-5p	SMCR8	Functional MTI (Weak)	MIRT076221	PAR-CLIP	24398324
hsa-let-7c-5p	SMCR8	Functional MTI (Weak)	MIRT076221	PAR-CLIP	23446348
hsa-let-7c-5p	SMCR8	Functional MTI (Weak)	MIRT076221	PAR-CLIP	21572407
hsa-let-7c-5p	SMCR8	Functional MTI (Weak)	MIRT076221	PAR-CLIP	26701625
hsa-let-7c-5p	SMCR8	Functional MTI (Weak)	MIRT076221	PAR-CLIP	27292025
hsa-let-7c-5p	IGF2BP1	Functional MTI (Weak)	MIRT077615	PAR-CLIP	21572407
hsa-let-7c-5p	ONECUT2	Functional MTI (Weak)	MIRT080397	PAR-CLIP	23446348
hsa-let-7c-5p	BACH1	Functional MTI (Weak)	MIRT084974	PAR-CLIP	20371350
hsa-let-7c-5p	ZCCHC3	Functional MTI (Weak)	MIRT083298	PAR-CLIP	23446348
hsa-let-7c-5p	ZCCHC3	Functional MTI (Weak)	MIRT083298	PAR-CLIP	26701625
hsa-let-7c-5p	SMARCAD1	Functional MTI (Weak)	MIRT094458	PAR-CLIP	24398324
hsa-let-7c-5p	SMARCAD1	Functional MTI (Weak)	MIRT094458	PAR-CLIP	20371350
hsa-let-7c-5p	GRPEL2	Functional MTI (Weak)	MIRT095764	PAR-CLIP	23592263
hsa-let-7c-5p	GRPEL2	Functional MTI (Weak)	MIRT095764	PAR-CLIP	24398324
hsa-let-7c-5p	GRPEL2	Functional MTI (Weak)	MIRT095764	PAR-CLIP	23446348
hsa-let-7c-5p	GRPEL2	Functional MTI (Weak)	MIRT095764	PAR-CLIP	21572407
hsa-let-7c-5p	GRPEL2	Functional MTI (Weak)	MIRT095764	PAR-CLIP	20371350
hsa-let-7c-5p	GRPEL2	Functional MTI (Weak)	MIRT095764	PAR-CLIP	26701625
hsa-let-7c-5p	ABT1	Functional MTI (Weak)	MIRT100093	PAR-CLIP	23592263
hsa-let-7c-5p	ABT1	Functional MTI (Weak)	MIRT100093	PAR-CLIP	24398324
hsa-let-7c-5p	ABT1	Functional MTI (Weak)	MIRT100093	PAR-CLIP	21572407
hsa-let-7c-5p	ABT1	Functional MTI (Weak)	MIRT100093	HITS-CLIP	23313552
hsa-let-7c-5p	ABT1	Functional MTI (Weak)	MIRT100093	PAR-CLIP	27292025
hsa-let-7c-5p	MDM4	Functional MTI (Weak)	MIRT112240	PAR-CLIP	23592263
hsa-let-7c-5p	MDM4	Functional MTI (Weak)	MIRT112240	PAR-CLIP	24398324
hsa-let-7c-5p	STK4	Functional MTI (Weak)	MIRT118584	PAR-CLIP	23446348
hsa-let-7c-5p	PDE12	Functional MTI (Weak)	MIRT120919	PAR-CLIP	24398324
hsa-let-7c-5p	PDE12	Functional MTI (Weak)	MIRT120919	PAR-CLIP	23446348
hsa-let-7c-5p	PDE12	Functional MTI (Weak)	MIRT120919	PAR-CLIP	21572407
hsa-let-7c-5p	PDE12	Functional MTI (Weak)	MIRT120919	PAR-CLIP	20371350
hsa-let-7c-5p	POLR3D	Functional MTI (Weak)	MIRT123974	HITS-CLIP	23313552
hsa-let-7c-5p	CALU	Functional MTI (Weak)	MIRT123315	PAR-CLIP	20371350
hsa-let-7c-5p	NCOA3	Functional MTI (Weak)	MIRT153845	PAR-CLIP	24398324
hsa-let-7c-5p	TNFSF9	Functional MTI (Weak)	MIRT152270	PAR-CLIP	23592263
hsa-let-7c-5p	TNFSF9	Functional MTI (Weak)	MIRT152270	PAR-CLIP	26701625
hsa-let-7c-5p	NCOA3	Functional MTI (Weak)	MIRT153845	PAR-CLIP	26701625
hsa-let-7c-5p	HMGA1	Functional MTI (Weak)	MIRT168581	HITS-CLIP	23313552
hsa-let-7c-5p	HMGA1	Functional MTI (Weak)	MIRT168581	PAR-CLIP	23592263
hsa-let-7c-5p	CRY2	Functional MTI (Weak)	MIRT180601	PAR-CLIP	23592263
hsa-let-7c-5p	CRY2	Functional MTI (Weak)	MIRT180601	PAR-CLIP	26701625
hsa-let-7c-5p	SUOX	Functional MTI (Weak)	MIRT187715	PAR-CLIP	21572407
hsa-let-7c-5p	NAA30	Functional MTI (Weak)	MIRT191402	PAR-CLIP	21572407
hsa-let-7c-5p	MAPK6	Functional MTI (Weak)	MIRT193099	PAR-CLIP	21572407
hsa-let-7c-5p	C5orf51	Functional MTI (Weak)	MIRT215718	PAR-CLIP	24398324
hsa-let-7c-5p	C5orf51	Functional MTI (Weak)	MIRT215718	PAR-CLIP	23446348
hsa-let-7c-5p	C5orf51	Functional MTI (Weak)	MIRT215718	PAR-CLIP	21572407
hsa-let-7c-5p	C5orf51	Functional MTI (Weak)	MIRT215718	PAR-CLIP	20371350
hsa-let-7c-5p	C5orf51	Functional MTI (Weak)	MIRT215718	PAR-CLIP	26701625
hsa-let-7c-5p	C5orf51	Functional MTI (Weak)	MIRT215718	PAR-CLIP	27292025
hsa-let-7c-5p	C5orf51	Functional MTI (Weak)	MIRT215718	PAR-CLIP	23592263
hsa-let-7c-5p	CDKN1A	Functional MTI (Weak)	MIRT218813	PAR-CLIP	21572407
hsa-let-7c-5p	E2F5	Functional MTI (Weak)	MIRT225969	3'LIFE	25074381
hsa-let-7c-5p	UBXN2B	Functional MTI (Weak)	MIRT240328	PAR-CLIP	21572407
hsa-let-7c-5p	EDN1	Functional MTI (Weak)	MIRT244067	PAR-CLIP	23592263
hsa-let-7c-5p	SALL3	Functional MTI (Weak)	MIRT252328	PAR-CLIP	21572407
hsa-let-7c-5p	CDV3	Functional MTI (Weak)	MIRT255312	PAR-CLIP	21572407
hsa-let-7c-5p	CHTOP	Functional MTI (Weak)	MIRT266624	HITS-CLIP	23313552
hsa-let-7c-5p	PGRMC1	Functional MTI (Weak)	MIRT259275	PAR-CLIP	21572407
hsa-let-7c-5p	TXLNG	Functional MTI (Weak)	MIRT259477	PAR-CLIP	21572407
hsa-let-7c-5p	CLDN12	Functional MTI (Weak)	MIRT260705	PAR-CLIP	24398324
hsa-let-7c-5p	CLDN12	Functional MTI (Weak)	MIRT260705	PAR-CLIP	23446348
hsa-let-7c-5p	CLDN12	Functional MTI (Weak)	MIRT260705	PAR-CLIP	20371350
hsa-let-7c-5p	CLDN12	Functional MTI (Weak)	MIRT260705	PAR-CLIP	27292025
hsa-let-7c-5p	C11orf57	Functional MTI (Weak)	MIRT264692	PAR-CLIP	23592263
hsa-let-7c-5p	C11orf57	Functional MTI (Weak)	MIRT264692	PAR-CLIP	21572407
hsa-let-7c-5p	BCCIP	Functional MTI (Weak)	MIRT261876	3'LIFE	25074381
hsa-let-7c-5p	PEX11B	Functional MTI (Weak)	MIRT266210	PAR-CLIP	21572407
hsa-let-7c-5p	C1orf21	Functional MTI (Weak)	MIRT268837	PAR-CLIP	20371350
hsa-let-7c-5p	PDP2	Functional MTI (Weak)	MIRT284526	PAR-CLIP	23592263
hsa-let-7c-5p	RRM2	Functional MTI (Weak)	MIRT297011	PAR-CLIP	21572407
hsa-let-7c-5p	KREMEN1	Functional MTI (Weak)	MIRT300891	PAR-CLIP	23592263
hsa-let-7c-5p	KREMEN1	Functional MTI (Weak)	MIRT300891	PAR-CLIP	26701625
hsa-let-7c-5p	ZNF264	Functional MTI (Weak)	MIRT294444	PAR-CLIP	21572407
hsa-let-7c-5p	SLC20A1	Functional MTI (Weak)	MIRT297442	PAR-CLIP	23592263
hsa-let-7c-5p	SLC20A1	Functional MTI (Weak)	MIRT297442	PAR-CLIP	20371350
hsa-let-7c-5p	BZW1	Functional MTI (Weak)	MIRT300035	PAR-CLIP	23592263
hsa-let-7c-5p	BZW1	Functional MTI (Weak)	MIRT300035	PAR-CLIP	20371350
hsa-let-7c-5p	BZW1	Functional MTI (Weak)	MIRT300035	PAR-CLIP	26701625
hsa-let-7c-5p	NAT8L	Functional MTI (Weak)	MIRT309844	PAR-CLIP	21572407
hsa-let-7c-5p	MXD1	Functional MTI (Weak)	MIRT303318	PAR-CLIP	21572407
hsa-let-7c-5p	PPP2R2A	Functional MTI (Weak)	MIRT322426	PAR-CLIP	23446348
hsa-let-7c-5p	ACER2	Functional MTI (Weak)	MIRT324729	PAR-CLIP	24398324
hsa-let-7c-5p	MTOR	Functional MTI	MIRT437347	Luciferase reporter assay	25311506
hsa-let-7c-5p	ATP6V1F	Functional MTI (Weak)	MIRT402055	PAR-CLIP	23592263
hsa-let-7c-5p	ATP6V1F	Functional MTI (Weak)	MIRT402055	PAR-CLIP	24398324
hsa-let-7c-5p	ATP6V1F	Functional MTI (Weak)	MIRT402055	PAR-CLIP	26701625
hsa-let-7c-5p	ATP6V1F	Functional MTI (Weak)	MIRT402055	PAR-CLIP	27292025
hsa-let-7c-5p	RICTOR	Functional MTI	MIRT437348	Luciferase reporter assay	25311506
hsa-let-7c-5p	CEBPB	Functional MTI	MIRT437806	Luciferase reporter assay	23667114
hsa-let-7c-5p	IL6	Functional MTI	MIRT438050	Luciferase reporter assay, qRT-PCR, ELISA	23977098
hsa-let-7c-5p	TRIB2	Functional MTI	MIRT438664	Flow, GFP reporter assay, qRT-PCR, Western blot	23850892
hsa-let-7c-5p	PBX2	Functional MTI	MIRT438622	Luciferase reporter assay, qRT-PCR, Western blot	22964640
hsa-let-7c-5p	PBX2	Functional MTI (Weak)	MIRT438622	PAR-CLIP	26701625
hsa-let-7c-5p	TNFRSF10B	Functional MTI	MIRT438634	qRT-PCR, Western blot	24120475
hsa-let-7c-5p	XBP1	Functional MTI (Weak)	MIRT439138	3'LIFE	25074381
hsa-let-7c-5p	BHLHB9	Functional MTI (Weak)	MIRT439170	3'LIFE	25074381
hsa-let-7c-5p	ARID3A	Functional MTI (Weak)	MIRT439171	3'LIFE	25074381
hsa-let-7c-5p	ARID3A	Functional MTI (Weak)	MIRT439171	PAR-CLIP	23592263
hsa-let-7c-5p	USF2	Functional MTI (Weak)	MIRT439139	3'LIFE	25074381
hsa-let-7c-5p	TTF1	Functional MTI (Weak)	MIRT439140	3'LIFE	25074381
hsa-let-7c-5p	STAT2	Functional MTI (Weak)	MIRT439141	3'LIFE	25074381
hsa-let-7c-5p	STAT2	Functional MTI (Weak)	MIRT439141	HITS-CLIP	23706177
hsa-let-7c-5p	SREBF1	Functional MTI (Weak)	MIRT439142	3'LIFE	25074381
hsa-let-7c-5p	SMAD6	Functional MTI (Weak)	MIRT439143	3'LIFE	25074381
hsa-let-7c-5p	SPDEF	Functional MTI (Weak)	MIRT439144	3'LIFE	25074381
hsa-let-7c-5p	SETDB1	Functional MTI (Weak)	MIRT439145	3'LIFE	25074381
hsa-let-7c-5p	RNF7	Functional MTI (Weak)	MIRT439146	3'LIFE	25074381
hsa-let-7c-5p	RHOV	Functional MTI (Weak)	MIRT439147	3'LIFE	25074381
hsa-let-7c-5p	RFX6	Functional MTI (Weak)	MIRT439148	3'LIFE	25074381
hsa-let-7c-5p	RHOB	Functional MTI (Weak)	MIRT439149	3'LIFE	25074381
hsa-let-7c-5p	RARB	Functional MTI (Weak)	MIRT439150	3'LIFE	25074381
hsa-let-7c-5p	PBX3	Functional MTI (Weak)	MIRT439151	3'LIFE	25074381
hsa-let-7c-5p	OLFM4	Functional MTI (Weak)	MIRT439152	3'LIFE	25074381
hsa-let-7c-5p	MYCL	Functional MTI (Weak)	MIRT439153	3'LIFE	25074381
hsa-let-7c-5p	NRM	Functional MTI (Weak)	MIRT439154	3'LIFE	25074381
hsa-let-7c-5p	MICB	Functional MTI (Weak)	MIRT439155	3'LIFE	25074381
hsa-let-7c-5p	MAF1	Functional MTI (Weak)	MIRT439156	3'LIFE	25074381
hsa-let-7c-5p	ID1	Functional MTI (Weak)	MIRT439157	3'LIFE	25074381
hsa-let-7c-5p	HOXD1	Functional MTI (Weak)	MIRT439158	3'LIFE	25074381
hsa-let-7c-5p	HSF1	Functional MTI (Weak)	MIRT439159	3'LIFE	25074381
hsa-let-7c-5p	HHAT	Functional MTI (Weak)	MIRT439160	3'LIFE	25074381
hsa-let-7c-5p	HES5	Functional MTI (Weak)	MIRT439161	3'LIFE	25074381
hsa-let-7c-5p	EZH2	Functional MTI (Weak)	MIRT439162	3'LIFE	25074381
hsa-let-7c-5p	ETNK2	Functional MTI (Weak)	MIRT439163	3'LIFE	25074381
hsa-let-7c-5p	EN2	Functional MTI (Weak)	MIRT439164	3'LIFE	25074381
hsa-let-7c-5p	DNMT1	Functional MTI (Weak)	MIRT439165	3'LIFE	25074381
hsa-let-7c-5p	DLX4	Functional MTI (Weak)	MIRT439166	3'LIFE	25074381
hsa-let-7c-5p	CRK	Functional MTI (Weak)	MIRT439167	3'LIFE	25074381
hsa-let-7c-5p	CNNM2	Functional MTI (Weak)	MIRT439168	3'LIFE	25074381
hsa-let-7c-5p	CREM	Functional MTI (Weak)	MIRT439169	3'LIFE	25074381
hsa-let-7c-5p	NDUFA4P1	Functional MTI (Weak)	MIRT442022	PAR-CLIP	22100165
hsa-let-7c-5p	ATP6V1G1	Functional MTI (Weak)	MIRT445660	PAR-CLIP	22100165
hsa-let-7c-5p	ATP6V1G1	Functional MTI (Weak)	MIRT445660	PAR-CLIP	22291592
hsa-let-7c-5p	ATP6V1G1	Functional MTI (Weak)	MIRT445660	PAR-CLIP	23446348
hsa-let-7c-5p	KIF27	Functional MTI (Weak)	MIRT447138	PAR-CLIP	22100165
hsa-let-7c-5p	ZNF774	Functional MTI (Weak)	MIRT448257	PAR-CLIP	22100165
hsa-let-7c-5p	ZNF774	Functional MTI (Weak)	MIRT448257	HITS-CLIP	27418678
hsa-let-7c-5p	ANKRD46	Functional MTI (Weak)	MIRT449007	PAR-CLIP	22100165
hsa-let-7c-5p	ANKRD46	Functional MTI (Weak)	MIRT449007	PAR-CLIP	26701625
hsa-let-7c-5p	FMNL3	Functional MTI (Weak)	MIRT449955	PAR-CLIP	22100165
hsa-let-7c-5p	C19orf53	Functional MTI (Weak)	MIRT451157	PAR-CLIP	23592263
hsa-let-7c-5p	C19orf53	Functional MTI (Weak)	MIRT451157	PAR-CLIP	26701625
hsa-let-7c-5p	C1RL	Functional MTI (Weak)	MIRT451695	PAR-CLIP	23592263
hsa-let-7c-5p	MEIS3P1	Functional MTI (Weak)	MIRT451626	PAR-CLIP	23592263
hsa-let-7c-5p	DISC1	Functional MTI (Weak)	MIRT452945	PAR-CLIP	23592263
hsa-let-7c-5p	QDPR	Functional MTI (Weak)	MIRT452433	PAR-CLIP	23592263
hsa-let-7c-5p	NUCB2	Functional MTI (Weak)	MIRT452094	PAR-CLIP	23592263
hsa-let-7c-5p	DISC1	Functional MTI (Weak)	MIRT452945	PAR-CLIP	26701625
hsa-let-7c-5p	DISC1	Functional MTI (Weak)	MIRT452945	PAR-CLIP	27292025
hsa-let-7c-5p	FXN	Functional MTI (Weak)	MIRT454282	PAR-CLIP	23592263
hsa-let-7c-5p	RHD	Functional MTI (Weak)	MIRT453403	PAR-CLIP	23592263
hsa-let-7c-5p	RHD	Functional MTI (Weak)	MIRT453403	HITS-CLIP	23706177
hsa-let-7c-5p	RHD	Functional MTI (Weak)	MIRT453403	HITS-CLIP	23313552
hsa-let-7c-5p	HIST1H2BK	Functional MTI (Weak)	MIRT454166	PAR-CLIP	23592263
hsa-let-7c-5p	HIST1H2BK	Functional MTI (Weak)	MIRT454166	PAR-CLIP	27292025
hsa-let-7c-5p	RABL2A	Functional MTI (Weak)	MIRT454542	PAR-CLIP	23592263
hsa-let-7c-5p	RABL2A	Functional MTI (Weak)	MIRT454542	PAR-CLIP	26701625
hsa-let-7c-5p	ACOT9	Functional MTI (Weak)	MIRT454856	PAR-CLIP	23592263
hsa-let-7c-5p	ACOT9	Functional MTI (Weak)	MIRT454856	PAR-CLIP	23446348
hsa-let-7c-5p	GLO1	Functional MTI (Weak)	MIRT455678	PAR-CLIP	23592263
hsa-let-7c-5p	RABL2B	Functional MTI (Weak)	MIRT457250	PAR-CLIP	23592263
hsa-let-7c-5p	RABL2B	Functional MTI (Weak)	MIRT457250	PAR-CLIP	26701625
hsa-let-7c-5p	ZNF587	Functional MTI (Weak)	MIRT457679	PAR-CLIP	23592263
hsa-let-7c-5p	THEM6	Functional MTI (Weak)	MIRT457889	PAR-CLIP	23592263
hsa-let-7c-5p	THEM6	Functional MTI (Weak)	MIRT457889	PAR-CLIP	24398324
hsa-let-7c-5p	MRPL12	Functional MTI (Weak)	MIRT458018	PAR-CLIP	23592263
hsa-let-7c-5p	RRM1	Functional MTI (Weak)	MIRT459738	PAR-CLIP	23592263
hsa-let-7c-5p	SLC11A2	Functional MTI (Weak)	MIRT461170	PAR-CLIP	23592263
hsa-let-7c-5p	FAM105A	Functional MTI (Weak)	MIRT460502	PAR-CLIP	23592263
hsa-let-7c-5p	FAM105A	Functional MTI (Weak)	MIRT460502	PAR-CLIP	23446348
hsa-let-7c-5p	FAM105A	Functional MTI (Weak)	MIRT460502	HITS-CLIP	23706177
hsa-let-7c-5p	NOA1	Functional MTI (Weak)	MIRT460940	PAR-CLIP	23592263
hsa-let-7c-5p	NOA1	Functional MTI (Weak)	MIRT460940	PAR-CLIP	23446348
hsa-let-7c-5p	OPA3	Functional MTI (Weak)	MIRT461094	PAR-CLIP	23592263
hsa-let-7c-5p	OPA3	Functional MTI (Weak)	MIRT461094	PAR-CLIP	26701625
hsa-let-7c-5p	NOM1	Functional MTI (Weak)	MIRT460455	PAR-CLIP	23592263
hsa-let-7c-5p	NOM1	Functional MTI (Weak)	MIRT460455	PAR-CLIP	23446348
hsa-let-7c-5p	SLC11A2	Functional MTI (Weak)	MIRT461170	HITS-CLIP	23313552
hsa-let-7c-5p	COL8A1	Functional MTI (Weak)	MIRT461366	PAR-CLIP	23592263
hsa-let-7c-5p	YAE1D1	Functional MTI (Weak)	MIRT462384	PAR-CLIP	23592263
hsa-let-7c-5p	ZNF8	Functional MTI (Weak)	MIRT462782	PAR-CLIP	23592263
hsa-let-7c-5p	ZC3HAV1L	Functional MTI (Weak)	MIRT463421	PAR-CLIP	23592263
hsa-let-7c-5p	YWHAZ	Functional MTI (Weak)	MIRT463664	PAR-CLIP	23592263
hsa-let-7c-5p	VCL	Functional MTI (Weak)	MIRT464267	PAR-CLIP	23592263
hsa-let-7c-5p	TSC22D2	Functional MTI (Weak)	MIRT465124	PAR-CLIP	23592263
hsa-let-7c-5p	TSC22D2	Functional MTI (Weak)	MIRT465124	PAR-CLIP	24398324
hsa-let-7c-5p	SYNJ2BP	Functional MTI (Weak)	MIRT466726	PAR-CLIP	23592263
hsa-let-7c-5p	TMED5	Functional MTI (Weak)	MIRT466188	PAR-CLIP	23592263
hsa-let-7c-5p	TMED5	Functional MTI (Weak)	MIRT466188	HITS-CLIP	24906430
hsa-let-7c-5p	SYNJ2BP	Functional MTI (Weak)	MIRT466726	PAR-CLIP	26701625
hsa-let-7c-5p	RNF144B	Functional MTI (Weak)	MIRT469104	PAR-CLIP	23592263
hsa-let-7c-5p	RAB40C	Functional MTI (Weak)	MIRT469712	PAR-CLIP	23592263
hsa-let-7c-5p	PPP1R15B	Functional MTI (Weak)	MIRT470419	PAR-CLIP	23592263
hsa-let-7c-5p	PPP1R15B	Functional MTI (Weak)	MIRT470419	PAR-CLIP	27292025
hsa-let-7c-5p	POLR2D	Functional MTI (Weak)	MIRT470678	PAR-CLIP	23592263
hsa-let-7c-5p	POLR2D	Functional MTI (Weak)	MIRT470678	PAR-CLIP	21572407
hsa-let-7c-5p	POLR2D	Functional MTI (Weak)	MIRT470678	PAR-CLIP	26701625
hsa-let-7c-5p	PLXND1	Functional MTI (Weak)	MIRT470859	PAR-CLIP	23592263
hsa-let-7c-5p	NR6A1	Functional MTI (Weak)	MIRT471959	PAR-CLIP	23592263
hsa-let-7c-5p	PGM2L1	Functional MTI (Weak)	MIRT471277	PAR-CLIP	23592263
hsa-let-7c-5p	NAA20	Functional MTI (Weak)	MIRT472670	PAR-CLIP	23592263
hsa-let-7c-5p	MTUS1	Functional MTI (Weak)	MIRT472736	PAR-CLIP	23592263
hsa-let-7c-5p	MTUS1	Functional MTI (Weak)	MIRT472736	PAR-CLIP	24398324
hsa-let-7c-5p	MTUS1	Functional MTI (Weak)	MIRT472736	PAR-CLIP	23446348
hsa-let-7c-5p	MTUS1	Functional MTI (Weak)	MIRT472736	PAR-CLIP	26701625
hsa-let-7c-5p	MLLT10	Functional MTI (Weak)	MIRT473137	PAR-CLIP	23592263
hsa-let-7c-5p	MLLT10	Functional MTI (Weak)	MIRT473137	PAR-CLIP	27292025
hsa-let-7c-5p	MIEF1	Functional MTI (Weak)	MIRT473241	PAR-CLIP	23592263
hsa-let-7c-5p	MIEF1	Functional MTI (Weak)	MIRT473241	PAR-CLIP	24398324
hsa-let-7c-5p	MIEF1	Functional MTI (Weak)	MIRT473241	PAR-CLIP	21572407
hsa-let-7c-5p	MIEF1	Functional MTI (Weak)	MIRT473241	PAR-CLIP	20371350
hsa-let-7c-5p	MAP2K7	Functional MTI (Weak)	MIRT473830	PAR-CLIP	23592263
hsa-let-7c-5p	MAP2K7	Functional MTI (Weak)	MIRT473830	PAR-CLIP	26701625
hsa-let-7c-5p	LRRC20	Functional MTI (Weak)	MIRT474023	PAR-CLIP	23592263
hsa-let-7c-5p	LYN	Functional MTI (Weak)	MIRT473942	PAR-CLIP	23592263
hsa-let-7c-5p	HERPUD1	Functional MTI (Weak)	MIRT475735	PAR-CLIP	23592263
hsa-let-7c-5p	KLHDC8B	Functional MTI (Weak)	MIRT474500	PAR-CLIP	23592263
hsa-let-7c-5p	KCTD21	Functional MTI (Weak)	MIRT474907	PAR-CLIP	23592263
hsa-let-7c-5p	ICOSLG	Functional MTI (Weak)	MIRT475381	PAR-CLIP	23592263
hsa-let-7c-5p	KIAA0930	Functional MTI (Weak)	MIRT474767	PAR-CLIP	23592263
hsa-let-7c-5p	IFNLR1	Functional MTI (Weak)	MIRT475333	PAR-CLIP	23592263
hsa-let-7c-5p	HERPUD1	Functional MTI (Weak)	MIRT475735	HITS-CLIP	23706177
hsa-let-7c-5p	FAM83G	Functional MTI (Weak)	MIRT476976	PAR-CLIP	23592263
hsa-let-7c-5p	GABPB1	Functional MTI (Weak)	MIRT476550	PAR-CLIP	23592263
hsa-let-7c-5p	GABPB1	Functional MTI (Weak)	MIRT476550	HITS-CLIP	23313552
hsa-let-7c-5p	FAM83G	Functional MTI (Weak)	MIRT476976	PAR-CLIP	24398324
hsa-let-7c-5p	EIF4G2	Functional MTI (Weak)	MIRT477535	PAR-CLIP	23592263
hsa-let-7c-5p	EIF4G2	Functional MTI (Weak)	MIRT477535	PAR-CLIP	21572407
hsa-let-7c-5p	EIF4G2	Functional MTI (Weak)	MIRT477535	PAR-CLIP	27292025
hsa-let-7c-5p	EFHD2	Functional MTI (Weak)	MIRT477677	PAR-CLIP	23592263
hsa-let-7c-5p	CCND1	Functional MTI (Weak)	MIRT479747	PAR-CLIP	23592263
hsa-let-7c-5p	CCND1	Functional MTI (Weak)	MIRT479747	PAR-CLIP	26701625
hsa-let-7c-5p	ATXN7L3	Functional MTI (Weak)	MIRT481237	PAR-CLIP	23592263
hsa-let-7c-5p	ATXN7L3B	Functional MTI (Weak)	MIRT481193	PAR-CLIP	23592263
hsa-let-7c-5p	ATXN7L3B	Functional MTI (Weak)	MIRT481193	PAR-CLIP	20371350
hsa-let-7c-5p	ATG12	Functional MTI (Weak)	MIRT481390	PAR-CLIP	23592263
hsa-let-7c-5p	ATG9A	Functional MTI (Weak)	MIRT481365	PAR-CLIP	23592263
hsa-let-7c-5p	ATG9A	Functional MTI (Weak)	MIRT481365	PAR-CLIP	26701625
hsa-let-7c-5p	ATG9A	Functional MTI (Weak)	MIRT481365	PAR-CLIP	27292025
hsa-let-7c-5p	AREL1	Functional MTI (Weak)	MIRT481654	PAR-CLIP	23592263
hsa-let-7c-5p	AP1S1	Functional MTI (Weak)	MIRT481852	PAR-CLIP	23592263
hsa-let-7c-5p	AP1S1	Functional MTI (Weak)	MIRT481852	PAR-CLIP	26701625
hsa-let-7c-5p	AHCYL2	Functional MTI (Weak)	MIRT482222	PAR-CLIP	23592263
hsa-let-7c-5p	AHR	Functional MTI (Weak)	MIRT482186	PAR-CLIP	23592263
hsa-let-7c-5p	ZNF28	Functional MTI (Weak)	MIRT486661	PAR-CLIP	23592263
hsa-let-7c-5p	PLAGL2	Functional MTI (Weak)	MIRT485299	PAR-CLIP	23592263
hsa-let-7c-5p	PLAGL2	Functional MTI (Weak)	MIRT485299	PAR-CLIP	26701625
hsa-let-7c-5p	ZBTB5	Functional MTI (Weak)	MIRT491864	PAR-CLIP	23592263
hsa-let-7c-5p	TUBB2A	Functional MTI (Weak)	MIRT489415	PAR-CLIP	23592263
hsa-let-7c-5p	ZBTB5	Functional MTI (Weak)	MIRT491864	PAR-CLIP	24398324
hsa-let-7c-5p	ZBTB5	Functional MTI (Weak)	MIRT491864	PAR-CLIP	21572407
hsa-let-7c-5p	ZBTB5	Functional MTI (Weak)	MIRT491864	PAR-CLIP	20371350
hsa-let-7c-5p	PMAIP1	Functional MTI (Weak)	MIRT492631	PAR-CLIP	23592263
hsa-let-7c-5p	SOCS1	Functional MTI (Weak)	MIRT492218	PAR-CLIP	23592263
hsa-let-7c-5p	LIMD2	Functional MTI (Weak)	MIRT493321	PAR-CLIP	23592263
hsa-let-7c-5p	FAM43A	Functional MTI (Weak)	MIRT493903	PAR-CLIP	23592263
hsa-let-7c-5p	FAM43A	Functional MTI (Weak)	MIRT493903	PAR-CLIP	20371350
hsa-let-7c-5p	CEP120	Functional MTI (Weak)	MIRT494264	PAR-CLIP	23592263
hsa-let-7c-5p	TBC1D19	Functional MTI (Weak)	MIRT495970	PAR-CLIP	22291592
hsa-let-7c-5p	SLC12A7	Functional MTI (Weak)	MIRT497877	PAR-CLIP	22291592
hsa-let-7c-5p	SNX17	Functional MTI (Weak)	MIRT496114	PAR-CLIP	22291592
hsa-let-7c-5p	PLEKHO1	Functional MTI (Weak)	MIRT498124	PAR-CLIP	22291592
hsa-let-7c-5p	PLEKHO1	Functional MTI (Weak)	MIRT498124	PAR-CLIP	20371350
hsa-let-7c-5p	GGA3	Functional MTI (Weak)	MIRT499495	PAR-CLIP	24398324
hsa-let-7c-5p	PLCG2	Functional MTI (Weak)	MIRT499407	PAR-CLIP	24398324
hsa-let-7c-5p	PLCG2	Functional MTI (Weak)	MIRT499407	PAR-CLIP	23446348
hsa-let-7c-5p	HIST1H2BD	Functional MTI (Weak)	MIRT499999	PAR-CLIP	24398324
hsa-let-7c-5p	SDR42E1	Functional MTI (Weak)	MIRT499655	PAR-CLIP	24398324
hsa-let-7c-5p	MFSD8	Functional MTI (Weak)	MIRT499944	PAR-CLIP	24398324
hsa-let-7c-5p	HIST1H2BD	Functional MTI (Weak)	MIRT499999	PAR-CLIP	23446348
hsa-let-7c-5p	STRN	Functional MTI (Weak)	MIRT500898	PAR-CLIP	24398324
hsa-let-7c-5p	THBS1	Functional MTI (Weak)	MIRT500817	PAR-CLIP	24398324
hsa-let-7c-5p	STRN	Functional MTI (Weak)	MIRT500898	PAR-CLIP	20371350
hsa-let-7c-5p	SLC5A6	Functional MTI (Weak)	MIRT501119	PAR-CLIP	24398324
hsa-let-7c-5p	SLC5A6	Functional MTI (Weak)	MIRT501119	PAR-CLIP	21572407
hsa-let-7c-5p	SLC10A7	Functional MTI (Weak)	MIRT501172	PAR-CLIP	24398324
hsa-let-7c-5p	SLC10A7	Functional MTI (Weak)	MIRT501172	PAR-CLIP	21572407
hsa-let-7c-5p	SLC10A7	Functional MTI (Weak)	MIRT501172	PAR-CLIP	20371350
hsa-let-7c-5p	SEMA4C	Functional MTI (Weak)	MIRT501248	PAR-CLIP	24398324
hsa-let-7c-5p	SEMA4C	Functional MTI (Weak)	MIRT501248	PAR-CLIP	23446348
hsa-let-7c-5p	SEMA4C	Functional MTI (Weak)	MIRT501248	PAR-CLIP	20371350
hsa-let-7c-5p	RNF44	Functional MTI (Weak)	MIRT501351	PAR-CLIP	24398324
hsa-let-7c-5p	SUMO1	Functional MTI (Weak)	MIRT501210	PAR-CLIP	24398324
hsa-let-7c-5p	RNFT1	Functional MTI (Weak)	MIRT501326	PAR-CLIP	24398324
hsa-let-7c-5p	RNF44	Functional MTI (Weak)	MIRT501351	PAR-CLIP	20371350
hsa-let-7c-5p	RNF44	Functional MTI (Weak)	MIRT501351	PAR-CLIP	27292025
hsa-let-7c-5p	MBD2	Functional MTI (Weak)	MIRT501946	PAR-CLIP	24398324
hsa-let-7c-5p	RBFOX2	Functional MTI (Weak)	MIRT501389	PAR-CLIP	24398324
hsa-let-7c-5p	RBFOX2	Functional MTI (Weak)	MIRT501389	PAR-CLIP	23446348
hsa-let-7c-5p	RBFOX2	Functional MTI (Weak)	MIRT501389	PAR-CLIP	22012620
hsa-let-7c-5p	RBFOX2	Functional MTI (Weak)	MIRT501389	PAR-CLIP	21572407
hsa-let-7c-5p	RBFOX2	Functional MTI (Weak)	MIRT501389	PAR-CLIP	20371350
hsa-let-7c-5p	RAB11FIP4	Functional MTI (Weak)	MIRT501444	PAR-CLIP	24398324
hsa-let-7c-5p	NSD1	Functional MTI (Weak)	MIRT501757	PAR-CLIP	24398324
hsa-let-7c-5p	MBD2	Functional MTI (Weak)	MIRT501946	PAR-CLIP	23446348
hsa-let-7c-5p	MBD2	Functional MTI (Weak)	MIRT501946	PAR-CLIP	21572407
hsa-let-7c-5p	MBD2	Functional MTI (Weak)	MIRT501946	PAR-CLIP	20371350
hsa-let-7c-5p	KPNA5	Functional MTI (Weak)	MIRT502100	PAR-CLIP	24398324
hsa-let-7c-5p	KPNA5	Functional MTI (Weak)	MIRT502100	PAR-CLIP	23446348
hsa-let-7c-5p	KPNA5	Functional MTI (Weak)	MIRT502100	PAR-CLIP, HITS-CLIP	21572407
hsa-let-7c-5p	KPNA5	Functional MTI (Weak)	MIRT502100	PAR-CLIP	20371350
hsa-let-7c-5p	KMT2D	Functional MTI (Weak)	MIRT502122	PAR-CLIP	24398324
hsa-let-7c-5p	KMT2D	Functional MTI (Weak)	MIRT502122	PAR-CLIP	21572407
hsa-let-7c-5p	CEP135	Functional MTI (Weak)	MIRT502789	PAR-CLIP	24398324
hsa-let-7c-5p	CELF1	Functional MTI (Weak)	MIRT502847	PAR-CLIP	24398324
hsa-let-7c-5p	C12orf4	Functional MTI (Weak)	MIRT504790	PAR-CLIP	23446348
hsa-let-7c-5p	ZNF644	Functional MTI (Weak)	MIRT505018	PAR-CLIP	23446348
hsa-let-7c-5p	NUP155	Functional MTI (Weak)	MIRT506361	PAR-CLIP	23446348
hsa-let-7c-5p	NUP155	Functional MTI (Weak)	MIRT506361	PAR-CLIP	21572407
hsa-let-7c-5p	NUP155	Functional MTI (Weak)	MIRT506361	PAR-CLIP	20371350
hsa-let-7c-5p	SMC1A	Functional MTI (Weak)	MIRT505576	PAR-CLIP	23446348
hsa-let-7c-5p	SMC1A	Functional MTI (Weak)	MIRT505576	PAR-CLIP	21572407
hsa-let-7c-5p	SMC1A	Functional MTI (Weak)	MIRT505576	PAR-CLIP	20371350
hsa-let-7c-5p	SMC1A	Functional MTI (Weak)	MIRT505576	PAR-CLIP	26701625
hsa-let-7c-5p	IGDCC4	Functional MTI (Weak)	MIRT506941	PAR-CLIP	23446348
hsa-let-7c-5p	IGDCC4	Functional MTI (Weak)	MIRT506941	PAR-CLIP	21572407
hsa-let-7c-5p	IGDCC4	Functional MTI (Weak)	MIRT506941	PAR-CLIP	20371350
hsa-let-7c-5p	IGDCC4	Functional MTI (Weak)	MIRT506941	PAR-CLIP	26701625
hsa-let-7c-5p	COIL	Functional MTI (Weak)	MIRT507688	PAR-CLIP	23446348
hsa-let-7c-5p	FIGN	Functional MTI (Weak)	MIRT507245	PAR-CLIP	23446348
hsa-let-7c-5p	FIGN	Functional MTI (Weak)	MIRT507245	PAR-CLIP	21572407
hsa-let-7c-5p	FIGN	Functional MTI (Weak)	MIRT507245	PAR-CLIP	20371350
hsa-let-7c-5p	FIGN	Functional MTI (Weak)	MIRT507245	HITS-CLIP	23706177
hsa-let-7c-5p	COIL	Functional MTI (Weak)	MIRT507688	PAR-CLIP	21572407
hsa-let-7c-5p	COIL	Functional MTI (Weak)	MIRT507688	PAR-CLIP	20371350
hsa-let-7c-5p	C1orf210	Functional MTI (Weak)	MIRT508403	PAR-CLIP	23446348
hsa-let-7c-5p	C1orf210	Functional MTI (Weak)	MIRT508403	PAR-CLIP	21572407
hsa-let-7c-5p	C1orf210	Functional MTI (Weak)	MIRT508403	HITS-CLIP	23706177
hsa-let-7c-5p	DIABLO	Functional MTI (Weak)	MIRT508667	PAR-CLIP	23446348
hsa-let-7c-5p	DIABLO	Functional MTI (Weak)	MIRT508667	PAR-CLIP	20371350
hsa-let-7c-5p	AK4	Functional MTI (Weak)	MIRT508934	PAR-CLIP	23446348
hsa-let-7c-5p	AK4	Functional MTI (Weak)	MIRT508934	PAR-CLIP	20371350
hsa-let-7c-5p	ZNF566	Functional MTI (Weak)	MIRT510391	PAR-CLIP	23446348
hsa-let-7c-5p	ZNF566	Functional MTI (Weak)	MIRT510391	PAR-CLIP	21572407
hsa-let-7c-5p	ZNF566	Functional MTI (Weak)	MIRT510391	PAR-CLIP	20371350
hsa-let-7c-5p	YOD1	Functional MTI (Weak)	MIRT510516	PAR-CLIP	23446348
hsa-let-7c-5p	YOD1	Functional MTI (Weak)	MIRT510516	PAR-CLIP	21572407
hsa-let-7c-5p	YOD1	Functional MTI (Weak)	MIRT510516	PAR-CLIP	20371350
hsa-let-7c-5p	IKZF3	Functional MTI (Weak)	MIRT511388	PAR-CLIP	23446348
hsa-let-7c-5p	IKZF3	Functional MTI (Weak)	MIRT511388	HITS-CLIP	23706177
hsa-let-7c-5p	CD59	Functional MTI (Weak)	MIRT512746	PAR-CLIP	23446348
hsa-let-7c-5p	CD59	Functional MTI (Weak)	MIRT512746	PAR-CLIP	20371350
hsa-let-7c-5p	TRMO	Functional MTI (Weak)	MIRT515956	PAR-CLIP	23446348
hsa-let-7c-5p	ZBTB8OS	Functional MTI (Weak)	MIRT516085	PAR-CLIP	23446348
hsa-let-7c-5p	ZBTB8OS	Functional MTI (Weak)	MIRT516085	HITS-CLIP	23706177
hsa-let-7c-5p	NCKIPSD	Functional MTI (Weak)	MIRT522350	PAR-CLIP	23446348
hsa-let-7c-5p	RDX	Functional MTI (Weak)	MIRT521391	PAR-CLIP	23446348
hsa-let-7c-5p	RDX	Functional MTI (Weak)	MIRT521391	PAR-CLIP	21572407
hsa-let-7c-5p	RDX	Functional MTI (Weak)	MIRT521391	PAR-CLIP	26701625
hsa-let-7c-5p	NCKIPSD	Functional MTI (Weak)	MIRT522350	HITS-CLIP	23706177
hsa-let-7c-5p	DNA2	Functional MTI (Weak)	MIRT524118	PAR-CLIP	23446348
hsa-let-7c-5p	FZD9	Functional MTI (Weak)	MIRT523625	PAR-CLIP	23446348
hsa-let-7c-5p	FZD9	Functional MTI (Weak)	MIRT523625	PAR-CLIP	21572407
hsa-let-7c-5p	FBXW2	Functional MTI (Weak)	MIRT523735	PAR-CLIP	23446348
hsa-let-7c-5p	FBXW2	Functional MTI (Weak)	MIRT523735	PAR-CLIP	20371350
hsa-let-7c-5p	DVL3	Functional MTI (Weak)	MIRT523987	PAR-CLIP	23446348
hsa-let-7c-5p	SOD2	Functional MTI (Weak)	MIRT525729	PAR-CLIP	22012620
hsa-let-7c-5p	RRAD	Functional MTI (Weak)	MIRT527765	PAR-CLIP	22012620
hsa-let-7c-5p	OPRL1	Functional MTI (Weak)	MIRT529729	PAR-CLIP	22012620
hsa-let-7c-5p	WASL	Functional MTI (Weak)	MIRT533188	PAR-CLIP	22012620
hsa-let-7c-5p	WASL	Functional MTI (Weak)	MIRT533188	PAR-CLIP	21572407
hsa-let-7c-5p	WASL	Functional MTI (Weak)	MIRT533188	PAR-CLIP	20371350
hsa-let-7c-5p	LEFTY1	Functional MTI (Weak)	MIRT536380	PAR-CLIP	22012620
hsa-let-7c-5p	RBM12B	Functional MTI (Weak)	MIRT543787	PAR-CLIP	21572407
hsa-let-7c-5p	RBM12B	Functional MTI (Weak)	MIRT543787	PAR-CLIP	20371350
hsa-let-7c-5p	SLC16A9	Functional MTI (Weak)	MIRT543870	PAR-CLIP	21572407
hsa-let-7c-5p	PM20D2	Functional MTI (Weak)	MIRT545389	PAR-CLIP	21572407
hsa-let-7c-5p	ZNF200	Functional MTI (Weak)	MIRT545887	PAR-CLIP	21572407
hsa-let-7c-5p	ZNF200	Functional MTI (Weak)	MIRT545887	PAR-CLIP	20371350
hsa-let-7c-5p	TGFBR3	Functional MTI (Weak)	MIRT546326	PAR-CLIP	21572407
hsa-let-7c-5p	MSI2	Functional MTI (Weak)	MIRT547370	PAR-CLIP	21572407
hsa-let-7c-5p	LRIG3	Functional MTI (Weak)	MIRT547572	PAR-CLIP	21572407
hsa-let-7c-5p	LRIG3	Functional MTI (Weak)	MIRT547572	PAR-CLIP	20371350
hsa-let-7c-5p	IGF2BP3	Functional MTI (Weak)	MIRT547836	PAR-CLIP	21572407
hsa-let-7c-5p	IGF2BP3	Functional MTI (Weak)	MIRT547836	PAR-CLIP	20371350
hsa-let-7c-5p	FBXL20	Functional MTI (Weak)	MIRT548267	PAR-CLIP	21572407
hsa-let-7c-5p	DUSP1	Functional MTI (Weak)	MIRT548536	PAR-CLIP	21572407
hsa-let-7c-5p	EPHA4	Functional MTI (Weak)	MIRT548344	PAR-CLIP	21572407
hsa-let-7c-5p	DNAL1	Functional MTI (Weak)	MIRT548555	PAR-CLIP	21572407
hsa-let-7c-5p	DNAL1	Functional MTI (Weak)	MIRT548555	PAR-CLIP	27292025
hsa-let-7c-5p	COLEC12	Functional MTI (Weak)	MIRT548782	PAR-CLIP	21572407
hsa-let-7c-5p	CBX5	Functional MTI (Weak)	MIRT549021	PAR-CLIP	21572407
hsa-let-7c-5p	CCNT2	Functional MTI (Weak)	MIRT548971	PAR-CLIP	21572407
hsa-let-7c-5p	BEND4	Functional MTI (Weak)	MIRT549206	PAR-CLIP	21572407
hsa-let-7c-5p	BEND4	Functional MTI (Weak)	MIRT549206	PAR-CLIP	20371350
hsa-let-7c-5p	ECHDC1	Functional MTI (Weak)	MIRT549849	PAR-CLIP	21572407
hsa-let-7c-5p	ZNF611	Functional MTI (Weak)	MIRT549765	PAR-CLIP	21572407
hsa-let-7c-5p	ZNF611	Functional MTI (Weak)	MIRT549765	PAR-CLIP	20371350
hsa-let-7c-5p	ZNF611	Functional MTI (Weak)	MIRT549765	HITS-CLIP	23706177
hsa-let-7c-5p	PMPCA	Functional MTI (Weak)	MIRT550728	PAR-CLIP	20371350
hsa-let-7c-5p	KIAA0391	Functional MTI (Weak)	MIRT549801	PAR-CLIP	21572407
hsa-let-7c-5p	MCF2L2	Functional MTI (Weak)	MIRT551285	PAR-CLIP	21572407
hsa-let-7c-5p	PMPCA	Functional MTI (Weak)	MIRT550728	PAR-CLIP	21572407
hsa-let-7c-5p	ACTA1	Functional MTI (Weak)	MIRT550900	PAR-CLIP	21572407
hsa-let-7c-5p	MCF2L2	Functional MTI (Weak)	MIRT551285	PAR-CLIP	20371350
hsa-let-7c-5p	MCF2L2	Functional MTI (Weak)	MIRT551285	HITS-CLIP	23706177
hsa-let-7c-5p	HASPIN	Functional MTI (Weak)	MIRT551320	PAR-CLIP	21572407
hsa-let-7c-5p	HASPIN	Functional MTI (Weak)	MIRT551320	PAR-CLIP	20371350
hsa-let-7c-5p	HASPIN	Functional MTI (Weak)	MIRT551320	HITS-CLIP	23706177
hsa-let-7c-5p	AKAP8	Functional MTI (Weak)	MIRT551933	PAR-CLIP	21572407
hsa-let-7c-5p	AKAP8	Functional MTI (Weak)	MIRT551933	PAR-CLIP	20371350
hsa-let-7c-5p	RAD18	Functional MTI (Weak)	MIRT552005	PAR-CLIP	21572407
hsa-let-7c-5p	ZNF460	Functional MTI (Weak)	MIRT552412	PAR-CLIP	21572407
hsa-let-7c-5p	ZNF460	Functional MTI (Weak)	MIRT552412	PAR-CLIP	20371350
hsa-let-7c-5p	USP38	Functional MTI (Weak)	MIRT553019	PAR-CLIP	21572407
hsa-let-7c-5p	PLEKHA3	Functional MTI (Weak)	MIRT555541	PAR-CLIP	21572407
hsa-let-7c-5p	PDZD8	Functional MTI (Weak)	MIRT555718	PAR-CLIP	21572407
hsa-let-7c-5p	FAM222B	Functional MTI (Weak)	MIRT557962	PAR-CLIP	21572407
hsa-let-7c-5p	HAND1	Functional MTI (Weak)	MIRT557375	PAR-CLIP	21572407
hsa-let-7c-5p	C19orf47	Functional MTI (Weak)	MIRT559089	PAR-CLIP	21572407
hsa-let-7c-5p	C19orf47	Functional MTI (Weak)	MIRT559089	PAR-CLIP	20371350
hsa-let-7c-5p	ARIH1	Functional MTI (Weak)	MIRT559499	PAR-CLIP	21572407
hsa-let-7c-5p	PEG10	Functional MTI (Weak)	MIRT561770	PAR-CLIP	20371350
hsa-let-7c-5p	EMILIN2	Functional MTI (Weak)	MIRT564404	PAR-CLIP	20371350
hsa-let-7c-5p	EMILIN2	Functional MTI (Weak)	MIRT564404	HITS-CLIP	23706177
hsa-let-7c-5p	SURF4	Functional MTI (Weak)	MIRT565451	PAR-CLIP	20371350
hsa-let-7c-5p	PARP16	Functional MTI (Weak)	MIRT566520	PAR-CLIP	20371350
hsa-let-7c-5p	E2F6	Functional MTI (Weak)	MIRT567719	PAR-CLIP	20371350
hsa-let-7c-5p	GNG5	Functional MTI (Weak)	MIRT567431	PAR-CLIP	20371350
hsa-let-7c-5p	GNG5	Functional MTI (Weak)	MIRT567431	PAR-CLIP	27292025
hsa-let-7c-5p	ABHD17C	Functional MTI (Weak)	MIRT568656	PAR-CLIP	20371350
hsa-let-7c-5p	THYN1	Functional MTI (Weak)	MIRT569500	PAR-CLIP	20371350
hsa-let-7c-5p	TGOLN2	Functional MTI (Weak)	MIRT573822	PAR-CLIP	20371350
hsa-let-7c-5p	ZBTB37	Functional MTI (Weak)	MIRT574365	PAR-CLIP	20371350
hsa-let-7c-5p	GOLGA4	Functional MTI (Weak)	MIRT574748	PAR-CLIP	20371350
hsa-let-7c-5p	FAM104A	Functional MTI (Weak)	MIRT574789	PAR-CLIP	20371350
hsa-let-7c-5p	RWDD1	Functional MTI (Weak)	MIRT616372	HITS-CLIP	23824327
hsa-let-7c-5p	FMO4	Functional MTI (Weak)	MIRT617853	HITS-CLIP	23824327
hsa-let-7c-5p	ZNF556	Functional MTI (Weak)	MIRT642396	HITS-CLIP	23824327
hsa-let-7c-5p	PRIM2	Functional MTI (Weak)	MIRT680521	HITS-CLIP	23706177
hsa-let-7c-5p	ZNF584	Functional MTI (Weak)	MIRT680549	HITS-CLIP	23706177
hsa-let-7c-5p	RAB19	Functional MTI (Weak)	MIRT681740	HITS-CLIP	23706177
hsa-let-7c-5p	ZNF578	Functional MTI (Weak)	MIRT680802	HITS-CLIP	23706177
hsa-let-7c-5p	INTS7	Functional MTI (Weak)	MIRT681143	HITS-CLIP	23706177
hsa-let-7c-5p	RFC2	Functional MTI (Weak)	MIRT681273	HITS-CLIP	23706177
hsa-let-7c-5p	ZNF738	Functional MTI (Weak)	MIRT681538	HITS-CLIP	23706177
hsa-let-7c-5p	DTX3L	Functional MTI (Weak)	MIRT681660	HITS-CLIP	23706177
hsa-let-7c-5p	ARL8B	Functional MTI (Weak)	MIRT680840	HITS-CLIP	23706177
hsa-let-7c-5p	ZFAND4	Functional MTI (Weak)	MIRT681325	HITS-CLIP	23706177
hsa-let-7c-5p	ZFAND4	Functional MTI (Weak)	MIRT681325	HITS-CLIP	23313552
hsa-let-7c-5p	ZFAND4	Functional MTI (Weak)	MIRT681325	PAR-CLIP	27292025
hsa-let-7c-5p	BRI3BP	Functional MTI (Weak)	MIRT681361	HITS-CLIP	23706177
hsa-let-7c-5p	RAB19	Functional MTI (Weak)	MIRT681740	HITS-CLIP	23313552
hsa-let-7c-5p	RAB19	Functional MTI (Weak)	MIRT681740	PAR-CLIP	27292025
hsa-let-7c-5p	DNAH9	Functional MTI (Weak)	MIRT681871	HITS-CLIP	23706177
hsa-let-7c-5p	CDKAL1	Functional MTI (Weak)	MIRT681762	HITS-CLIP	23706177
hsa-let-7c-5p	SAR1A	Functional MTI (Weak)	MIRT682240	HITS-CLIP	23706177
hsa-let-7c-5p	EIF4A3	Functional MTI (Weak)	MIRT681799	HITS-CLIP	23706177
hsa-let-7c-5p	SLC19A3	Functional MTI (Weak)	MIRT681943	HITS-CLIP	23706177
hsa-let-7c-5p	ITGA3	Functional MTI (Weak)	MIRT682104	HITS-CLIP	23706177
hsa-let-7c-5p	ITGA3	Functional MTI (Weak)	MIRT682104	HITS-CLIP	23313552
hsa-let-7c-5p	SLC38A7	Functional MTI (Weak)	MIRT682183	HITS-CLIP	23706177
hsa-let-7c-5p	PHACTR4	Functional MTI (Weak)	MIRT682386	HITS-CLIP	23706177
hsa-let-7c-5p	CPA4	Functional MTI (Weak)	MIRT682608	HITS-CLIP	23706177
hsa-let-7c-5p	MTX3	Functional MTI (Weak)	MIRT682446	HITS-CLIP	23706177
hsa-let-7c-5p	COX6B1	Functional MTI (Weak)	MIRT682642	HITS-CLIP	23706177
hsa-let-7c-5p	DNAJC28	Functional MTI (Weak)	MIRT691937	HITS-CLIP	23313552
hsa-let-7c-5p	ATXN2	Functional MTI (Weak)	MIRT689732	HITS-CLIP	23313552
hsa-let-7c-5p	ZNF799	Functional MTI (Weak)	MIRT691038	HITS-CLIP	23313552
hsa-let-7c-5p	FPR1	Functional MTI (Weak)	MIRT689329	HITS-CLIP	23313552
hsa-let-7c-5p	ZNF417	Functional MTI (Weak)	MIRT694886	HITS-CLIP	23313552
hsa-let-7c-5p	ZNF443	Functional MTI (Weak)	MIRT695257	HITS-CLIP	23313552
hsa-let-7c-5p	ADH5	Functional MTI (Weak)	MIRT695415	HITS-CLIP	23313552
hsa-let-7c-5p	ADH5	Functional MTI (Weak)	MIRT695415	PAR-CLIP	26701625
hsa-let-7c-5p	ADH5	Functional MTI (Weak)	MIRT695415	PAR-CLIP	27292025
hsa-let-7c-5p	PRSS22	Functional MTI (Weak)	MIRT700585	HITS-CLIP	23313552
hsa-let-7c-5p	NHLRC2	Functional MTI (Weak)	MIRT701429	HITS-CLIP	23313552
hsa-let-7c-5p	KIAA1328	Functional MTI (Weak)	MIRT702486	HITS-CLIP	23313552
hsa-let-7c-5p	EDEM3	Functional MTI (Weak)	MIRT704029	HITS-CLIP	23313552
hsa-let-7c-5p	IPO9	Functional MTI (Weak)	MIRT702713	HITS-CLIP	23313552
hsa-let-7c-5p	CTPS1	Functional MTI (Weak)	MIRT704419	HITS-CLIP	23313552
hsa-let-7c-5p	AMD1	Functional MTI (Weak)	MIRT705752	HITS-CLIP	23313552
hsa-miR-100-5p	ZBTB7A	Functional MTI	MIRT731865	5RACE, Immunohistochemistry, Luciferase reporter assay, qRT-PCR, Western blot	26404754
hsa-miR-100-5p	RNF144B	Functional MTI	MIRT733301	Immunohistochemistry, Luciferase reporter assay, qRT-PCR, Western blot	27524417
hsa-miR-100-5p	ACKR3	Functional MTI	MIRT734541	Luciferase reporter assay, qRT-PCR, Western blot	27035873
hsa-miR-100-5p	ZNRF2	Functional MTI	MIRT734861	Luciferase reporter assay	28416774
hsa-miR-100-5p	TRIB1	Functional MTI (Weak)	MIRT735790	PAR-CLIP	26701625
hsa-miR-100-5p	IFIT3	Functional MTI (Weak)	MIRT790027	HITS-CLIP	28735896
hsa-miR-100-5p	PLK1	Functional MTI	MIRT000382	Luciferase reporter assay, qRT-PCR	19739117
hsa-miR-100-5p	PLK1	Functional MTI	MIRT000382	Luciferase reporter assay, qRT-PCR, Western blot	22120675
hsa-miR-100-5p	PLK1	Functional MTI	MIRT000382	Luciferase reporter assay, qRT-PCR, Western blot	23151088
hsa-miR-100-5p	PLK1	Functional MTI	MIRT000382	Luciferase reporter assay, Western blot	23842624
hsa-miR-100-5p	PLK1	Functional MTI	MIRT000382	Western blot	22249248
hsa-miR-100-5p	EGR2	Functional MTI (Weak)	MIRT003417	Microarray, qRT-PCR	19396866
hsa-miR-100-5p	ID1	Functional MTI (Weak)	MIRT003418	Microarray, qRT-PCR	19396866
hsa-miR-100-5p	FGFR3	Functional MTI	MIRT003419	Luciferase reporter assay, qRT-PCR, Western blot	19843843
hsa-miR-100-5p	FGFR3	Functional MTI	MIRT003419	Microarray, qRT-PCR, Western blot	19396866
hsa-miR-100-5p	FGFR3	Functional MTI	MIRT003419	qRT-PCR, Western blot	23778488
hsa-miR-100-5p	FGFR3	Functional MTI	MIRT003419	Luciferase assay, QRTPCR, Western blotting	23778527
hsa-miR-100-5p	FGFR3	Functional MTI	MIRT003419	Luciferase reporter assay	26604796
hsa-miR-100-5p	MMP13	Functional MTI	MIRT003420	Microarray, qRT-PCR, Western blot	19396866
hsa-miR-100-5p	ATM	Functional MTI	MIRT005913	Luciferase reporter assay, qRT-PCR, Western blot	20869334
hsa-miR-100-5p	IGF1R	Functional MTI	MIRT006429	Luciferase reporter assay	21654750
hsa-miR-100-5p	IGF1R	Functional MTI	MIRT006429	ELISA, GFP reporter assay, Immunoblot, Immunoprecipitaion, Luciferase reporter assay, qRT-PCR, Western blot	21643012
hsa-miR-100-5p	IGF1R	Functional MTI	MIRT006429	FACS, Luciferase reporter assay, qRT-PCR, Western blot	24030073
hsa-miR-100-5p	BMPR2	Functional MTI	MIRT006723	Luciferase reporter assay, qRT-PCR, Western blot	22684006
hsa-miR-100-5p	CTDSPL	Functional MTI	MIRT006765	Luciferase reporter assay, Northern blot, qRT-PCR, Western blot	21643017
hsa-miR-100-5p	FLT1	Functional MTI	MIRT006850	Luciferase reporter assay	22955733
hsa-miR-100-5p	MTOR	Functional MTI	MIRT007365	Luciferase reporter assay, qRT-PCR, Western blot	23292834
hsa-miR-100-5p	MTOR	Functional MTI	MIRT007365	qRT-PCR, Western blot	23778488
hsa-miR-100-5p	MTOR	Functional MTI	MIRT007365	Luciferase reporter assay	23270926
hsa-miR-100-5p	MTOR	Functional MTI	MIRT007365	FACS, Luciferase reporter assay, qRT-PCR, Western blot	24030073
hsa-miR-100-5p	MTOR	Functional MTI	MIRT007365	Western blot	26744318
hsa-miR-100-5p	RLIM	Functional MTI (Weak)	MIRT048396	CLASH	23622248
hsa-miR-100-5p	ATP2A2	Functional MTI (Weak)	MIRT048397	CLASH	23622248
hsa-miR-100-5p	FOXN2	Functional MTI (Weak)	MIRT048384	CLASH	23622248
hsa-miR-100-5p	SREK1IP1	Functional MTI (Weak)	MIRT048385	CLASH	23622248
hsa-miR-100-5p	YWHAE	Functional MTI (Weak)	MIRT048386	CLASH	23622248
hsa-miR-100-5p	RPL5	Functional MTI (Weak)	MIRT048387	CLASH	23622248
hsa-miR-100-5p	MAP7D1	Functional MTI (Weak)	MIRT048388	CLASH	23622248
hsa-miR-100-5p	KPNA2	Functional MTI (Weak)	MIRT048398	CLASH	23622248
hsa-miR-100-5p	HIST2H2AA3	Functional MTI (Weak)	MIRT048399	CLASH	23622248
hsa-miR-100-5p	NOP2	Functional MTI (Weak)	MIRT048389	CLASH	23622248
hsa-miR-100-5p	CCNG1	Functional MTI (Weak)	MIRT048390	CLASH	23622248
hsa-miR-100-5p	SMAD7	Functional MTI (Weak)	MIRT048391	CLASH	23622248
hsa-miR-100-5p	MAPK6	Functional MTI (Weak)	MIRT048392	CLASH	23622248
hsa-miR-100-5p	UBE2E3	Functional MTI (Weak)	MIRT048393	CLASH	23622248
hsa-miR-100-5p	LIX1L	Functional MTI (Weak)	MIRT048394	CLASH	23622248
hsa-miR-100-5p	GNA13	Functional MTI (Weak)	MIRT048395	CLASH	23622248
hsa-miR-100-5p	UNC50	Functional MTI (Weak)	MIRT048466	CLASH	23622248
hsa-miR-100-5p	SEPT10	Functional MTI (Weak)	MIRT048467	CLASH	23622248
hsa-miR-100-5p	USP1	Functional MTI (Weak)	MIRT048468	CLASH	23622248
hsa-miR-100-5p	KLHL15	Functional MTI (Weak)	MIRT048469	CLASH	23622248
hsa-miR-100-5p	ATP5A1	Functional MTI (Weak)	MIRT048470	CLASH	23622248
hsa-miR-100-5p	XRCC5	Functional MTI (Weak)	MIRT048471	CLASH	23622248
hsa-miR-100-5p	SNRNP27	Functional MTI (Weak)	MIRT048472	CLASH	23622248
hsa-miR-100-5p	CAPNS1	Functional MTI (Weak)	MIRT048473	CLASH	23622248
hsa-miR-100-5p	OXCT1	Functional MTI (Weak)	MIRT048474	CLASH	23622248
hsa-miR-100-5p	QKI	Functional MTI (Weak)	MIRT048475	CLASH	23622248
hsa-miR-100-5p	MORF4L2	Functional MTI (Weak)	MIRT048476	CLASH	23622248
hsa-miR-100-5p	VCP	Functional MTI (Weak)	MIRT048477	CLASH	23622248
hsa-miR-100-5p	H2AFY	Functional MTI (Weak)	MIRT048478	CLASH	23622248
hsa-miR-100-5p	ALDH9A1	Functional MTI (Weak)	MIRT048479	CLASH	23622248
hsa-miR-100-5p	OXA1L	Functional MTI (Weak)	MIRT048480	CLASH	23622248
hsa-miR-100-5p	SGTB	Functional MTI (Weak)	MIRT048481	CLASH	23622248
hsa-miR-100-5p	ANAPC11	Functional MTI (Weak)	MIRT048482	CLASH	23622248
hsa-miR-100-5p	PSMG2	Functional MTI (Weak)	MIRT048483	CLASH	23622248
hsa-miR-100-5p	EEF1A1	Functional MTI (Weak)	MIRT048484	CLASH	23622248
hsa-miR-100-5p	INSIG1	Functional MTI (Weak)	MIRT048485	CLASH	23622248
hsa-miR-100-5p	SNX4	Functional MTI (Weak)	MIRT048486	CLASH	23622248
hsa-miR-100-5p	ATP1B3	Functional MTI (Weak)	MIRT048487	CLASH	23622248
hsa-miR-100-5p	SAP30L	Functional MTI (Weak)	MIRT048488	CLASH	23622248
hsa-miR-100-5p	DPY19L4	Functional MTI (Weak)	MIRT048489	CLASH	23622248
hsa-miR-100-5p	RPL7A	Functional MTI (Weak)	MIRT048490	CLASH	23622248
hsa-miR-100-5p	RPL19	Functional MTI (Weak)	MIRT048491	CLASH	23622248
hsa-miR-100-5p	NDUFA9	Functional MTI (Weak)	MIRT048492	CLASH	23622248
hsa-miR-100-5p	CTDSPL2	Functional MTI (Weak)	MIRT048493	CLASH	23622248
hsa-miR-100-5p	GFOD1	Functional MTI (Weak)	MIRT048494	CLASH	23622248
hsa-miR-100-5p	GRB2	Functional MTI (Weak)	MIRT048495	CLASH	23622248
hsa-miR-100-5p	GTF2H1	Functional MTI (Weak)	MIRT048496	CLASH	23622248
hsa-miR-100-5p	RRM2	Functional MTI (Weak)	MIRT048497	CLASH	23622248
hsa-miR-100-5p	ATP6AP1L	Functional MTI (Weak)	MIRT048498	CLASH	23622248
hsa-miR-100-5p	TM9SF3	Functional MTI (Weak)	MIRT048499	CLASH	23622248
hsa-miR-100-5p	SMG1	Functional MTI (Weak)	MIRT048500	CLASH	23622248
hsa-miR-100-5p	ITM2B	Functional MTI (Weak)	MIRT048501	CLASH	23622248
hsa-miR-100-5p	PSMA5	Functional MTI (Weak)	MIRT048502	CLASH	23622248
hsa-miR-100-5p	MAFG	Functional MTI (Weak)	MIRT048503	CLASH	23622248
hsa-miR-100-5p	DNMT1	Functional MTI (Weak)	MIRT048504	CLASH	23622248
hsa-miR-100-5p	UBQLN1	Functional MTI (Weak)	MIRT048505	CLASH	23622248
hsa-miR-100-5p	CUL1	Functional MTI (Weak)	MIRT048506	CLASH	23622248
hsa-miR-100-5p	SEPSECS	Functional MTI (Weak)	MIRT048507	CLASH	23622248
hsa-miR-100-5p	COX5A	Functional MTI (Weak)	MIRT048508	CLASH	23622248
hsa-miR-100-5p	PCBP1	Functional MTI (Weak)	MIRT048509	CLASH	23622248
hsa-miR-100-5p	ARPP19	Functional MTI (Weak)	MIRT048510	CLASH	23622248
hsa-miR-100-5p	RPL15	Functional MTI (Weak)	MIRT048511	CLASH	23622248
hsa-miR-100-5p	UBB	Functional MTI (Weak)	MIRT048512	CLASH	23622248
hsa-miR-100-5p	RPL10A	Functional MTI (Weak)	MIRT048513	CLASH	23622248
hsa-miR-100-5p	RPL26	Functional MTI (Weak)	MIRT048514	CLASH	23622248
hsa-miR-100-5p	UTP4	Functional MTI (Weak)	MIRT048515	CLASH	23622248
hsa-miR-100-5p	LRRC41	Functional MTI (Weak)	MIRT048516	CLASH	23622248
hsa-miR-100-5p	APBA3	Functional MTI (Weak)	MIRT048517	CLASH	23622248
hsa-miR-100-5p	HMGN1	Functional MTI (Weak)	MIRT048518	CLASH	23622248
hsa-miR-100-5p	VPS45	Functional MTI (Weak)	MIRT048519	CLASH	23622248
hsa-miR-100-5p	TMED4	Functional MTI (Weak)	MIRT048520	CLASH	23622248
hsa-miR-100-5p	WDR4	Functional MTI (Weak)	MIRT048521	CLASH	23622248
hsa-miR-100-5p	ACTB	Functional MTI (Weak)	MIRT048522	CLASH	23622248
hsa-miR-100-5p	ORMDL1	Functional MTI (Weak)	MIRT048523	CLASH	23622248
hsa-miR-100-5p	GDE1	Functional MTI (Weak)	MIRT048524	CLASH	23622248
hsa-miR-100-5p	EIF5A	Functional MTI (Weak)	MIRT048525	CLASH	23622248
hsa-miR-100-5p	EIF5AL1	Functional MTI (Weak)	MIRT048526	CLASH	23622248
hsa-miR-100-5p	SET	Functional MTI (Weak)	MIRT048527	CLASH	23622248
hsa-miR-100-5p	DEAF1	Functional MTI (Weak)	MIRT048528	CLASH	23622248
hsa-miR-100-5p	MED12	Functional MTI (Weak)	MIRT048529	CLASH	23622248
hsa-miR-100-5p	ATP5L	Functional MTI (Weak)	MIRT048530	CLASH	23622248
hsa-miR-100-5p	TERF2IP	Functional MTI (Weak)	MIRT048531	CLASH	23622248
hsa-miR-100-5p	ABLIM1	Functional MTI (Weak)	MIRT048532	CLASH	23622248
hsa-miR-100-5p	CCZ1B	Functional MTI (Weak)	MIRT048533	CLASH	23622248
hsa-miR-100-5p	SRD5A3	Functional MTI (Weak)	MIRT048534	CLASH	23622248
hsa-miR-100-5p	PRDX1	Functional MTI (Weak)	MIRT048535	CLASH	23622248
hsa-miR-100-5p	NUDCD2	Functional MTI (Weak)	MIRT048536	CLASH	23622248
hsa-miR-100-5p	GTPBP1	Functional MTI (Weak)	MIRT048537	CLASH	23622248
hsa-miR-100-5p	ANAPC1	Functional MTI (Weak)	MIRT048538	CLASH	23622248
hsa-miR-100-5p	NTAN1	Functional MTI (Weak)	MIRT048539	CLASH	23622248
hsa-miR-100-5p	PNRC1	Functional MTI (Weak)	MIRT048540	CLASH	23622248
hsa-miR-100-5p	CAMKK2	Functional MTI (Weak)	MIRT048541	CLASH	23622248
hsa-miR-100-5p	DOLK	Functional MTI (Weak)	MIRT048542	CLASH	23622248
hsa-miR-100-5p	RPLP1	Functional MTI (Weak)	MIRT048543	CLASH	23622248
hsa-miR-100-5p	LIN28B	Functional MTI (Weak)	MIRT048544	CLASH	23622248
hsa-miR-100-5p	CDC73	Functional MTI (Weak)	MIRT048545	CLASH	23622248
hsa-miR-100-5p	PIKFYVE	Functional MTI (Weak)	MIRT048546	CLASH	23622248
hsa-miR-100-5p	GOSR1	Functional MTI (Weak)	MIRT048547	CLASH	23622248
hsa-miR-100-5p	SAT1	Functional MTI (Weak)	MIRT048548	CLASH	23622248
hsa-miR-100-5p	HACD3	Functional MTI (Weak)	MIRT048549	CLASH	23622248
hsa-miR-100-5p	RAB5C	Functional MTI (Weak)	MIRT048550	CLASH	23622248
hsa-miR-100-5p	ORC5	Functional MTI (Weak)	MIRT048551	CLASH	23622248
hsa-miR-100-5p	LDHB	Functional MTI (Weak)	MIRT048552	CLASH	23622248
hsa-miR-100-5p	BECN1	Functional MTI (Weak)	MIRT048553	CLASH	23622248
hsa-miR-100-5p	KDELR2	Functional MTI (Weak)	MIRT048554	CLASH	23622248
hsa-miR-100-5p	HIST2H4B	Functional MTI (Weak)	MIRT048555	CLASH	23622248
hsa-miR-100-5p	RCN2	Functional MTI (Weak)	MIRT048556	CLASH	23622248
hsa-miR-100-5p	ACTR1B	Functional MTI (Weak)	MIRT048557	CLASH	23622248
hsa-miR-100-5p	CREBBP	Functional MTI (Weak)	MIRT048558	CLASH	23622248
hsa-miR-100-5p	NLRP3	Functional MTI (Weak)	MIRT048559	CLASH	23622248
hsa-miR-100-5p	MBIP	Functional MTI (Weak)	MIRT048560	CLASH	23622248
hsa-miR-100-5p	YBX3	Functional MTI (Weak)	MIRT048561	CLASH	23622248
hsa-miR-100-5p	SMCHD1	Functional MTI (Weak)	MIRT048562	CLASH	23622248
hsa-miR-100-5p	RPL21	Functional MTI (Weak)	MIRT048563	CLASH	23622248
hsa-miR-100-5p	UBXN2B	Functional MTI (Weak)	MIRT048564	CLASH	23622248
hsa-miR-100-5p	C9orf66	Functional MTI (Weak)	MIRT048565	CLASH	23622248
hsa-miR-100-5p	HIST1H4C	Functional MTI (Weak)	MIRT048566	CLASH	23622248
hsa-miR-100-5p	SOGA1	Functional MTI (Weak)	MIRT048567	CLASH	23622248
hsa-miR-100-5p	RPS15A	Functional MTI (Weak)	MIRT048568	CLASH	23622248
hsa-miR-100-5p	HMGB1	Functional MTI (Weak)	MIRT048569	CLASH	23622248
hsa-miR-100-5p	RPL7	Functional MTI (Weak)	MIRT048570	CLASH	23622248
hsa-miR-100-5p	SF3B3	Functional MTI (Weak)	MIRT048571	CLASH	23622248
hsa-miR-100-5p	JPH1	Functional MTI (Weak)	MIRT048572	CLASH	23622248
hsa-miR-100-5p	MARC1	Functional MTI (Weak)	MIRT048573	CLASH	23622248
hsa-miR-100-5p	CUL5	Functional MTI (Weak)	MIRT048574	CLASH	23622248
hsa-miR-100-5p	DCBLD1	Functional MTI (Weak)	MIRT048575	CLASH	23622248
hsa-miR-100-5p	AGPAT3	Functional MTI (Weak)	MIRT048576	CLASH	23622248
hsa-miR-100-5p	FARSB	Functional MTI (Weak)	MIRT048577	CLASH	23622248
hsa-miR-100-5p	NDUFA2	Functional MTI (Weak)	MIRT048578	CLASH	23622248
hsa-miR-100-5p	RPL10	Functional MTI (Weak)	MIRT048579	CLASH	23622248
hsa-miR-100-5p	RPL31	Functional MTI (Weak)	MIRT048580	CLASH	23622248
hsa-miR-100-5p	DDX21	Functional MTI (Weak)	MIRT048581	CLASH	23622248
hsa-miR-100-5p	RPL14	Functional MTI (Weak)	MIRT048582	CLASH	23622248
hsa-miR-100-5p	XRCC6	Functional MTI (Weak)	MIRT048583	CLASH	23622248
hsa-miR-100-5p	COL4A1	Functional MTI (Weak)	MIRT048584	CLASH	23622248
hsa-miR-100-5p	PATZ1	Functional MTI (Weak)	MIRT048585	CLASH	23622248
hsa-miR-100-5p	RB1	Functional MTI (Weak)	MIRT048586	CLASH	23622248
hsa-miR-100-5p	PAPSS1	Functional MTI (Weak)	MIRT048587	CLASH	23622248
hsa-miR-100-5p	PAFAH1B1	Functional MTI (Weak)	MIRT048588	CLASH	23622248
hsa-miR-100-5p	RPL7L1	Functional MTI (Weak)	MIRT048589	CLASH	23622248
hsa-miR-100-5p	RPS15	Functional MTI (Weak)	MIRT048590	CLASH	23622248
hsa-miR-100-5p	NIP7	Functional MTI (Weak)	MIRT048591	CLASH	23622248
hsa-miR-100-5p	CTC1	Functional MTI (Weak)	MIRT048592	CLASH	23622248
hsa-miR-100-5p	EWSR1	Functional MTI (Weak)	MIRT048593	CLASH	23622248
hsa-miR-100-5p	MTO1	Functional MTI (Weak)	MIRT048594	CLASH	23622248
hsa-miR-100-5p	ATP1A2	Functional MTI (Weak)	MIRT048595	CLASH	23622248
hsa-miR-100-5p	COX2	Functional MTI (Weak)	MIRT048596	CLASH	23622248
hsa-miR-100-5p	KANK1	Functional MTI (Weak)	MIRT048597	CLASH	23622248
hsa-miR-100-5p	RAD51C	Functional MTI (Weak)	MIRT048598	CLASH	23622248
hsa-miR-100-5p	WTIP	Functional MTI (Weak)	MIRT048599	CLASH	23622248
hsa-miR-100-5p	ODC1	Functional MTI (Weak)	MIRT048600	CLASH	23622248
hsa-miR-100-5p	YTHDC1	Functional MTI (Weak)	MIRT048400	CLASH	23622248
hsa-miR-100-5p	ZNF511	Functional MTI (Weak)	MIRT048401	CLASH	23622248
hsa-miR-100-5p	BAZ1B	Functional MTI (Weak)	MIRT048402	CLASH	23622248
hsa-miR-100-5p	UBA2	Functional MTI (Weak)	MIRT048403	CLASH	23622248
hsa-miR-100-5p	FOXP1	Functional MTI (Weak)	MIRT048404	CLASH	23622248
hsa-miR-100-5p	APEX1	Functional MTI (Weak)	MIRT048405	CLASH	23622248
hsa-miR-100-5p	CUL2	Functional MTI (Weak)	MIRT048406	CLASH	23622248
hsa-miR-100-5p	CCNYL1	Functional MTI (Weak)	MIRT048407	CLASH	23622248
hsa-miR-100-5p	ORC2	Functional MTI (Weak)	MIRT048408	CLASH	23622248
hsa-miR-100-5p	PANK3	Functional MTI (Weak)	MIRT048409	CLASH	23622248
hsa-miR-100-5p	MAPK1IP1L	Functional MTI (Weak)	MIRT048410	CLASH	23622248
hsa-miR-100-5p	MRPS33	Functional MTI (Weak)	MIRT048411	CLASH	23622248
hsa-miR-100-5p	IARS	Functional MTI (Weak)	MIRT048412	CLASH	23622248
hsa-miR-100-5p	RHPN2	Functional MTI (Weak)	MIRT048413	CLASH	23622248
hsa-miR-100-5p	CBX3	Functional MTI (Weak)	MIRT048414	CLASH	23622248
hsa-miR-100-5p	NDUFC2	Functional MTI (Weak)	MIRT048415	CLASH	23622248
hsa-miR-100-5p	TSC22D1	Functional MTI (Weak)	MIRT048416	CLASH	23622248
hsa-miR-100-5p	H3F3A	Functional MTI (Weak)	MIRT048417	CLASH	23622248
hsa-miR-100-5p	FBXL15	Functional MTI (Weak)	MIRT048418	CLASH	23622248
hsa-miR-100-5p	PFN2	Functional MTI (Weak)	MIRT048419	CLASH	23622248
hsa-miR-100-5p	MKLN1	Functional MTI (Weak)	MIRT048420	CLASH	23622248
hsa-miR-100-5p	MITD1	Functional MTI (Weak)	MIRT048421	CLASH	23622248
hsa-miR-100-5p	RPS8	Functional MTI (Weak)	MIRT048422	CLASH	23622248
hsa-miR-100-5p	SLC17A8	Functional MTI (Weak)	MIRT048423	CLASH	23622248
hsa-miR-100-5p	NSF	Functional MTI (Weak)	MIRT048424	CLASH	23622248
hsa-miR-100-5p	PRRC2C	Functional MTI (Weak)	MIRT048425	CLASH	23622248
hsa-miR-100-5p	BCL10	Functional MTI (Weak)	MIRT048426	CLASH	23622248
hsa-miR-100-5p	QSER1	Functional MTI (Weak)	MIRT048427	CLASH	23622248
hsa-miR-100-5p	FAM221A	Functional MTI (Weak)	MIRT048428	CLASH	23622248
hsa-miR-100-5p	RAB33B	Functional MTI (Weak)	MIRT048429	CLASH	23622248
hsa-miR-100-5p	DCAF6	Functional MTI (Weak)	MIRT048430	CLASH	23622248
hsa-miR-100-5p	RARS	Functional MTI (Weak)	MIRT048431	CLASH	23622248
hsa-miR-100-5p	KATNBL1	Functional MTI (Weak)	MIRT048432	CLASH	23622248
hsa-miR-100-5p	CYTB	Functional MTI (Weak)	MIRT048433	CLASH	23622248
hsa-miR-100-5p	ATAT1	Functional MTI (Weak)	MIRT048434	CLASH	23622248
hsa-miR-100-5p	SERBP1	Functional MTI (Weak)	MIRT048435	CLASH	23622248
hsa-miR-100-5p	N4BP2	Functional MTI (Weak)	MIRT048436	CLASH	23622248
hsa-miR-100-5p	RPL39L	Functional MTI (Weak)	MIRT048437	CLASH	23622248
hsa-miR-100-5p	PTP4A1	Functional MTI (Weak)	MIRT048438	CLASH	23622248
hsa-miR-100-5p	PSMA2	Functional MTI (Weak)	MIRT048439	CLASH	23622248
hsa-miR-100-5p	MAP4	Functional MTI (Weak)	MIRT048440	CLASH	23622248
hsa-miR-100-5p	UBN2	Functional MTI (Weak)	MIRT048441	CLASH	23622248
hsa-miR-100-5p	TAPBP	Functional MTI (Weak)	MIRT048442	CLASH	23622248
hsa-miR-100-5p	EDEM1	Functional MTI (Weak)	MIRT048443	CLASH	23622248
hsa-miR-100-5p	ALG3	Functional MTI (Weak)	MIRT048444	CLASH	23622248
hsa-miR-100-5p	FXN	Functional MTI (Weak)	MIRT048445	CLASH	23622248
hsa-miR-100-5p	TEX264	Functional MTI (Weak)	MIRT048446	CLASH	23622248
hsa-miR-100-5p	TCP1	Functional MTI (Weak)	MIRT048447	CLASH	23622248
hsa-miR-100-5p	NDE1	Functional MTI (Weak)	MIRT048448	CLASH	23622248
hsa-miR-100-5p	NFIA	Functional MTI (Weak)	MIRT048449	CLASH	23622248
hsa-miR-100-5p	RPL36A	Functional MTI (Weak)	MIRT048450	CLASH	23622248
hsa-miR-100-5p	GNG5	Functional MTI (Weak)	MIRT048451	CLASH	23622248
hsa-miR-100-5p	RIOK2	Functional MTI (Weak)	MIRT048452	CLASH	23622248
hsa-miR-100-5p	H2AFV	Functional MTI (Weak)	MIRT048453	CLASH	23622248
hsa-miR-100-5p	S100A10	Functional MTI (Weak)	MIRT048454	CLASH	23622248
hsa-miR-100-5p	ACSL3	Functional MTI (Weak)	MIRT048455	CLASH	23622248
hsa-miR-100-5p	DAZAP2	Functional MTI (Weak)	MIRT048456	CLASH	23622248
hsa-miR-100-5p	PCBP2	Functional MTI (Weak)	MIRT048457	CLASH	23622248
hsa-miR-100-5p	RAP2C	Functional MTI (Weak)	MIRT048458	CLASH	23622248
hsa-miR-100-5p	C21orf91	Functional MTI (Weak)	MIRT048459	CLASH	23622248
hsa-miR-100-5p	PRELID3B	Functional MTI (Weak)	MIRT048460	CLASH	23622248
hsa-miR-100-5p	PTPN9	Functional MTI (Weak)	MIRT048461	CLASH	23622248
hsa-miR-100-5p	AP3M1	Functional MTI (Weak)	MIRT048462	CLASH	23622248
hsa-miR-100-5p	DDAH1	Functional MTI (Weak)	MIRT048463	CLASH	23622248
hsa-miR-100-5p	HSPA14	Functional MTI (Weak)	MIRT048464	CLASH	23622248
hsa-miR-100-5p	RPS27	Functional MTI (Weak)	MIRT048465	CLASH	23622248
hsa-miR-100-5p	IGF2	Functional MTI	MIRT052999	Northern blot, qRT-PCR, Western blot, Luciferase reporter assay	22926517
hsa-miR-100-5p	AKT1	Functional MTI	MIRT053334	Luciferase reporter assay, Microarray, qRT-PCR, Western blot	23724047
hsa-miR-100-5p	SMARCA5	Functional MTI	MIRT054068	Western blot	22525276
hsa-miR-100-5p	SMARCA5	Functional MTI	MIRT054068	qRT-PCR, Western blot	23778488
hsa-miR-100-5p	SMARCA5	Functional MTI (Weak)	MIRT054068	PAR-CLIP	23446348
hsa-miR-100-5p	SMARCA5	Functional MTI (Weak)	MIRT054068	PAR-CLIP	21572407
hsa-miR-100-5p	SMARCA5	Functional MTI (Weak)	MIRT054068	PAR-CLIP	20371350
hsa-miR-100-5p	SMARCA5	Functional MTI (Weak)	MIRT054068	PAR-CLIP	26701625
hsa-miR-100-5p	HS3ST2	Functional MTI	MIRT054281	Luciferase reporter assay, Northern blot, qRT-PCR, Western blot	25703026
hsa-miR-100-5p	NCOR2	Functional MTI	MIRT054500	Immunoblot, Immunohistochemistry, Luciferase reporter assay, qRT-PCR	24244722
hsa-miR-100-5p	HOXA1	Functional MTI	MIRT054544	Flow, Immunohistochemistry, Luciferase reporter assay, qRT-PCR, Western blot	24559685
hsa-miR-100-5p	HOXA1	Functional MTI	MIRT054544	ChIP-seq, Immunohistochemistry, In situ hybridization, Luciferase reporter assay, Microarray, qRT-PCR, Western blot	24586203
hsa-miR-100-5p	ZNF215	Functional MTI	MIRT054587	qRT-PCR, Western blot	23778488
hsa-miR-100-5p	THAP2	Functional MTI	MIRT054588	qRT-PCR, Western blot	23778488
hsa-miR-100-5p	KBTBD8	Functional MTI (Weak)	MIRT092531	PAR-CLIP	23446348
hsa-miR-100-5p	KBTBD8	Functional MTI (Weak)	MIRT092531	PAR-CLIP	22012620
hsa-miR-100-5p	KBTBD8	Functional MTI (Weak)	MIRT092531	PAR-CLIP	21572407
hsa-miR-100-5p	FKBP5	Functional MTI	MIRT437605	FACS, Luciferase reporter assay, qRT-PCR, Western blot	24030073
hsa-miR-100-5p	GRHL1	Functional MTI (Weak)	MIRT437756	Microarray, qRT-PCR	22815788
hsa-miR-100-5p	PPP1CB	Functional MTI (Weak)	MIRT437759	Microarray, qRT-PCR	22815788
hsa-miR-100-5p	ESR1	Functional MTI (Weak)	MIRT437957	qRT-PCR	24711889
hsa-miR-100-5p	CYR61	Functional MTI	MIRT438171	ELISA, Luciferase reporter assay, qRT-PCR, Western blot	24317814
hsa-miR-100-5p	RAP1B	Functional MTI	MIRT438723	Luciferase reporter assay, qRT-PCR, Western blot	24626817
hsa-miR-100-5p	SMPDL3B	Functional MTI (Weak)	MIRT528304	PAR-CLIP	22012620
hsa-miR-100-5p	SMPDL3B	Functional MTI (Weak)	MIRT528304	PAR-CLIP	20371350
hsa-miR-100-5p	TMEM30A	Functional MTI (Weak)	MIRT553502	PAR-CLIP	21572407
hsa-miR-200b-3p	NGRN	Functional MTI (Weak)	MIRT721943	HITS-CLIP	19536157
hsa-miR-200b-3p	PABPC1	Functional MTI (Weak)	MIRT723590	HITS-CLIP	19536157
hsa-miR-200b-3p	RHOA	Functional MTI	MIRT731596	Luciferase reporter assay	26903801
hsa-miR-200b-3p	ADAM12	Functional MTI	MIRT733087	Luciferase reporter assay, qRT-PCR, Western blot	25886595
hsa-miR-200b-3p	CD274	Functional MTI	MIRT733739	Flow, Immunofluorescence, Luciferase reporter assay, qRT-PCR	28056089
hsa-miR-200b-3p	IKBKB	Functional MTI	MIRT733756	Luciferase reporter assay, qRT-PCR, Western blot	26433127
hsa-miR-200b-3p	LDHA	Functional MTI	MIRT734229	Luciferase reporter assay, qRT-PCR, Western blot	27374173
hsa-miR-200b-3p	ETV5	Functional MTI	MIRT733564	qRT-PCR, Western blot	27276064
hsa-miR-200b-3p	ATG12	Functional MTI	MIRT733587	, qRT-PCR, Western blot, Luciferase reporter assay	26416454
hsa-miR-200b-3p	CRKL	Functional MTI	MIRT734346	Luciferase reporter assay, qRT-PCR, Western blot	26079153
hsa-miR-200b-3p	CRKL	Functional MTI	MIRT734346	Luciferase reporter assay	26728244
hsa-miR-200b-3p	MALAT1	Functional MTI	MIRT735330	Luciferase reporter assay, qRT-PCR	26461224
hsa-miR-200b-3p	FSCN1	Functional MTI	MIRT735429	Luciferase reporter assay, qRT-PCR, Western blot	27356635
hsa-miR-200b-3p	ARHGDIA	Functional MTI (Weak)	MIRT738763	PAR-CLIP	26701625
hsa-miR-200b-3p	DCBLD2	Functional MTI (Weak)	MIRT738764	PAR-CLIP	26701625
hsa-miR-200b-3p	GOT1	Functional MTI (Weak)	MIRT738765	PAR-CLIP	26701625
hsa-miR-200b-3p	MKNK2	Functional MTI (Weak)	MIRT738766	PAR-CLIP	26701625
hsa-miR-200b-3p	PKD1	Functional MTI (Weak)	MIRT738767	PAR-CLIP	26701625
hsa-miR-200b-3p	PPP1R18	Functional MTI (Weak)	MIRT738768	PAR-CLIP	26701625
hsa-miR-200b-3p	RTL8C	Functional MTI (Weak)	MIRT738769	PAR-CLIP	26701625
hsa-miR-200b-3p	RTL8C	Functional MTI (Weak)	MIRT738769	PAR-CLIP	27292025
hsa-miR-200b-3p	SESN1	Functional MTI (Weak)	MIRT738770	PAR-CLIP	26701625
hsa-miR-200b-3p	SESN1	Functional MTI (Weak)	MIRT738770	PAR-CLIP	27292025
hsa-miR-200b-3p	SHOX2	Functional MTI (Weak)	MIRT738771	PAR-CLIP	26701625
hsa-miR-200b-3p	TUBB	Functional MTI (Weak)	MIRT738772	PAR-CLIP	26701625
hsa-miR-200b-3p	WNT16	Functional MTI (Weak)	MIRT738773	PAR-CLIP	26701625
hsa-miR-200b-3p	ATP6V1E1	Functional MTI (Weak)	MIRT763660	PAR-CLIP	27292025
hsa-miR-200b-3p	BCL2L11	Functional MTI (Weak)	MIRT763661	PAR-CLIP	27292025
hsa-miR-200b-3p	MAMLD1	Functional MTI (Weak)	MIRT763662	PAR-CLIP	27292025
hsa-miR-200b-3p	MBD5	Functional MTI (Weak)	MIRT763663	PAR-CLIP	27292025
hsa-miR-200b-3p	OSTM1	Functional MTI (Weak)	MIRT763664	PAR-CLIP	27292025
hsa-miR-200b-3p	RAP2C	Functional MTI (Weak)	MIRT763665	PAR-CLIP	27292025
hsa-miR-200b-3p	SECISBP2L	Functional MTI (Weak)	MIRT763666	PAR-CLIP	27292025
hsa-miR-200b-3p	C21orf91	Functional MTI (Weak)	MIRT784124	HITS-CLIP	27418678
hsa-miR-200b-3p	PTPN12	Functional MTI	MIRT000198	Northern blot, qRT-PCR, Western blot	16762633
hsa-miR-200b-3p	ZEB2	Functional MTI	MIRT000723	Luciferase reporter assay, qRT-PCR	18411277
hsa-miR-200b-3p	ZEB2	Functional MTI	MIRT000723	Luciferase reporter assay, Microarray, Western blot	18376396
hsa-miR-200b-3p	ZEB2	Functional MTI	MIRT000723	Luciferase reporter assay	19839049
hsa-miR-200b-3p	ZEB2	Functional MTI	MIRT000723	Luciferase reporter assay	18829540
hsa-miR-200b-3p	ZEB2	Functional MTI	MIRT000723	Luciferase reporter assay, qRT-PCR	19854497
hsa-miR-200b-3p	ZEB2	Functional MTI (Weak)	MIRT000723	intrarenal expression	19910931
hsa-miR-200b-3p	ZEB2	Functional MTI	MIRT000723	Luciferase reporter assay, qRT-PCR, Western blot	21049046
hsa-miR-200b-3p	ZEB2	Functional MTI (Weak)	MIRT000723	Immunohistochemistry, qRT-PCR	21125666
hsa-miR-200b-3p	ZEB2	Functional MTI	MIRT000723	qRT-PCR, Western blot	21389093
hsa-miR-200b-3p	ZEB2	Functional MTI	MIRT000723	Luciferase reporter assay	22311119
hsa-miR-200b-3p	ZEB2	Functional MTI (Weak)	MIRT000723	qRT-PCR	22294131
hsa-miR-200b-3p	ZEB2	Functional MTI	MIRT000723	In situ hybridization, qRT-PCR, Western blot	22012804
hsa-miR-200b-3p	ZEB2	Functional MTI	MIRT000723	Immunohistochemistry, Luciferase reporter assay, Microarray, Western blot	25270520
hsa-miR-200b-3p	ZEB2	Functional MTI	MIRT000723	Immunohistochemistry, Microarray, qRT-PCR, Western blot	25411357
hsa-miR-200b-3p	ZEB2	Functional MTI	MIRT000723	Luciferase reporter assay, qRT-PCR, Western blot	23408168
hsa-miR-200b-3p	ZEB2	Functional MTI	MIRT000723	Flow, Immunohistochemistry, Luciferase reporter assay, Microarray, qRT-PCR, Western blot	24769353
hsa-miR-200b-3p	ZEB2	Functional MTI	MIRT000723	Luciferase reporter assay, qRT-PCR, Western blot	26648487
hsa-miR-200b-3p	ZEB2	Functional MTI	MIRT000723	Western blot	27373709
hsa-miR-200b-3p	BAP1	Functional MTI (Weak)	MIRT000724	Microarray	17875710
hsa-miR-200b-3p	BAP1	Functional MTI	MIRT000724	Reporter assay	20005803
hsa-miR-200b-3p	RERE	Functional MTI	MIRT002987	Luciferase reporter assay	17923093
hsa-miR-200b-3p	ZEB1	Functional MTI	MIRT002483	Luciferase reporter assay, qRT-PCR, Reporter assay	18411277
hsa-miR-200b-3p	ZEB1	Functional MTI	MIRT002483	Luciferase reporter assay	19839049
hsa-miR-200b-3p	ZEB1	Functional MTI	MIRT002483	Luciferase reporter assay, qRT-PCR	19854497
hsa-miR-200b-3p	ZEB1	Functional MTI	MIRT002483	Luciferase reporter assay, Microarray, Western blot	18376396
hsa-miR-200b-3p	ZEB1	Functional MTI	MIRT002483	Luciferase reporter assay	18829540
hsa-miR-200b-3p	ZEB1	Functional MTI	MIRT002483	Luciferase reporter assay, qRT-PCR, Western blot	21049046
hsa-miR-200b-3p	ZEB1	Functional MTI (Weak)	MIRT002483	Immunohistochemistry, qRT-PCR	21125666
hsa-miR-200b-3p	ZEB1	Functional MTI	MIRT002483	qRT-PCR, Western blot	21389093
hsa-miR-200b-3p	ZEB1	Functional MTI	MIRT002483	qRT-PCR, Western blot	21874049
hsa-miR-200b-3p	ZEB1	Functional MTI (Weak)	MIRT002483	qRT-PCR	22294131
hsa-miR-200b-3p	ZEB1	Functional MTI	MIRT002483	Immunohistochemistry, Luciferase reporter assay, qRT-PCR, Western blot	22247255
hsa-miR-200b-3p	ZEB1	Functional MTI	MIRT002483	Immunohistochemistry, Microarray, qRT-PCR, Western blot	25411357
hsa-miR-200b-3p	ZEB1	Functional MTI	MIRT002483	Luciferase reporter assay	23318420
hsa-miR-200b-3p	ZEB1	Functional MTI	MIRT002483	Luciferase reporter assay, qRT-PCR, Western blot	23408168
hsa-miR-200b-3p	ZEB1	Functional MTI	MIRT002483	qRT-PCR, Western blot	28028835
hsa-miR-200b-3p	ZEB1	Functional MTI	MIRT002483	Western blot	27373709
hsa-miR-200b-3p	ZEB1	Functional MTI	MIRT002483	Luciferase reporter assay, qRT-PCR, Western blot	27307751
hsa-miR-200b-3p	EP300	Functional MTI (Weak)	MIRT003599	Microarray	19569050
hsa-miR-200b-3p	ETS1	Functional MTI	MIRT003783	Immunocytochemistry, Luciferase reporter assay, qRT-PCR, Western blot	21081489
hsa-miR-200b-3p	GATA4	Functional MTI (Weak)	MIRT004008	Microarray	17875710
hsa-miR-200b-3p	GATA4	Functional MTI	MIRT004008	Flow, qRT-PCR, Western blot	23558708
hsa-miR-200b-3p	FN1	Functional MTI (Weak)	MIRT004009	Microarray	17875710
hsa-miR-200b-3p	FN1	Functional MTI	MIRT004009	Luciferase reporter assay, qRT-PCR, Western blot	23408168
hsa-miR-200b-3p	WASF3	Functional MTI	MIRT004296	Luciferase reporter assay, qRT-PCR	19801681
hsa-miR-200b-3p	WASF3	Functional MTI	MIRT004296	qRT-PCR, Luciferase reporter assay, Immunofluorescence, Western blot	25510861
hsa-miR-200b-3p	ZFPM2	Functional MTI	MIRT004623	Luciferase reporter assay, Western blot, Reporter assay	20005803
hsa-miR-200b-3p	ZFPM2	Functional MTI	MIRT004623	Luciferase reporter assay, Western blot	24412919
hsa-miR-200b-3p	MATR3	Functional MTI	MIRT005035	Luciferase reporter assay, Microarray, qRT-PCR	19849700
hsa-miR-200b-3p	RNF2	Functional MTI	MIRT006163	Luciferase reporter assay, Microarray, qRT-PCR, Western blot	21840484
hsa-miR-200b-3p	BMI1	Functional MTI	MIRT006165	Luciferase reporter assay, Microarray, qRT-PCR, Western blot	21840484
hsa-miR-200b-3p	BMI1	Functional MTI	MIRT006165	Immunohistochemistry, qRT-PCR, Western blot	24317363
hsa-miR-200b-3p	BMI1	Functional MTI	MIRT006165	Luciferase reporter assay	26919246
hsa-miR-200b-3p	BMI1	Functional MTI	MIRT006165	Immunoblot, Luciferase reporter assay, qRT-PCR	28383782
hsa-miR-200b-3p	E2F3	Functional MTI	MIRT006298	Flow, Luciferase reporter assay, Western blot	22139708
hsa-miR-200b-3p	E2F3	Functional MTI	MIRT006298	Flow, Luciferase reporter assay, Western blot	22144583
hsa-miR-200b-3p	RND3	Functional MTI	MIRT006511	Luciferase reporter assay	20683643
hsa-miR-200b-3p	VEGFA	Functional MTI	MIRT006440	Luciferase reporter assay, Western blot	21544626
hsa-miR-200b-3p	VEGFA	Functional MTI	MIRT006440	Luciferase reporter assay	28122882
hsa-miR-200b-3p	VEGFA	Functional MTI	MIRT006440	qRT-PCR, Western blot	25884496
hsa-miR-200b-3p	FLT1	Functional MTI	MIRT006441	Luciferase reporter assay, Western blot	21544626
hsa-miR-200b-3p	FLT1	Functional MTI	MIRT006441	Western blot	27373709
hsa-miR-200b-3p	KDR	Functional MTI	MIRT006442	Luciferase reporter assay, Western blot	21544626
hsa-miR-200b-3p	KDR	Functional MTI	MIRT006442	Luciferase reporter assay, qRT-PCR, Western blot	22499991
hsa-miR-200b-3p	RND3	Functional MTI	MIRT006511	Luciferase reporter assay, qRT-PCR	26254780
hsa-miR-200b-3p	RND3	Functional MTI	MIRT006511	Luciferase reporter assay, qRT-PCR	26935796
hsa-miR-200b-3p	RND3	Functional MTI	MIRT006511	qRT-PCR, Luciferase reporter assay, Western blot	24667864
hsa-miR-200b-3p	RND3	Functional MTI	MIRT006511	Luciferase reporter assay	24151081
hsa-miR-200b-3p	CCNE2	Functional MTI	MIRT006666	Luciferase reporter assay	22183793
hsa-miR-200b-3p	BCL2	Functional MTI	MIRT006670	Luciferase reporter assay, qRT-PCR, Western blot	21993663
hsa-miR-200b-3p	XIAP	Functional MTI	MIRT006671	Luciferase reporter assay, qRT-PCR, Western blot	21993663
hsa-miR-200b-3p	SMAD2	Functional MTI	MIRT007322	Luciferase reporter assay	23492772
hsa-miR-200b-3p	CREB1	Functional MTI	MIRT007342	Luciferase reporter assay, qRT-PCR, Western blot	23543137
hsa-miR-200b-3p	CREB1	Functional MTI	MIRT007342	Luciferase reporter assay, qRT-PCR, Western blot	23546867
hsa-miR-200b-3p	CREB1	Functional MTI	MIRT007342	Immunohistochemistry, Luciferase reporter assay, qRT-PCR, Western blot	25825983
hsa-miR-200b-3p	KLHL20	Functional MTI	MIRT024121	Reporter assay	20005803
hsa-miR-200b-3p	ELMO2	Functional MTI	MIRT024122	Reporter assay	20005803
hsa-miR-200b-3p	PTPRD	Functional MTI	MIRT024123	Reporter assay	20005803
hsa-miR-200b-3p	ERRFI1	Functional MTI (Weak)	MIRT024124	PAR-CLIP	26701625
hsa-miR-200b-3p	ERBIN	Functional MTI	MIRT024125	Reporter assay	20005803
hsa-miR-200b-3p	WDR37	Functional MTI	MIRT024126	Reporter assay	20005803
hsa-miR-200b-3p	TCF7L1	Functional MTI	MIRT024127	Reporter assay	20005803
hsa-miR-200b-3p	VAC14	Functional MTI	MIRT024128	Reporter assay	20005803
hsa-miR-200b-3p	HOXB5	Functional MTI	MIRT024129	Reporter assay	20005803
hsa-miR-200b-3p	RIN2	Functional MTI	MIRT024130	Reporter assay	20005803
hsa-miR-200b-3p	RASSF2	Functional MTI	MIRT024131	Reporter assay	20005803
hsa-miR-200b-3p	KLF11	Functional MTI	MIRT024132	Reporter assay	20005803
hsa-miR-200b-3p	SEPT7	Functional MTI	MIRT024133	Reporter assay	20005803
hsa-miR-200b-3p	SHC1	Functional MTI	MIRT024134	Reporter assay	20005803
hsa-miR-200b-3p	SUPV3L1	Functional MTI (Weak)	MIRT046569	CLASH	23622248
hsa-miR-200b-3p	MYB	Functional MTI	MIRT052923	Flow, Luciferase reporter assay, qRT-PCR, Western blot	22101269
hsa-miR-200b-3p	DNMT3A	Functional MTI	MIRT053568	In situ hybridization, Luciferase reporter assay, qRT-PCR, Western blot	23995857
hsa-miR-200b-3p	QRSL1	Functional MTI	MIRT053342	Luciferase reporter assay, qRT-PCR, Western blot	22499991
hsa-miR-200b-3p	DNMT3A	Functional MTI	MIRT053568	Luciferase reporter assay, qRT-PCR, Western blot	28345813
hsa-miR-200b-3p	DNMT3B	Functional MTI	MIRT053569	In situ hybridization, Luciferase reporter assay, qRT-PCR, Western blot	23995857
hsa-miR-200b-3p	SP1	Functional MTI	MIRT053570	In situ hybridization, Luciferase reporter assay, qRT-PCR, Western blot	23995857
hsa-miR-200b-3p	SP1	Functional MTI	MIRT053570	Luciferase reporter assay, qRT-PCR, Western blot	25639535
hsa-miR-200b-3p	SUZ12	Functional MTI	MIRT053529	ChIP-seq, Flow, Luciferase reporter assay, Western blot	23735840
hsa-miR-200b-3p	SUZ12	Functional MTI	MIRT053529	Luciferase reporter assay	24169343
hsa-miR-200b-3p	WNT1	Functional MTI	MIRT053535	Immunohistochemistry, Luciferase reporter assay, Microarray, qRT-PCR, Western blot	23851184
hsa-miR-200b-3p	MSN	Functional MTI	MIRT053625	Immunofluorescence, Immunohistochemistry, Luciferase reporter assay, qRT-PCR, Western blot	24037528
hsa-miR-200b-3p	EZH2	Functional MTI	MIRT054267	ChIP-seq, qRT-PCR, Western blot	25595591
hsa-miR-200b-3p	DNMT1	Functional MTI	MIRT054266	ChIP-seq, qRT-PCR, Western blot	25595591
hsa-miR-200b-3p	HFE	Functional MTI	MIRT054541	Western blot, qRT-PCR	23708087
hsa-miR-200b-3p	DLC1	Functional MTI	MIRT054548	Western blot, qRT-PCR	23708087
hsa-miR-200b-3p	HNRNPA3	Functional MTI	MIRT054550	Western blot, qRT-PCR	23708087
hsa-miR-200b-3p	FERMT2	Functional MTI	MIRT054683	Immunofluorescence, Immunohistochemistry, Luciferase reporter assay, Mass spectrometry, pSILAC, qRT-PCR, Western blot	24064224
hsa-miR-200b-3p	RAB21	Functional MTI	MIRT054844	Luciferase reporter assay, qRT-PCR, Western blot	24447584
hsa-miR-200b-3p	RAB21	Functional MTI	MIRT054844	Luciferase reporter assay, qRT-PCR, Western blot	24477653
hsa-miR-200b-3p	RAB3B	Functional MTI	MIRT054845	Luciferase reporter assay, qRT-PCR, Western blot	24447584
hsa-miR-200b-3p	RAB3B	Functional MTI	MIRT054845	Luciferase reporter assay, qRT-PCR, Western blot	24477653
hsa-miR-200b-3p	OXR1	Functional MTI	MIRT054917	Luciferase reporter assay, qRT-PCR, Western blot	23404117
hsa-miR-200b-3p	RAB18	Functional MTI	MIRT054885	Luciferase reporter assay, qRT-PCR, Western blot	24477653
hsa-miR-200b-3p	RAB23	Functional MTI	MIRT054886	Luciferase reporter assay, qRT-PCR, Western blot	24477653
hsa-miR-200b-3p	RASSF8	Functional MTI (Weak)	MIRT063868	PAR-CLIP	23592263
hsa-miR-200b-3p	RASSF8	Functional MTI (Weak)	MIRT063868	PAR-CLIP	23446348
hsa-miR-200b-3p	RASSF8	Functional MTI (Weak)	MIRT063868	PAR-CLIP	20371350
hsa-miR-200b-3p	PMAIP1	Functional MTI (Weak)	MIRT080631	PAR-CLIP	21572407
hsa-miR-200b-3p	UHRF1BP1	Functional MTI (Weak)	MIRT100486	PAR-CLIP	21572407
hsa-miR-200b-3p	ZFHX4	Functional MTI (Weak)	MIRT106295	PAR-CLIP	23446348
hsa-miR-200b-3p	ZFHX4	Functional MTI (Weak)	MIRT106295	PAR-CLIP, HITS-CLIP	21572407
hsa-miR-200b-3p	ZFHX4	Functional MTI (Weak)	MIRT106295	PAR-CLIP	20371350
hsa-miR-200b-3p	ZFHX4	Functional MTI (Weak)	MIRT106295	PAR-CLIP	26701625
hsa-miR-200b-3p	ACSL4	Functional MTI (Weak)	MIRT108446	PAR-CLIP	22100165
hsa-miR-200b-3p	SHCBP1	Functional MTI (Weak)	MIRT143030	PAR-CLIP	22012620
hsa-miR-200b-3p	SHCBP1	Functional MTI (Weak)	MIRT143030	PAR-CLIP	26701625
hsa-miR-200b-3p	SHCBP1	Functional MTI (Weak)	MIRT143030	PAR-CLIP	27292025
hsa-miR-200b-3p	CAB39	Functional MTI (Weak)	MIRT157710	PAR-CLIP	24398324
hsa-miR-200b-3p	NRBP1	Functional MTI (Weak)	MIRT159114	PAR-CLIP	24398324
hsa-miR-200b-3p	NRBP1	Functional MTI (Weak)	MIRT159114	PAR-CLIP	26701625
hsa-miR-200b-3p	NRBP1	Functional MTI (Weak)	MIRT159114	PAR-CLIP	27292025
hsa-miR-200b-3p	ATP5G3	Functional MTI (Weak)	MIRT204208	PAR-CLIP	21572407
hsa-miR-200b-3p	ZMAT3	Functional MTI (Weak)	MIRT209178	PAR-CLIP	24398324
hsa-miR-200b-3p	N4BP2	Functional MTI (Weak)	MIRT212861	PAR-CLIP	22100165
hsa-miR-200b-3p	QKI	Functional MTI (Weak)	MIRT218291	PAR-CLIP	24398324
hsa-miR-200b-3p	DNAJB6	Functional MTI (Weak)	MIRT244404	PAR-CLIP	24398324
hsa-miR-200b-3p	DNAJB6	Functional MTI (Weak)	MIRT244404	PAR-CLIP	22012620
hsa-miR-200b-3p	ANKRD33B	Functional MTI (Weak)	MIRT243811	PAR-CLIP	23592263
hsa-miR-200b-3p	ANKRD33B	Functional MTI (Weak)	MIRT243811	PAR-CLIP	23446348
hsa-miR-200b-3p	ANKRD33B	Functional MTI (Weak)	MIRT243811	PAR-CLIP	22012620
hsa-miR-200b-3p	ANKRD33B	Functional MTI (Weak)	MIRT243811	PAR-CLIP	21572407
hsa-miR-200b-3p	ANKRD33B	Functional MTI (Weak)	MIRT243811	PAR-CLIP	20371350
hsa-miR-200b-3p	DDIT4	Functional MTI (Weak)	MIRT245588	PAR-CLIP	23446348
hsa-miR-200b-3p	DDIT4	Functional MTI (Weak)	MIRT245588	PAR-CLIP	20371350
hsa-miR-200b-3p	KLHL42	Functional MTI (Weak)	MIRT271934	PAR-CLIP	21572407
hsa-miR-200b-3p	KLHL42	Functional MTI (Weak)	MIRT271934	PAR-CLIP	20371350
hsa-miR-200b-3p	KLHL42	Functional MTI (Weak)	MIRT271934	PAR-CLIP	23446348
hsa-miR-200b-3p	FOXG1	Functional MTI	MIRT278144	Luciferase reporter assay	27044840
hsa-miR-200b-3p	PARD6B	Functional MTI (Weak)	MIRT296344	PAR-CLIP	22012620
hsa-miR-200b-3p	DNAJB9	Functional MTI (Weak)	MIRT319179	PAR-CLIP	24398324
hsa-miR-200b-3p	DNAJB9	Functional MTI (Weak)	MIRT319179	PAR-CLIP	27292025
hsa-miR-200b-3p	SHOC2	Functional MTI (Weak)	MIRT329852	PAR-CLIP	20371350
hsa-miR-200b-3p	NUFIP2	Functional MTI (Weak)	MIRT344584	PAR-CLIP	20371350
hsa-miR-200b-3p	NOTCH1	Functional MTI	MIRT437862	Luciferase reporter assay, qRT-PCR, Western blot	23955600
hsa-miR-200b-3p	NOTCH1	Functional MTI	MIRT437862	qRT-PCR, Western blot	23430952
hsa-miR-200b-3p	BTC	Functional MTI	MIRT437874	ELISA, Immunohistochemistry, Immunoprecipitaion, Luciferase reporter assay, Microarray, qRT-PCR, Western blot	24762440
hsa-miR-200b-3p	LOX	Functional MTI	MIRT438051	Luciferase reporter assay, qRT-PCR, Western blot	23975428
hsa-miR-200b-3p	ROCK2	Functional MTI	MIRT438204	Luciferase reporter assay	24169343
hsa-miR-200b-3p	ROCK2	Functional MTI	MIRT438204	Luciferase reporter assay	26903801
hsa-miR-200b-3p	PIN1	Functional MTI	MIRT438291	Luciferase reporter assay	24072701
hsa-miR-200b-3p	CDKN1B	Functional MTI (Weak)	MIRT437988	PAR-CLIP	20371350
hsa-miR-200b-3p	CDKN1B	Functional MTI	MIRT437988	qRT-PCR, Luciferase reporter assay, Western blot	24667864
hsa-miR-200b-3p	CDKN1B	Functional MTI	MIRT437988	Luciferase reporter assay	24151081
hsa-miR-200b-3p	PHLPP1	Functional MTI	MIRT438165	Luciferase reporter assay, Northern blot, qRT-PCR, Western blot	24337069
hsa-miR-200b-3p	SEC23A	Functional MTI (Weak)	MIRT438166	PAR-CLIP	23592263
hsa-miR-200b-3p	SEC23A	Functional MTI	MIRT438166	Luciferase reporter assay, Northern blot, qRT-PCR, Western blot	24337069
hsa-miR-200b-3p	SEC23A	Functional MTI (Weak)	MIRT438166	PAR-CLIP	27292025
hsa-miR-200b-3p	DDX53	Functional MTI	MIRT438476	Luciferase reporter assay	24174534
hsa-miR-200b-3p	PHF14	Functional MTI (Weak)	MIRT444900	PAR-CLIP	22100165
hsa-miR-200b-3p	PHF14	Functional MTI (Weak)	MIRT444900	PAR-CLIP	22291592
hsa-miR-200b-3p	CDC14B	Functional MTI (Weak)	MIRT447579	PAR-CLIP	22100165
hsa-miR-200b-3p	ZNF621	Functional MTI (Weak)	MIRT449890	PAR-CLIP	22100165
hsa-miR-200b-3p	CACNG8	Functional MTI (Weak)	MIRT450413	PAR-CLIP	22100165
hsa-miR-200b-3p	FKBP5	Functional MTI (Weak)	MIRT451990	PAR-CLIP	23592263
hsa-miR-200b-3p	M6PR	Functional MTI (Weak)	MIRT473906	PAR-CLIP	23592263
hsa-miR-200b-3p	M6PR	Functional MTI (Weak)	MIRT473906	PAR-CLIP	23446348
hsa-miR-200b-3p	M6PR	Functional MTI (Weak)	MIRT473906	PAR-CLIP, HITS-CLIP	21572407
hsa-miR-200b-3p	M6PR	Functional MTI (Weak)	MIRT473906	PAR-CLIP	20371350
hsa-miR-200b-3p	KIF13A	Functional MTI (Weak)	MIRT474749	PAR-CLIP	23592263
hsa-miR-200b-3p	KIF13A	Functional MTI (Weak)	MIRT474749	PAR-CLIP	24398324
hsa-miR-200b-3p	KIF13A	Functional MTI (Weak)	MIRT474749	PAR-CLIP	21572407
hsa-miR-200b-3p	KIF13A	Functional MTI (Weak)	MIRT474749	PAR-CLIP	26701625
hsa-miR-200b-3p	DENND5B	Functional MTI (Weak)	MIRT478184	PAR-CLIP	23592263
hsa-miR-200b-3p	DENND5B	Functional MTI (Weak)	MIRT478184	PAR-CLIP	26701625
hsa-miR-200b-3p	MALT1	Functional MTI (Weak)	MIRT488806	PAR-CLIP	23592263
hsa-miR-200b-3p	CYP1A1	Functional MTI (Weak)	MIRT497728	PAR-CLIP	22291592
hsa-miR-200b-3p	SERPINH1	Functional MTI (Weak)	MIRT498688	PAR-CLIP	24398324
hsa-miR-200b-3p	TJAP1	Functional MTI (Weak)	MIRT499209	PAR-CLIP	24398324
hsa-miR-200b-3p	TPD52L1	Functional MTI (Weak)	MIRT499298	PAR-CLIP	24398324
hsa-miR-200b-3p	CASP2	Functional MTI (Weak)	MIRT499786	PAR-CLIP	24398324
hsa-miR-200b-3p	AVPR1A	Functional MTI (Weak)	MIRT499851	PAR-CLIP	24398324
hsa-miR-200b-3p	AVPR1A	Functional MTI (Weak)	MIRT499851	PAR-CLIP	22012620
hsa-miR-200b-3p	AVPR1A	Functional MTI (Weak)	MIRT499851	PAR-CLIP	27292025
hsa-miR-200b-3p	GPX8	Functional MTI (Weak)	MIRT499929	PAR-CLIP	24398324
hsa-miR-200b-3p	ABI2	Functional MTI (Weak)	MIRT499960	PAR-CLIP	24398324
hsa-miR-200b-3p	CLEC2D	Functional MTI (Weak)	MIRT500165	PAR-CLIP	24398324
hsa-miR-200b-3p	CLEC2D	Functional MTI (Weak)	MIRT500165	PAR-CLIP	23446348
hsa-miR-200b-3p	CLEC2D	Functional MTI (Weak)	MIRT500165	PAR-CLIP	20371350
hsa-miR-200b-3p	CLEC2D	Functional MTI (Weak)	MIRT500165	HITS-CLIP	21572407
hsa-miR-200b-3p	TBK1	Functional MTI (Weak)	MIRT500837	PAR-CLIP	24398324
hsa-miR-200b-3p	UBE2D1	Functional MTI (Weak)	MIRT500609	PAR-CLIP	24398324
hsa-miR-200b-3p	UBE2D1	Functional MTI (Weak)	MIRT500609	PAR-CLIP	21572407
hsa-miR-200b-3p	UBE2D1	Functional MTI (Weak)	MIRT500609	PAR-CLIP	20371350
hsa-miR-200b-3p	TP53INP1	Functional MTI (Weak)	MIRT500743	PAR-CLIP	24398324
hsa-miR-200b-3p	ELOC	Functional MTI (Weak)	MIRT500827	PAR-CLIP	24398324
hsa-miR-200b-3p	ELOC	Functional MTI (Weak)	MIRT500827	PAR-CLIP	26701625
hsa-miR-200b-3p	ELOC	Functional MTI (Weak)	MIRT500827	PAR-CLIP	27292025
hsa-miR-200b-3p	PLCG1	Functional MTI (Weak)	MIRT501594	PAR-CLIP	24398324
hsa-miR-200b-3p	NCOA2	Functional MTI (Weak)	MIRT501842	PAR-CLIP	24398324
hsa-miR-200b-3p	NCOA2	Functional MTI (Weak)	MIRT501842	PAR-CLIP	27292025
hsa-miR-200b-3p	PRRG4	Functional MTI (Weak)	MIRT501488	PAR-CLIP	24398324
hsa-miR-200b-3p	KRAS	Functional MTI (Weak)	MIRT502084	PAR-CLIP	24398324
hsa-miR-200b-3p	JUN	Functional MTI (Weak)	MIRT502178	PAR-CLIP	24398324
hsa-miR-200b-3p	JUN	Functional MTI	MIRT502178	Luciferase reporter assay, qRT-PCR, Western blot	27979826
hsa-miR-200b-3p	CELF1	Functional MTI (Weak)	MIRT502837	PAR-CLIP	24398324
hsa-miR-200b-3p	CCNT2	Functional MTI (Weak)	MIRT502959	PAR-CLIP	24398324
hsa-miR-200b-3p	BAG4	Functional MTI (Weak)	MIRT503131	PAR-CLIP	24398324
hsa-miR-200b-3p	TCF7L2	Functional MTI (Weak)	MIRT505430	PAR-CLIP	23446348
hsa-miR-200b-3p	TCF7L2	Functional MTI (Weak)	MIRT505430	PAR-CLIP	21572407
hsa-miR-200b-3p	TUBB2A	Functional MTI (Weak)	MIRT505280	PAR-CLIP	23446348
hsa-miR-200b-3p	GPATCH8	Functional MTI (Weak)	MIRT511849	PAR-CLIP	23446348
hsa-miR-200b-3p	GPATCH8	Functional MTI (Weak)	MIRT511849	PAR-CLIP	20371350
hsa-miR-200b-3p	LMNB1	Functional MTI (Weak)	MIRT513408	PAR-CLIP	23446348
hsa-miR-200b-3p	LMNB1	Functional MTI (Weak)	MIRT513408	PAR-CLIP	22012620
hsa-miR-200b-3p	C6orf47	Functional MTI (Weak)	MIRT528183	PAR-CLIP	22012620
hsa-miR-200b-3p	MAPK7	Functional MTI (Weak)	MIRT530836	PAR-CLIP	22012620
hsa-miR-200b-3p	MAPK7	Functional MTI	MIRT530836	Luciferase reporter assay, qRT-PCR, Western blot	27545608
hsa-miR-200b-3p	TRIM56	Functional MTI (Weak)	MIRT530669	PAR-CLIP	22012620
hsa-miR-200b-3p	CLPB	Functional MTI (Weak)	MIRT531134	PAR-CLIP	22012620
hsa-miR-200b-3p	TXNDC16	Functional MTI (Weak)	MIRT531393	PAR-CLIP	22012620
hsa-miR-200b-3p	TMEM119	Functional MTI (Weak)	MIRT533791	PAR-CLIP	22012620
hsa-miR-200b-3p	UNC119B	Functional MTI (Weak)	MIRT533348	PAR-CLIP	22012620
hsa-miR-200b-3p	TAF1D	Functional MTI (Weak)	MIRT533975	PAR-CLIP	22012620
hsa-miR-200b-3p	PAK2	Functional MTI (Weak)	MIRT535530	PAR-CLIP	22012620
hsa-miR-200b-3p	NLGN4X	Functional MTI (Weak)	MIRT535670	PAR-CLIP	22012620
hsa-miR-200b-3p	ERMP1	Functional MTI (Weak)	MIRT537615	PAR-CLIP	22012620
hsa-miR-200b-3p	PDPK1	Functional MTI (Weak)	MIRT540709	PAR-CLIP	21572407
hsa-miR-200b-3p	PDPK1	Functional MTI (Weak)	MIRT540709	PAR-CLIP	20371350
hsa-miR-200b-3p	CAMSAP2	Functional MTI (Weak)	MIRT549052	PAR-CLIP	21572407
hsa-miR-200b-3p	GATA6	Functional MTI (Weak)	MIRT557648	PAR-CLIP	21572407
hsa-miR-200b-3p	FRS2	Functional MTI (Weak)	MIRT557786	PAR-CLIP	21572407
hsa-miR-200b-3p	CRLF3	Functional MTI (Weak)	MIRT558564	PAR-CLIP	21572407
hsa-miR-200b-3p	CRLF3	Functional MTI (Weak)	MIRT558564	PAR-CLIP	20371350
hsa-miR-200b-3p	CDCA4	Functional MTI (Weak)	MIRT558829	PAR-CLIP	21572407
hsa-miR-200b-3p	YEATS4	Functional MTI (Weak)	MIRT564438	PAR-CLIP	20371350
hsa-miR-200b-3p	MLLT10	Functional MTI (Weak)	MIRT566768	PAR-CLIP	20371350
hsa-miR-200b-3p	BBX	Functional MTI (Weak)	MIRT568295	PAR-CLIP	20371350
hsa-miR-200b-3p	ARPC3	Functional MTI (Weak)	MIRT570299	PAR-CLIP	20371350
hsa-miR-200b-3p	PSD3	Functional MTI (Weak)	MIRT571758	PAR-CLIP	20371350
hsa-miR-200b-3p	ABT1	Functional MTI (Weak)	MIRT573139	PAR-CLIP	20371350
hsa-miR-200b-3p	PPM1H	Functional MTI (Weak)	MIRT616923	HITS-CLIP	23824327
hsa-miR-200b-3p	INO80D	Functional MTI (Weak)	MIRT640091	HITS-CLIP	23824327
hsa-miR-200b-3p	IGF2	Functional MTI (Weak)	MIRT640649	HITS-CLIP	23824327
hsa-miR-200b-3p	FAM216B	Functional MTI (Weak)	MIRT661419	HITS-CLIP	23824327
hsa-miR-200b-3p	PTPN4	Functional MTI (Weak)	MIRT664728	HITS-CLIP	23824327
hsa-miR-200b-3p	TMEM70	Functional MTI (Weak)	MIRT686617	HITS-CLIP	23313552
hsa-miR-200b-3p	STX16	Functional MTI (Weak)	MIRT686764	HITS-CLIP	23313552
hsa-miR-200b-3p	SEC24A	Functional MTI (Weak)	MIRT699807	HITS-CLIP	23313552
hsa-miR-200b-3p	MTDH	Functional MTI (Weak)	MIRT701748	HITS-CLIP	23313552
hsa-miR-200b-3p	IRS1	Functional MTI (Weak)	MIRT711054	HITS-CLIP	19536157
hsa-miR-221-3p	ZNF236	Functional MTI (Weak)	MIRT719772	HITS-CLIP	19536157
hsa-miR-221-3p	SMC2	Functional MTI (Weak)	MIRT722077	HITS-CLIP	19536157
hsa-miR-221-3p	ARF4	Functional MTI	MIRT731951	Luciferase reporter assay	28057486
hsa-miR-221-3p	ARF4	Functional MTI	MIRT731951	Luciferase reporter assay, qRT-PCR, Western blot	28025995
hsa-miR-221-3p	CXCL12	Functional MTI	MIRT731986	Luciferase reporter assay, qRT-PCR, Western blot	28236026
hsa-miR-221-3p	ADAMTS6	Functional MTI	MIRT732025	Luciferase reporter assay, qRT-PCR, Western blot	27542224
hsa-miR-221-3p	BECN1	Functional MTI	MIRT732706	Luciferase reporter assay, qRT-PCR, Western blot	27940575
hsa-miR-221-3p	GRB10	Functional MTI	MIRT734248	Luciferase reporter assay	26236014
hsa-miR-221-3p	MBD2	Functional MTI	MIRT735381	Luciferase reporter assay, qRT-PCR	26788506
hsa-miR-221-3p	DNAJB14	Functional MTI (Weak)	MIRT739067	PAR-CLIP	26701625
hsa-miR-221-3p	EIF2S3	Functional MTI (Weak)	MIRT739068	PAR-CLIP	26701625
hsa-miR-221-3p	KLHDC10	Functional MTI (Weak)	MIRT739069	PAR-CLIP	26701625
hsa-miR-221-3p	PPP2R2A	Functional MTI (Weak)	MIRT739070	PAR-CLIP	26701625
hsa-miR-221-3p	B3GALNT2	Functional MTI (Weak)	MIRT763930	PAR-CLIP	27292025
hsa-miR-221-3p	CDKN1B	Functional MTI	MIRT000137	Luciferase reporter assay, Western blot, Reporter assay	18413744
hsa-miR-221-3p	CDKN1B	Functional MTI	MIRT000137	qRT-PCR, Luciferase reporter assay, Western blot	19153141
hsa-miR-221-3p	CDKN1B	Functional MTI	MIRT000137	Luciferase reporter assay, Western blot, Northern blot;Western blot	17569667
hsa-miR-221-3p	CDKN1B	Functional MTI	MIRT000137	Western blot, Northern blot	19107213
hsa-miR-221-3p	CDKN1B	Functional MTI	MIRT000137	Luciferase reporter assay, qRT-PCR, Western blot	19088079
hsa-miR-221-3p	CDKN1B	Functional MTI	MIRT000137	Luciferase reporter assay, Western blot	18155131
hsa-miR-221-3p	CDKN1B	Functional MTI	MIRT000137	Luciferase reporter assay, Western blot	19859555
hsa-miR-221-3p	CDKN1B	Functional MTI	MIRT000137	Luciferase reporter assay, Reporter assay	17914108
hsa-miR-221-3p	CDKN1B	Functional MTI	MIRT000137	Luciferase reporter assay	18246122
hsa-miR-221-3p	CDKN1B	Functional MTI	MIRT000137	Luciferase reporter assay	19150885
hsa-miR-221-3p	CDKN1B	Functional MTI	MIRT000137	Luciferase reporter assay	18521080
hsa-miR-221-3p	CDKN1B	Functional MTI	MIRT000137	Luciferase reporter assay	18834855
hsa-miR-221-3p	CDKN1B	Functional MTI	MIRT000137	Luciferase reporter assay	18983236
hsa-miR-221-3p	CDKN1B	Functional MTI	MIRT000137	Luciferase reporter assay	19749093
hsa-miR-221-3p	CDKN1B	Functional MTI	MIRT000137	Luciferase reporter assay, qRT-PCR, Western blot	18417445
hsa-miR-221-3p	CDKN1B	Functional MTI (Weak)	MIRT000137	immunohistochemistry, Microarray, qRT-PCR	20012062
hsa-miR-221-3p	CDKN1B	Functional MTI	MIRT000137	Northern blot, qRT-PCR, Western blot	20018759
hsa-miR-221-3p	CDKN1B	Functional MTI	MIRT000137	Immunohistochemistry, In situ hybridization, Luciferase reporter assay, Northern blot, Western blot, Reporter assay;Western blot	19424584
hsa-miR-221-3p	CDKN1B	Functional MTI	MIRT000137	Luciferase reporter assay, qRT-PCR, Western blot, Reporter assay	17721077
hsa-miR-221-3p	CDKN1B	Functional MTI	MIRT000137	Luciferase reporter assay, Western blot	17627278
hsa-miR-221-3p	CDKN1B	Functional MTI	MIRT000137	qRT-PCR, Western blot	18708351
hsa-miR-221-3p	CDKN1B	Functional MTI (Weak)	MIRT000137	Sequencing, PAR-CLIP	20371350
hsa-miR-221-3p	CDKN1B	Functional MTI	MIRT000137	Immunohistochemistry, Luciferase reporter assay, qRT-PCR, Western blot	24586944
hsa-miR-221-3p	CDKN1B	Functional MTI (Weak)	MIRT000137	PAR-CLIP	23592263
hsa-miR-221-3p	CDKN1B	Functional MTI (Weak)	MIRT000137	PAR-CLIP	23446348
hsa-miR-221-3p	CDKN1B	Functional MTI (Weak)	MIRT000137	PAR-CLIP	22012620
hsa-miR-221-3p	CDKN1B	Functional MTI (Weak)	MIRT000137	PAR-CLIP	21572407
hsa-miR-221-3p	CDKN1B	Functional MTI	MIRT000137	Flow, Luciferase reporter assay, qRT-PCR, Western blot	25436097
hsa-miR-221-3p	BCL2L11	Functional MTI (Weak)	MIRT000140	CLASH	23622248
hsa-miR-221-3p	BCL2L11	Functional MTI (Weak)	MIRT000140	PAR-CLIP	23446348
hsa-miR-221-3p	BCL2L11	Functional MTI (Weak)	MIRT000140	PAR-CLIP	20371350
hsa-miR-221-3p	BCL2L11	Functional MTI	MIRT000140	Luciferase reporter assay, qRT-PCR, Western blot	26503209
hsa-miR-221-3p	BMF	Functional MTI	MIRT000141	Luciferase reporter assay, qRT-PCR, Western blot	19671867
hsa-miR-221-3p	FOXO3	Functional MTI	MIRT000434	qRT-PCR, ChIP, Luciferase reporter assay, Western blot, Northern blot	20388878
hsa-miR-221-3p	KIT	Functional MTI	MIRT001780	Luciferase reporter assay, qRT-PCR, Western blot	19088079
hsa-miR-221-3p	KIT	Functional MTI	MIRT001780	qRT-PCR, Western blot	19126397
hsa-miR-221-3p	KIT	Functional MTI	MIRT001780	Luciferase reporter assay	18246122
hsa-miR-221-3p	KIT	Functional MTI	MIRT001780	Luciferase reporter assay	18983236
hsa-miR-221-3p	KIT	Functional MTI	MIRT001780	qRT-PCR, Western blot	18417445
hsa-miR-221-3p	KIT	Functional MTI	MIRT001780	Northern blot, qRT-PCR, Western blot	16365291
hsa-miR-221-3p	KIT	Functional MTI	MIRT001780	Reporter assay;Microarray	20018759
hsa-miR-221-3p	KIT	Functional MTI	MIRT001780	Reporter assay	16330772
hsa-miR-221-3p	CDKN1C	Functional MTI	MIRT002272	Reporter assay, Luciferase reporter assay, qRT-PCR, Western blot, Northern blot	18521080
hsa-miR-221-3p	HOXB5	Functional MTI	MIRT001971	Gluc assay	18794255
hsa-miR-221-3p	TMED7	Functional MTI	MIRT002335	Western blot	21226887
hsa-miR-221-3p	TMED7	Functional MTI	MIRT002335	Reporter assay;qRT-PCR	20018759
hsa-miR-221-3p	CDKN1C	Functional MTI	MIRT002272	Luciferase reporter assay, Western blot, Reporter assay	18413744
hsa-miR-221-3p	CDKN1C	Functional MTI	MIRT002272	qRT-PCR, Luciferase reporter assay, Western blot	19153141
hsa-miR-221-3p	CDKN1C	Functional MTI	MIRT002272	Luciferase reporter assay, qRT-PCR, Western blot	21278784
hsa-miR-221-3p	CDKN1C	Functional MTI	MIRT002272	Reporter assay;Microarray	20018759
hsa-miR-221-3p	TIMP3	Functional MTI	MIRT003452	Flow, Immunohistochemistry, Luciferase reporter assay, qRT-PCR, Western blot	19962668
hsa-miR-221-3p	BNIP3L	Functional MTI	MIRT003359	Reporter assay;Western blot;qRT-PCR;Microarray	20018759
hsa-miR-221-3p	TBK1	Functional MTI	MIRT003360	Reporter assay;Western blot;Microarray	20018759
hsa-miR-221-3p	MYBL1	Functional MTI	MIRT003361	Reporter assay;Microarray	20018759
hsa-miR-221-3p	DKK2	Functional MTI	MIRT003362	Reporter assay;Microarray	20018759
hsa-miR-221-3p	DKK2	Functional MTI	MIRT003362	Luciferase reporter assay, qRT-PCR, Western blot	27501171
hsa-miR-221-3p	CREBZF	Functional MTI	MIRT003363	Reporter assay;Microarray	20018759
hsa-miR-221-3p	BBC3	Functional MTI	MIRT003367	Immunohistochemistry, In situ hybridization, Luciferase reporter assay, Northern blot, Western blot	20813046
hsa-miR-221-3p	BBC3	Functional MTI	MIRT003367	Luciferase reporter assay	21042732
hsa-miR-221-3p	BBC3	Functional MTI	MIRT003367	Luciferase reporter assay, qRT-PCR, Western blot, Reporter assay	22075712
hsa-miR-221-3p	BBC3	Functional MTI	MIRT003367	Immunoblot, In situ hybridization, Luciferase reporter assay, Microarray, qRT-PCR, AGO2 binding RNA immunoprecipitation qRT-PCR,	26249174
hsa-miR-221-3p	DDIT4	Functional MTI	MIRT003358	Luciferase reporter assay, Microarray, qRT-PCR, Western blot, Reporter assay;Western blot;qRT-PCR;Microarray;Other	20018759
hsa-miR-221-3p	DDIT4	Functional MTI (Weak)	MIRT003358	Sequencing	20371350
hsa-miR-221-3p	TIMP3	Functional MTI	MIRT003452	Immunohistochemistry, In situ hybridization, qRT-PCR, Western blot	22009755
hsa-miR-221-3p	TIMP3	Functional MTI	MIRT003452	ELISA, Luciferase reporter assay, qRT-PCR, Western blot	22681957
hsa-miR-221-3p	TIMP3	Functional MTI (Weak)	MIRT003452	qRT-PCR	24064622
hsa-miR-221-3p	TNFSF10	Functional MTI	MIRT003757	Western blot	18246122
hsa-miR-221-3p	FOS	Functional MTI	MIRT004484	qRT-PCR, Luciferase reporter assay, Western blot, Northern blot	20299489
hsa-miR-221-3p	ICAM1	Functional MTI	MIRT004430	Luciferase reporter assay, Western blot	20110463
hsa-miR-221-3p	ICAM1	Functional MTI	MIRT004430	Luciferase reporter assay	28338009
hsa-miR-221-3p	FOS	Functional MTI	MIRT004484	Luciferase reporter assay	23400877
hsa-miR-221-3p	FOS	Functional MTI (Weak)	MIRT004484	PAR-CLIP	23592263
hsa-miR-221-3p	BNIP3	Functional MTI	MIRT004753	Luciferase reporter assay, Microarray, qRT-PCR, Western blot	20018759
hsa-miR-221-3p	TICAM1	Functional MTI	MIRT005475	Luciferase reporter assay, Northern blot, qRT-PCR, Western blot	21236259
hsa-miR-221-3p	NAIP	Functional MTI	MIRT005295	Western blot	18759060
hsa-miR-221-3p	ESR1	Functional MTI	MIRT005320	Luciferase reporter assay, qRT-PCR, Western blot	18790736
hsa-miR-221-3p	ESR1	Functional MTI	MIRT005320	Luciferase reporter assay	26236014
hsa-miR-221-3p	PTEN	Functional MTI	MIRT005585	FACS, Flow, Luciferase reporter assay, Northern blot, Western blot	20618998
hsa-miR-221-3p	PTEN	Functional MTI	MIRT005585	Flow, Immunohistochemistry, Luciferase reporter assay, qRT-PCR, Western blot	19962668
hsa-miR-221-3p	PTEN	Functional MTI	MIRT005585	Luciferase reporter assay	23372675
hsa-miR-221-3p	PTEN	Functional MTI	MIRT005585	Luciferase reporter assay, qRT-PCR, Western blot	24286315
hsa-miR-221-3p	PTEN	Functional MTI (Weak)	MIRT005585	qRT-PCR	26538296
hsa-miR-221-3p	PTEN	Functional MTI	MIRT005585	Luciferase reporter assay, qRT-PCR, Western blot	27644883
hsa-miR-221-3p	TCEAL1	Functional MTI	MIRT005789	Western blot	21226887
hsa-miR-221-3p	PTEN	Functional MTI	MIRT005585	Luciferase reporter assay, qRT-PCR, Western blot	26501139
hsa-miR-221-3p	CORO1A	Functional MTI	MIRT005787	Western blot	21226887
hsa-miR-221-3p	DIRAS3	Functional MTI	MIRT006018	Immunohistochemistry, Luciferase reporter assay, qRT-PCR, Western blot	21071579
hsa-miR-221-3p	DIRAS3	Functional MTI	MIRT006018	Flow, Luciferase reporter assay, qRT-PCR	23801152
hsa-miR-221-3p	ETS1	Functional MTI	MIRT006063	Luciferase reporter assay, Northern blot, qRT-PCR, Western blot	21310411
hsa-miR-221-3p	ETS1	Functional MTI	MIRT006063	Immunocytochemistry, Microarray, qRT-PCR, Western blot	27349463
hsa-miR-221-3p	DICER1	Functional MTI	MIRT006376	Luciferase reporter assay	21761362
hsa-miR-221-3p	TRPS1	Functional MTI	MIRT006841	Immunofluorescence, Immunoprecipitaion, Luciferase reporter assay, Microarray, qRT-PCR, Western blot	21673316
hsa-miR-221-3p	CERS2	Functional MTI	MIRT006917	Luciferase reporter assay, qRT-PCR, Western blot	22393241
hsa-miR-221-3p	FMR1	Functional MTI	MIRT007377	Luciferase reporter assay	23390134
hsa-miR-221-3p	MEOX2	Functional MTI	MIRT024208	Western blot;qRT-PCR	20516212
hsa-miR-221-3p	PDIK1L	Functional MTI (Weak)	MIRT024137	Sequencing	20371350
hsa-miR-221-3p	PDIK1L	Functional MTI (Weak)	MIRT024137	PAR-CLIP	21572407
hsa-miR-221-3p	ABHD3	Functional MTI (Weak)	MIRT024138	Sequencing	20371350
hsa-miR-221-3p	NDUFB5	Functional MTI (Weak)	MIRT024139	Sequencing	20371350
hsa-miR-221-3p	SPTSSA	Functional MTI (Weak)	MIRT024140	Sequencing	20371350
hsa-miR-221-3p	CSTF2T	Functional MTI (Weak)	MIRT024141	Sequencing, PAR-CLIP	20371350
hsa-miR-221-3p	CSTF2T	Functional MTI (Weak)	MIRT024141	PAR-CLIP	21572407
hsa-miR-221-3p	NR2C2AP	Functional MTI (Weak)	MIRT024142	Sequencing	20371350
hsa-miR-221-3p	APOL2	Functional MTI (Weak)	MIRT024143	Sequencing	20371350
hsa-miR-221-3p	TDRP	Functional MTI (Weak)	MIRT024144	Sequencing	20371350
hsa-miR-221-3p	GTF2E1	Functional MTI (Weak)	MIRT024145	Sequencing	20371350
hsa-miR-221-3p	TMEM168	Functional MTI (Weak)	MIRT024146	Sequencing	20371350
hsa-miR-221-3p	TUB	Functional MTI (Weak)	MIRT024147	Sequencing	20371350
hsa-miR-221-3p	ZNF652	Functional MTI (Weak)	MIRT024148	Sequencing	20371350
hsa-miR-221-3p	ZNF652	Functional MTI (Weak)	MIRT024148	PAR-CLIP	23446348
hsa-miR-221-3p	DVL2	Functional MTI	MIRT024149	Western blot;qRT-PCR	21487968
hsa-miR-221-3p	EIF2AK1	Functional MTI (Weak)	MIRT024150	Sequencing	20371350
hsa-miR-221-3p	TNIP1	Functional MTI (Weak)	MIRT024151	Sequencing	20371350
hsa-miR-221-3p	KLF9	Functional MTI (Weak)	MIRT024152	Sequencing	20371350
hsa-miR-221-3p	TOMM20	Functional MTI (Weak)	MIRT024153	Sequencing	20371350
hsa-miR-221-3p	TMEM64	Functional MTI (Weak)	MIRT024154	Sequencing	20371350
hsa-miR-221-3p	GID8	Functional MTI (Weak)	MIRT024155	Sequencing	20371350
hsa-miR-221-3p	ZNF571	Functional MTI (Weak)	MIRT024156	Sequencing	20371350
hsa-miR-221-3p	CASP3	Functional MTI (Weak)	MIRT024157	Sequencing	20371350
hsa-miR-221-3p	ATL2	Functional MTI (Weak)	MIRT024158	Sequencing	20371350
hsa-miR-221-3p	E2F3	Functional MTI (Weak)	MIRT024159	Sequencing	20371350
hsa-miR-221-3p	PTBP3	Functional MTI (Weak)	MIRT024160	Sequencing	20371350
hsa-miR-221-3p	PTBP3	Functional MTI (Weak)	MIRT024160	PAR-CLIP	21572407
hsa-miR-221-3p	CXorf38	Functional MTI (Weak)	MIRT024161	Sequencing	20371350
hsa-miR-221-3p	ARID1A	Functional MTI (Weak)	MIRT024162	Sequencing	20371350
hsa-miR-221-3p	NHSL1	Functional MTI (Weak)	MIRT024163	Sequencing	20371350
hsa-miR-221-3p	HIVEP1	Functional MTI (Weak)	MIRT024164	Sequencing	20371350
hsa-miR-221-3p	WDR61	Functional MTI (Weak)	MIRT024165	Sequencing	20371350
hsa-miR-221-3p	TRPC3	Functional MTI (Weak)	MIRT024166	Sequencing	20371350
hsa-miR-221-3p	SLC6A9	Functional MTI (Weak)	MIRT024167	Sequencing	20371350
hsa-miR-221-3p	TMEM245	Functional MTI (Weak)	MIRT024168	Sequencing	20371350
hsa-miR-221-3p	RNF20	Functional MTI (Weak)	MIRT024169	Sequencing	20371350
hsa-miR-221-3p	PHF12	Functional MTI (Weak)	MIRT024170	Sequencing	20371350
hsa-miR-221-3p	WEE1	Functional MTI (Weak)	MIRT024171	Sequencing	20371350
hsa-miR-221-3p	WEE1	Functional MTI	MIRT024171	Luciferase reporter assay, QRTPCR, Western blot	23630541
hsa-miR-221-3p	NUFIP2	Functional MTI (Weak)	MIRT024172	Sequencing	20371350
hsa-miR-221-3p	LYSMD1	Functional MTI (Weak)	MIRT024173	Sequencing	20371350
hsa-miR-221-3p	NDFIP1	Functional MTI (Weak)	MIRT024174	Sequencing	20371350
hsa-miR-221-3p	TIPARP	Functional MTI (Weak)	MIRT024175	Sequencing	20371350
hsa-miR-221-3p	GPR107	Functional MTI (Weak)	MIRT024176	Sequencing	20371350
hsa-miR-221-3p	GPR107	Functional MTI (Weak)	MIRT024176	PAR-CLIP	26701625
hsa-miR-221-3p	LHFPL2	Functional MTI (Weak)	MIRT024177	Sequencing	20371350
hsa-miR-221-3p	STAMBP	Functional MTI (Weak)	MIRT024178	Sequencing	20371350
hsa-miR-221-3p	HNRNPD	Functional MTI (Weak)	MIRT024179	Sequencing	20371350
hsa-miR-221-3p	UBE2N	Functional MTI (Weak)	MIRT024180	Sequencing, PAR-CLIP	20371350
hsa-miR-221-3p	ELAVL2	Functional MTI (Weak)	MIRT024181	Sequencing	20371350
hsa-miR-221-3p	ACSL3	Functional MTI (Weak)	MIRT024182	Sequencing	20371350
hsa-miR-221-3p	RNF4	Functional MTI (Weak)	MIRT024183	Sequencing	20371350
hsa-miR-221-3p	RNF4	Functional MTI (Weak)	MIRT024183	PAR-CLIP	26701625
hsa-miR-221-3p	ASXL3	Functional MTI (Weak)	MIRT024184	Sequencing	20371350
hsa-miR-221-3p	CTNNB1	Functional MTI (Weak)	MIRT024185	Sequencing	20371350
hsa-miR-221-3p	PLOD2	Functional MTI (Weak)	MIRT024186	Sequencing	20371350
hsa-miR-221-3p	RNF44	Functional MTI (Weak)	MIRT024187	Sequencing	20371350
hsa-miR-221-3p	LIMS1	Functional MTI (Weak)	MIRT024188	Sequencing	20371350
hsa-miR-221-3p	ZNF275	Functional MTI (Weak)	MIRT024189	Sequencing	20371350
hsa-miR-221-3p	ZNF275	Functional MTI (Weak)	MIRT024189	PAR-CLIP	21572407
hsa-miR-221-3p	TMEM132B	Functional MTI (Weak)	MIRT024190	Sequencing	20371350
hsa-miR-221-3p	CCSAP	Functional MTI (Weak)	MIRT024191	Sequencing	20371350
hsa-miR-221-3p	BRD1	Functional MTI (Weak)	MIRT024192	Sequencing	20371350
hsa-miR-221-3p	AGAP1	Functional MTI (Weak)	MIRT024193	Sequencing	20371350
hsa-miR-221-3p	FBXO28	Functional MTI (Weak)	MIRT024194	Sequencing	20371350
hsa-miR-221-3p	TFAP2A	Functional MTI (Weak)	MIRT024195	Sequencing, PAR-CLIP	20371350
hsa-miR-221-3p	PANK3	Functional MTI (Weak)	MIRT024196	Sequencing	20371350
hsa-miR-221-3p	ZKSCAN8	Functional MTI (Weak)	MIRT024197	Sequencing	20371350
hsa-miR-221-3p	HNRNPA0	Functional MTI (Weak)	MIRT024198	Sequencing	20371350
hsa-miR-221-3p	UBE2J1	Functional MTI (Weak)	MIRT024199	Sequencing	20371350
hsa-miR-221-3p	MIDN	Functional MTI (Weak)	MIRT024200	Sequencing, PAR-CLIP	20371350
hsa-miR-221-3p	MIDN	Functional MTI (Weak)	MIRT024200	HITS-CLIP	23313552
hsa-miR-221-3p	CYP1B1	Functional MTI (Weak)	MIRT024201	Sequencing	20371350
hsa-miR-221-3p	ATXN1	Functional MTI (Weak)	MIRT024202	Sequencing	20371350
hsa-miR-221-3p	ATXN1	Functional MTI (Weak)	MIRT024202	CLASH	23622248
hsa-miR-221-3p	POGZ	Functional MTI (Weak)	MIRT024203	Sequencing	20371350
hsa-miR-221-3p	PPP1R15B	Functional MTI (Weak)	MIRT024204	Sequencing	20371350
hsa-miR-221-3p	HECTD2	Functional MTI (Weak)	MIRT024205	Sequencing	20371350
hsa-miR-221-3p	HECTD2	Functional MTI	MIRT024205	Luciferase reporter assay, QRTPCR, Western blot	23770851
hsa-miR-221-3p	ZEB2	Functional MTI	MIRT024209	Reporter assay;Western blot;qRT-PCR	20516212
hsa-miR-221-3p	RUNDC3B	Functional MTI (Weak)	MIRT046837	CLASH	23622248
hsa-miR-221-3p	NFYC	Functional MTI (Weak)	MIRT046926	CLASH	23622248
hsa-miR-221-3p	PHF21A	Functional MTI (Weak)	MIRT046927	CLASH	23622248
hsa-miR-221-3p	TSC22D2	Functional MTI (Weak)	MIRT046928	CLASH	23622248
hsa-miR-221-3p	PKM	Functional MTI (Weak)	MIRT046929	CLASH	23622248
hsa-miR-221-3p	CENPT	Functional MTI (Weak)	MIRT046930	CLASH	23622248
hsa-miR-221-3p	DHX15	Functional MTI (Weak)	MIRT046931	CLASH	23622248
hsa-miR-221-3p	LAMTOR5	Functional MTI (Weak)	MIRT046932	CLASH	23622248
hsa-miR-221-3p	MIEN1	Functional MTI (Weak)	MIRT046933	CLASH	23622248
hsa-miR-221-3p	RPS7	Functional MTI (Weak)	MIRT046934	CLASH	23622248
hsa-miR-221-3p	NABP2	Functional MTI (Weak)	MIRT046935	CLASH	23622248
hsa-miR-221-3p	IQCE	Functional MTI (Weak)	MIRT046936	CLASH	23622248
hsa-miR-221-3p	RPLP0	Functional MTI (Weak)	MIRT046937	CLASH	23622248
hsa-miR-221-3p	YOD1	Functional MTI (Weak)	MIRT046938	CLASH	23622248
hsa-miR-221-3p	CDC25C	Functional MTI (Weak)	MIRT046939	CLASH	23622248
hsa-miR-221-3p	TOB2	Functional MTI (Weak)	MIRT046940	CLASH	23622248
hsa-miR-221-3p	MBNL1	Functional MTI (Weak)	MIRT046941	CLASH	23622248
hsa-miR-221-3p	RACGAP1	Functional MTI (Weak)	MIRT046942	CLASH	23622248
hsa-miR-221-3p	SPAG5	Functional MTI (Weak)	MIRT046943	CLASH	23622248
hsa-miR-221-3p	TNKS2	Functional MTI (Weak)	MIRT046944	CLASH	23622248
hsa-miR-221-3p	SGTA	Functional MTI (Weak)	MIRT046945	CLASH	23622248
hsa-miR-221-3p	SAPCD2	Functional MTI (Weak)	MIRT046946	CLASH	23622248
hsa-miR-221-3p	NFYA	Functional MTI (Weak)	MIRT046947	CLASH	23622248
hsa-miR-221-3p	KHSRP	Functional MTI (Weak)	MIRT046948	CLASH	23622248
hsa-miR-221-3p	AMOT	Functional MTI (Weak)	MIRT046949	CLASH	23622248
hsa-miR-221-3p	POLG	Functional MTI (Weak)	MIRT046950	CLASH	23622248
hsa-miR-221-3p	SKI	Functional MTI (Weak)	MIRT046951	CLASH	23622248
hsa-miR-221-3p	FBN3	Functional MTI (Weak)	MIRT046952	CLASH	23622248
hsa-miR-221-3p	SPRYD3	Functional MTI (Weak)	MIRT046953	CLASH	23622248
hsa-miR-221-3p	ACIN1	Functional MTI (Weak)	MIRT046954	CLASH	23622248
hsa-miR-221-3p	BAG3	Functional MTI (Weak)	MIRT046955	CLASH	23622248
hsa-miR-221-3p	ATP6V1E1	Functional MTI (Weak)	MIRT046956	CLASH	23622248
hsa-miR-221-3p	PRDM16	Functional MTI (Weak)	MIRT046957	CLASH	23622248
hsa-miR-221-3p	GCN1	Functional MTI (Weak)	MIRT046958	CLASH	23622248
hsa-miR-221-3p	PELO	Functional MTI (Weak)	MIRT046857	CLASH	23622248
hsa-miR-221-3p	LGTN	Functional MTI (Weak)	MIRT046858	CLASH	23622248
hsa-miR-221-3p	XRCC6	Functional MTI (Weak)	MIRT046859	CLASH	23622248
hsa-miR-221-3p	FSCN1	Functional MTI (Weak)	MIRT046860	CLASH	23622248
hsa-miR-221-3p	HIST2H3D	Functional MTI (Weak)	MIRT046861	CLASH	23622248
hsa-miR-221-3p	MTSS1L	Functional MTI (Weak)	MIRT046862	CLASH	23622248
hsa-miR-221-3p	EEF1A1	Functional MTI (Weak)	MIRT046863	CLASH	23622248
hsa-miR-221-3p	NOP58	Functional MTI (Weak)	MIRT046864	CLASH	23622248
hsa-miR-221-3p	TUBA1C	Functional MTI (Weak)	MIRT046865	CLASH	23622248
hsa-miR-221-3p	DDAH1	Functional MTI (Weak)	MIRT046866	CLASH	23622248
hsa-miR-221-3p	TMEM248	Functional MTI (Weak)	MIRT046867	CLASH	23622248
hsa-miR-221-3p	RAB5C	Functional MTI (Weak)	MIRT046868	CLASH	23622248
hsa-miR-221-3p	RPL15	Functional MTI (Weak)	MIRT046869	CLASH	23622248
hsa-miR-221-3p	VPS53	Functional MTI (Weak)	MIRT046870	CLASH	23622248
hsa-miR-221-3p	ADGRL2	Functional MTI (Weak)	MIRT046871	CLASH	23622248
hsa-miR-221-3p	DYNC1H1	Functional MTI (Weak)	MIRT046872	CLASH	23622248
hsa-miR-221-3p	TIAM1	Functional MTI (Weak)	MIRT046873	CLASH	23622248
hsa-miR-221-3p	ASXL2	Functional MTI (Weak)	MIRT046874	CLASH	23622248
hsa-miR-221-3p	UTP14A	Functional MTI (Weak)	MIRT046875	CLASH	23622248
hsa-miR-221-3p	B4GALT2	Functional MTI (Weak)	MIRT046876	CLASH	23622248
hsa-miR-221-3p	HSPA1B	Functional MTI (Weak)	MIRT046877	CLASH	23622248
hsa-miR-221-3p	PEX19	Functional MTI (Weak)	MIRT046878	CLASH	23622248
hsa-miR-221-3p	PITPNM1	Functional MTI (Weak)	MIRT046879	CLASH	23622248
hsa-miR-221-3p	AP2A1	Functional MTI (Weak)	MIRT046880	CLASH	23622248
hsa-miR-221-3p	KIF16B	Functional MTI (Weak)	MIRT046881	CLASH	23622248
hsa-miR-221-3p	SEPHS1	Functional MTI (Weak)	MIRT046882	CLASH	23622248
hsa-miR-221-3p	KPNA6	Functional MTI (Weak)	MIRT046883	CLASH	23622248
hsa-miR-221-3p	SF1	Functional MTI (Weak)	MIRT046884	CLASH	23622248
hsa-miR-221-3p	RHOA	Functional MTI (Weak)	MIRT046885	CLASH	23622248
hsa-miR-221-3p	RBM39	Functional MTI (Weak)	MIRT046886	CLASH	23622248
hsa-miR-221-3p	HIST1H2AE	Functional MTI (Weak)	MIRT046887	CLASH	23622248
hsa-miR-221-3p	FLNA	Functional MTI (Weak)	MIRT046888	CLASH	23622248
hsa-miR-221-3p	CCDC142	Functional MTI (Weak)	MIRT046889	CLASH	23622248
hsa-miR-221-3p	ZYX	Functional MTI (Weak)	MIRT046890	CLASH	23622248
hsa-miR-221-3p	KLHL8	Functional MTI (Weak)	MIRT046891	CLASH	23622248
hsa-miR-221-3p	KLHL8	Functional MTI (Weak)	MIRT046891	PAR-CLIP	26701625
hsa-miR-221-3p	TLE4	Functional MTI (Weak)	MIRT046892	CLASH	23622248
hsa-miR-221-3p	MDFIC	Functional MTI (Weak)	MIRT046893	CLASH	23622248
hsa-miR-221-3p	NME2	Functional MTI (Weak)	MIRT046894	CLASH	23622248
hsa-miR-221-3p	EIF4G3	Functional MTI (Weak)	MIRT046895	CLASH	23622248
hsa-miR-221-3p	UBC	Functional MTI (Weak)	MIRT046896	CLASH	23622248
hsa-miR-221-3p	UQCR10	Functional MTI (Weak)	MIRT046897	CLASH	23622248
hsa-miR-221-3p	ADD1	Functional MTI (Weak)	MIRT046898	CLASH	23622248
hsa-miR-221-3p	HECTD1	Functional MTI (Weak)	MIRT046899	CLASH	23622248
hsa-miR-221-3p	FUS	Functional MTI (Weak)	MIRT046900	CLASH	23622248
hsa-miR-221-3p	CNOT1	Functional MTI (Weak)	MIRT046901	CLASH	23622248
hsa-miR-221-3p	HIST1H2AC	Functional MTI (Weak)	MIRT046902	CLASH	23622248
hsa-miR-221-3p	RPL21	Functional MTI (Weak)	MIRT046903	CLASH	23622248
hsa-miR-221-3p	WDR34	Functional MTI (Weak)	MIRT046904	CLASH	23622248
hsa-miR-221-3p	NT5DC2	Functional MTI (Weak)	MIRT046905	CLASH	23622248
hsa-miR-221-3p	LRP6	Functional MTI (Weak)	MIRT046906	CLASH	23622248
hsa-miR-221-3p	AP3B1	Functional MTI (Weak)	MIRT046907	CLASH	23622248
hsa-miR-221-3p	EVL	Functional MTI (Weak)	MIRT046908	CLASH	23622248
hsa-miR-221-3p	NCL	Functional MTI (Weak)	MIRT046909	CLASH	23622248
hsa-miR-221-3p	GLYR1	Functional MTI (Weak)	MIRT046910	CLASH	23622248
hsa-miR-221-3p	PEG10	Functional MTI (Weak)	MIRT046911	CLASH	23622248
hsa-miR-221-3p	ANKRD28	Functional MTI (Weak)	MIRT046912	CLASH	23622248
hsa-miR-221-3p	TMEM183A	Functional MTI (Weak)	MIRT046913	CLASH	23622248
hsa-miR-221-3p	LDHB	Functional MTI (Weak)	MIRT046914	CLASH	23622248
hsa-miR-221-3p	TRIM28	Functional MTI (Weak)	MIRT046915	CLASH	23622248
hsa-miR-221-3p	NUP210	Functional MTI (Weak)	MIRT046916	CLASH	23622248
hsa-miR-221-3p	YWHAB	Functional MTI (Weak)	MIRT046917	CLASH	23622248
hsa-miR-221-3p	PEX1	Functional MTI (Weak)	MIRT046918	CLASH	23622248
hsa-miR-221-3p	MKI67	Functional MTI (Weak)	MIRT046919	CLASH	23622248
hsa-miR-221-3p	SRP68	Functional MTI (Weak)	MIRT046920	CLASH	23622248
hsa-miR-221-3p	NUF2	Functional MTI (Weak)	MIRT046921	CLASH	23622248
hsa-miR-221-3p	FARSA	Functional MTI (Weak)	MIRT046922	CLASH	23622248
hsa-miR-221-3p	CHCHD2	Functional MTI (Weak)	MIRT046923	CLASH	23622248
hsa-miR-221-3p	CLIC1	Functional MTI (Weak)	MIRT046924	CLASH	23622248
hsa-miR-221-3p	UHRF1	Functional MTI (Weak)	MIRT046925	CLASH	23622248
hsa-miR-221-3p	UNC13B	Functional MTI (Weak)	MIRT046959	CLASH	23622248
hsa-miR-221-3p	ERC1	Functional MTI (Weak)	MIRT046960	CLASH	23622248
hsa-miR-221-3p	SF3B3	Functional MTI (Weak)	MIRT046961	CLASH	23622248
hsa-miR-221-3p	GATAD2B	Functional MTI (Weak)	MIRT046962	CLASH	23622248
hsa-miR-221-3p	ARHGEF18	Functional MTI (Weak)	MIRT046963	CLASH	23622248
hsa-miR-221-3p	PTPRF	Functional MTI (Weak)	MIRT046964	CLASH	23622248
hsa-miR-221-3p	SLC30A7	Functional MTI (Weak)	MIRT046965	CLASH	23622248
hsa-miR-221-3p	RBM6	Functional MTI (Weak)	MIRT046966	CLASH	23622248
hsa-miR-221-3p	ATP2A2	Functional MTI (Weak)	MIRT046967	CLASH	23622248
hsa-miR-221-3p	CNRIP1	Functional MTI (Weak)	MIRT046968	CLASH	23622248
hsa-miR-221-3p	NUP205	Functional MTI (Weak)	MIRT046969	CLASH	23622248
hsa-miR-221-3p	DENR	Functional MTI (Weak)	MIRT046970	CLASH	23622248
hsa-miR-221-3p	ACTG1	Functional MTI (Weak)	MIRT046971	CLASH	23622248
hsa-miR-221-3p	ZNF35	Functional MTI (Weak)	MIRT046972	CLASH	23622248
hsa-miR-221-3p	PSMB5	Functional MTI (Weak)	MIRT046973	CLASH	23622248
hsa-miR-221-3p	NDUFS1	Functional MTI (Weak)	MIRT046974	CLASH	23622248
hsa-miR-221-3p	CABYR	Functional MTI (Weak)	MIRT046975	CLASH	23622248
hsa-miR-221-3p	MFN2	Functional MTI (Weak)	MIRT046976	CLASH	23622248
hsa-miR-221-3p	ARHGAP42	Functional MTI (Weak)	MIRT046977	CLASH	23622248
hsa-miR-221-3p	ARHGAP42	Functional MTI (Weak)	MIRT046977	PAR-CLIP	23446348
hsa-miR-221-3p	ARHGAP42	Functional MTI (Weak)	MIRT046977	PAR-CLIP	21572407
hsa-miR-221-3p	ARHGAP42	Functional MTI (Weak)	MIRT046977	PAR-CLIP	26701625
hsa-miR-221-3p	DDX3Y	Functional MTI (Weak)	MIRT046978	CLASH	23622248
hsa-miR-221-3p	TRAF4	Functional MTI (Weak)	MIRT046838	CLASH	23622248
hsa-miR-221-3p	YWHAE	Functional MTI (Weak)	MIRT046839	CLASH	23622248
hsa-miR-221-3p	C15orf40	Functional MTI (Weak)	MIRT046840	CLASH	23622248
hsa-miR-221-3p	RBM33	Functional MTI (Weak)	MIRT046841	CLASH	23622248
hsa-miR-221-3p	CROT	Functional MTI (Weak)	MIRT046842	CLASH	23622248
hsa-miR-221-3p	ACTB	Functional MTI (Weak)	MIRT046843	CLASH	23622248
hsa-miR-221-3p	HIST2H2AC	Functional MTI (Weak)	MIRT046844	CLASH	23622248
hsa-miR-221-3p	USP28	Functional MTI (Weak)	MIRT046845	CLASH	23622248
hsa-miR-221-3p	PALB2	Functional MTI (Weak)	MIRT046846	CLASH	23622248
hsa-miR-221-3p	CCT3	Functional MTI (Weak)	MIRT046847	CLASH	23622248
hsa-miR-221-3p	YY1	Functional MTI (Weak)	MIRT046848	CLASH	23622248
hsa-miR-221-3p	PLP2	Functional MTI (Weak)	MIRT046849	CLASH	23622248
hsa-miR-221-3p	PXN	Functional MTI (Weak)	MIRT046850	CLASH	23622248
hsa-miR-221-3p	SMCHD1	Functional MTI (Weak)	MIRT046851	CLASH	23622248
hsa-miR-221-3p	RPS24	Functional MTI (Weak)	MIRT046852	CLASH	23622248
hsa-miR-221-3p	TSN	Functional MTI (Weak)	MIRT046853	CLASH	23622248
hsa-miR-221-3p	HIST1H3D	Functional MTI (Weak)	MIRT046854	CLASH	23622248
hsa-miR-221-3p	AMMECR1L	Functional MTI (Weak)	MIRT046855	CLASH	23622248
hsa-miR-221-3p	PSMD4	Functional MTI (Weak)	MIRT046856	CLASH	23622248
hsa-miR-221-3p	GJA1	Functional MTI	MIRT052943	Luciferase reporter assay, Western blot, Immunofluorescence	22294051
hsa-miR-221-3p	SSX2IP	Functional MTI	MIRT053145	Luciferase reporter assay, qRT-PCR	23776679
hsa-miR-221-3p	ASZ1	Functional MTI	MIRT053311	Luciferase reporter assay, Microarray, qRT-PCR, Western blot	23579640
hsa-miR-221-3p	CHSY1	Functional MTI (Weak)	MIRT053702	Microarray	22942087
hsa-miR-221-3p	CAMKK1	Functional MTI (Weak)	MIRT053703	Microarray	22942087
hsa-miR-221-3p	ERBB4	Functional MTI (Weak)	MIRT053704	Microarray	22942087
hsa-miR-221-3p	PCDHA1	Functional MTI (Weak)	MIRT053706	Microarray	22942087
hsa-miR-221-3p	PCDHA6	Functional MTI (Weak)	MIRT053711	Microarray	22942087
hsa-miR-221-3p	PCDHA7	Functional MTI (Weak)	MIRT053712	Microarray	22942087
hsa-miR-221-3p	PCDHA8	Functional MTI (Weak)	MIRT053713	Microarray	22942087
hsa-miR-221-3p	PCDHAC1	Functional MTI (Weak)	MIRT053714	Microarray	22942087
hsa-miR-221-3p	PCDHAC2	Functional MTI (Weak)	MIRT053715	Microarray	22942087
hsa-miR-221-3p	PCDHA10	Functional MTI (Weak)	MIRT053716	Microarray	22942087
hsa-miR-221-3p	PCDHA11	Functional MTI (Weak)	MIRT053717	Microarray	22942087
hsa-miR-221-3p	PCDHA12	Functional MTI (Weak)	MIRT053718	Microarray	22942087
hsa-miR-221-3p	PCDHA13	Functional MTI (Weak)	MIRT053719	Microarray	22942087
hsa-miR-221-3p	PCDHA2	Functional MTI (Weak)	MIRT053720	Microarray	22942087
hsa-miR-221-3p	PCDHA3	Functional MTI (Weak)	MIRT053721	Microarray	22942087
hsa-miR-221-3p	PCDHA4	Functional MTI (Weak)	MIRT053722	Microarray	22942087
hsa-miR-221-3p	PCDHA5	Functional MTI (Weak)	MIRT053723	Microarray	22942087
hsa-miR-221-3p	PDGFA	Functional MTI (Weak)	MIRT053724	Microarray	22942087
hsa-miR-221-3p	SOX11	Functional MTI (Weak)	MIRT053725	Microarray	22942087
hsa-miR-221-3p	ACVR2B	Functional MTI (Weak)	MIRT053726	Microarray	22942087
hsa-miR-221-3p	MAPK10	Functional MTI (Weak)	MIRT053727	Microarray	22942087
hsa-miR-221-3p	MAP3K2	Functional MTI (Weak)	MIRT053728	Microarray	22942087
hsa-miR-221-3p	RB1	Functional MTI	MIRT054352	Luciferase reporter assay, QRTPCR, Western blot	23630541
hsa-miR-221-3p	APAF1	Functional MTI	MIRT054353	Luciferase reporter assay, QRTPCR, Western blot	23630541
hsa-miR-221-3p	APAF1	Functional MTI	MIRT054353	Western blot, Immunohistochemistry, Luciferase reporter assay	25586265
hsa-miR-221-3p	ANXA1	Functional MTI	MIRT054354	Luciferase reporter assay, QRTPCR, Western blot	23630541
hsa-miR-221-3p	CTCF	Functional MTI	MIRT054355	Luciferase reporter assay, QRTPCR, Western blot	23630541
hsa-miR-221-3p	RAB1A	Functional MTI	MIRT054586	Luciferase reporter assay, QRTPCR, Western blot	23770851
hsa-miR-221-3p	RECK	Functional MTI	MIRT054649	Luciferase reporter assay, qRT-PCR, Western blot	24269686
hsa-miR-221-3p	RECK	Functional MTI	MIRT054649	Flow, Luciferase reporter assay, qRT-PCR, Western blot	26364844
hsa-miR-221-3p	PAK1	Functional MTI	MIRT054901	Luciferase reporter assay	23333386
hsa-miR-221-3p	FAM35A	Functional MTI (Weak)	MIRT057259	PAR-CLIP	20371350
hsa-miR-221-3p	FAM35A	Functional MTI (Weak)	MIRT057259	PAR-CLIP	26701625
hsa-miR-221-3p	MYLIP	Functional MTI (Weak)	MIRT099153	PAR-CLIP	23446348
hsa-miR-221-3p	MYLIP	Functional MTI (Weak)	MIRT099153	PAR-CLIP	20371350
hsa-miR-221-3p	MAT2A	Functional MTI (Weak)	MIRT243224	PAR-CLIP	23592263
hsa-miR-221-3p	MAT2A	Functional MTI (Weak)	MIRT243224	PAR-CLIP	22012620
hsa-miR-221-3p	MAT2A	Functional MTI (Weak)	MIRT243224	PAR-CLIP	21572407
hsa-miR-221-3p	MAT2A	Functional MTI (Weak)	MIRT243224	PAR-CLIP	20371350
hsa-miR-221-3p	MAT2A	Functional MTI (Weak)	MIRT243224	PAR-CLIP	26701625
hsa-miR-221-3p	PAIP2	Functional MTI (Weak)	MIRT256500	PAR-CLIP	20371350
hsa-miR-221-3p	PAFAH1B2	Functional MTI (Weak)	MIRT264769	PAR-CLIP	21572407
hsa-miR-221-3p	HMBOX1	Functional MTI (Weak)	MIRT322524	PAR-CLIP	22012620
hsa-miR-221-3p	TSPAN13	Functional MTI (Weak)	MIRT320129	PAR-CLIP	21572407
hsa-miR-221-3p	TSPAN13	Functional MTI (Weak)	MIRT320129	PAR-CLIP	20371350
hsa-miR-221-3p	RUNX1	Functional MTI	MIRT438218	qRT-PCR, Western blot	24329418
hsa-miR-221-3p	ARNT	Functional MTI	MIRT438219	qRT-PCR, Western blot	24329418
hsa-miR-221-3p	MDM2	Functional MTI (Weak)	MIRT438230	PAR-CLIP	23592263
hsa-miR-221-3p	MDM2	Functional MTI (Weak)	MIRT438230	PAR-CLIP	24398324
hsa-miR-221-3p	MDM2	Functional MTI (Weak)	MIRT438230	PAR-CLIP	23446348
hsa-miR-221-3p	MDM2	Functional MTI (Weak)	MIRT438230	PAR-CLIP, HITS-CLIP	21572407
hsa-miR-221-3p	MDM2	Functional MTI (Weak)	MIRT438230	PAR-CLIP	20371350
hsa-miR-221-3p	MDM2	Functional MTI	MIRT438230	Luciferase reporter assay, qRT-PCR, Western blot	24324033
hsa-miR-221-3p	MDM2	Functional MTI (Weak)	MIRT438230	PAR-CLIP	26701625
hsa-miR-221-3p	MGMT	Functional MTI	MIRT438294	Luciferase reporter assay, Western blot	24147153
hsa-miR-221-3p	PIK3R1	Functional MTI	MIRT438233	Western blot	24147037
hsa-miR-221-3p	PIK3R1	Functional MTI (Weak)	MIRT438233	Microarray, Next Generation Sequencing (NGS), qRT-PCR	25236949
hsa-miR-221-3p	MMP2	Functional MTI	MIRT438234	Western blot	24147037
hsa-miR-221-3p	ADAM1A	Functional MTI	MIRT438253	Luciferase reporter assay	24736554
hsa-miR-221-3p	STAT5A	Functional MTI	MIRT438254	Luciferase reporter assay	24736554
hsa-miR-221-3p	SOCS3	Functional MTI	MIRT438546	Luciferase reporter assay, Western blot	25019494
hsa-miR-221-3p	SOCS1	Functional MTI	MIRT438547	Luciferase reporter assay, Western blot	25019494
hsa-miR-221-3p	RAD51	Functional MTI	MIRT438601	Western blot	24036252
hsa-miR-221-3p	ABLIM1	Functional MTI (Weak)	MIRT441688	PAR-CLIP	22100165
hsa-miR-221-3p	ABLIM1	Functional MTI (Weak)	MIRT441688	PAR-CLIP	23708386
hsa-miR-221-3p	ABLIM1	Functional MTI (Weak)	MIRT441688	PAR-CLIP	22291592
hsa-miR-221-3p	OIP5	Functional MTI (Weak)	MIRT442657	PAR-CLIP	22100165
hsa-miR-221-3p	OIP5	Functional MTI (Weak)	MIRT442657	PAR-CLIP	23708386
hsa-miR-221-3p	OIP5	Functional MTI (Weak)	MIRT442657	PAR-CLIP	22291592
hsa-miR-221-3p	CIAPIN1	Functional MTI (Weak)	MIRT451543	PAR-CLIP	23592263
hsa-miR-221-3p	SLC19A3	Functional MTI (Weak)	MIRT461460	PAR-CLIP	23592263
hsa-miR-221-3p	UBN2	Functional MTI (Weak)	MIRT464592	PAR-CLIP	23592263
hsa-miR-221-3p	UBN2	Functional MTI (Weak)	MIRT464592	PAR-CLIP	20371350
hsa-miR-221-3p	KPNA2	Functional MTI (Weak)	MIRT474332	PAR-CLIP	23592263
hsa-miR-221-3p	KPNA2	Functional MTI (Weak)	MIRT474332	PAR-CLIP	24398324
hsa-miR-221-3p	KPNA2	Functional MTI (Weak)	MIRT474332	PAR-CLIP	22012620
hsa-miR-221-3p	KPNA2	Functional MTI (Weak)	MIRT474332	PAR-CLIP	21572407
hsa-miR-221-3p	KPNA2	Functional MTI (Weak)	MIRT474332	PAR-CLIP	20371350
hsa-miR-221-3p	KPNA2	Functional MTI (Weak)	MIRT474332	PAR-CLIP	27292025
hsa-miR-221-3p	DDX6	Functional MTI (Weak)	MIRT478192	PAR-CLIP	23592263
hsa-miR-221-3p	DYRK3	Functional MTI (Weak)	MIRT477807	PAR-CLIP	23592263
hsa-miR-221-3p	DDX6	Functional MTI (Weak)	MIRT478192	PAR-CLIP	22012620
hsa-miR-221-3p	DDX6	Functional MTI (Weak)	MIRT478192	PAR-CLIP	20371350
hsa-miR-221-3p	C5orf51	Functional MTI (Weak)	MIRT480336	PAR-CLIP	23592263
hsa-miR-221-3p	ARL6IP1	Functional MTI (Weak)	MIRT481490	PAR-CLIP	23592263
hsa-miR-221-3p	TRAT1	Functional MTI (Weak)	MIRT495910	PAR-CLIP	22291592
hsa-miR-221-3p	FAM84A	Functional MTI (Weak)	MIRT497808	PAR-CLIP	22291592
hsa-miR-221-3p	PPP1R14C	Functional MTI (Weak)	MIRT512976	PAR-CLIP	23446348
hsa-miR-221-3p	PPP1R14C	Functional MTI (Weak)	MIRT512976	PAR-CLIP	22012620
hsa-miR-221-3p	STN1	Functional MTI (Weak)	MIRT519357	PAR-CLIP	23446348
hsa-miR-221-3p	STN1	Functional MTI (Weak)	MIRT519357	PAR-CLIP	21572407
hsa-miR-221-3p	STMN1	Functional MTI (Weak)	MIRT520906	PAR-CLIP	23446348
hsa-miR-221-3p	STMN1	Functional MTI (Weak)	MIRT520906	PAR-CLIP	20371350
hsa-miR-221-3p	STMN1	Functional MTI	MIRT520906	Luciferase reporter assay, qRT-PCR, Western blot	25928257
hsa-miR-221-3p	PGPEP1	Functional MTI (Weak)	MIRT525162	PAR-CLIP	22012620
hsa-miR-221-3p	MKKS	Functional MTI (Weak)	MIRT529457	PAR-CLIP	22012620
hsa-miR-221-3p	EXO5	Functional MTI (Weak)	MIRT530966	PAR-CLIP	22012620
hsa-miR-221-3p	EXO5	Functional MTI (Weak)	MIRT530966	PAR-CLIP	21572407
hsa-miR-221-3p	ZBTB5	Functional MTI (Weak)	MIRT533031	PAR-CLIP	22012620
hsa-miR-221-3p	ZBTB37	Functional MTI (Weak)	MIRT533057	PAR-CLIP	22012620
hsa-miR-221-3p	VANGL1	Functional MTI (Weak)	MIRT533274	PAR-CLIP	22012620
hsa-miR-221-3p	SLC25A36	Functional MTI (Weak)	MIRT534224	PAR-CLIP	22012620
hsa-miR-221-3p	GALNT3	Functional MTI (Weak)	MIRT537265	PAR-CLIP	22012620
hsa-miR-221-3p	COG5	Functional MTI (Weak)	MIRT538435	PAR-CLIP	22012620
hsa-miR-221-3p	FICD	Functional MTI (Weak)	MIRT543197	PAR-CLIP	21572407
hsa-miR-221-3p	PPP6C	Functional MTI (Weak)	MIRT546985	PAR-CLIP	21572407
hsa-miR-221-3p	RNPS1	Functional MTI (Weak)	MIRT546722	PAR-CLIP	21572407
hsa-miR-221-3p	RNPS1	Functional MTI (Weak)	MIRT546722	PAR-CLIP	20371350
hsa-miR-221-3p	C19orf12	Functional MTI (Weak)	MIRT549568	PAR-CLIP	21572407
hsa-miR-221-3p	ZFP30	Functional MTI (Weak)	MIRT552569	PAR-CLIP	21572407
hsa-miR-221-3p	ZFP30	Functional MTI (Weak)	MIRT552569	PAR-CLIP	20371350
hsa-miR-221-3p	SNX4	Functional MTI (Weak)	MIRT554086	PAR-CLIP	21572407
hsa-miR-221-3p	CHORDC1	Functional MTI (Weak)	MIRT558733	PAR-CLIP, HITS-CLIP	21572407
hsa-miR-221-3p	AGO2	Functional MTI (Weak)	MIRT559694	PAR-CLIP	21572407
hsa-miR-221-3p	CDK6	Functional MTI (Weak)	MIRT562520	PAR-CLIP	20371350
hsa-miR-221-3p	AKT3	Functional MTI (Weak)	MIRT562674	PAR-CLIP	20371350
hsa-miR-221-3p	TMCC1	Functional MTI (Weak)	MIRT565370	PAR-CLIP	20371350
hsa-miR-221-3p	CPSF6	Functional MTI (Weak)	MIRT567968	PAR-CLIP	20371350
hsa-miR-221-3p	CDC27	Functional MTI (Weak)	MIRT568111	PAR-CLIP	20371350
hsa-miR-221-3p	SRSF2	Functional MTI (Weak)	MIRT571616	PAR-CLIP	20371350
hsa-miR-221-3p	LYN	Functional MTI (Weak)	MIRT570810	PAR-CLIP	20371350
hsa-miR-221-3p	ZNF805	Functional MTI (Weak)	MIRT571507	PAR-CLIP	20371350
hsa-miR-221-3p	PNRC2	Functional MTI (Weak)	MIRT571798	PAR-CLIP	20371350
hsa-miR-221-3p	EXOC8	Functional MTI (Weak)	MIRT572087	PAR-CLIP	20371350
hsa-miR-221-3p	PRPS1L1	Functional MTI (Weak)	MIRT573871	PAR-CLIP	20371350
hsa-miR-221-3p	RBMS2	Functional MTI (Weak)	MIRT638366	HITS-CLIP	23824327
hsa-miR-221-3p	SERPINH1	Functional MTI (Weak)	MIRT639930	HITS-CLIP	23824327
hsa-miR-221-3p	ZFP1	Functional MTI (Weak)	MIRT643166	HITS-CLIP	23824327
hsa-miR-221-3p	SLC10A7	Functional MTI (Weak)	MIRT649464	HITS-CLIP	23824327
hsa-miR-221-3p	DERL2	Functional MTI (Weak)	MIRT659058	HITS-CLIP	23824327
hsa-miR-221-3p	FBXL18	Functional MTI (Weak)	MIRT691898	HITS-CLIP	23313552
hsa-miR-221-3p	TMEM2	Functional MTI (Weak)	MIRT698289	HITS-CLIP	23313552
hsa-miR-221-3p	BRWD1	Functional MTI (Weak)	MIRT705231	HITS-CLIP	23313552
hsa-miR-26a-5p	DIP2A	Functional MTI (Weak)	MIRT714342	HITS-CLIP	19536157
hsa-miR-26a-5p	POLR2E	Functional MTI (Weak)	MIRT715309	HITS-CLIP	19536157
hsa-miR-26a-5p	PDE4DIP	Functional MTI (Weak)	MIRT717477	HITS-CLIP	19536157
hsa-miR-26a-5p	PRKX	Functional MTI (Weak)	MIRT719604	HITS-CLIP	19536157
hsa-miR-26a-5p	CSNK1A1	Functional MTI (Weak)	MIRT724483	HITS-CLIP	19536157
hsa-miR-26a-5p	ZNF680	Functional MTI (Weak)	MIRT726021	HITS-CLIP	22473208
hsa-miR-26a-5p	ZNF254	Functional MTI (Weak)	MIRT726041	HITS-CLIP	22473208
hsa-miR-26a-5p	WNT5A	Functional MTI (Weak)	MIRT726096	HITS-CLIP	22473208
hsa-miR-26a-5p	TMEM30A	Functional MTI (Weak)	MIRT726288	HITS-CLIP	22473208
hsa-miR-26a-5p	TMCC1	Functional MTI (Weak)	MIRT726312	HITS-CLIP	22473208
hsa-miR-26a-5p	SSH2	Functional MTI (Weak)	MIRT726446	HITS-CLIP	22473208
hsa-miR-26a-5p	PPP4R3A	Functional MTI (Weak)	MIRT726486	HITS-CLIP	22473208
hsa-miR-26a-5p	SLC7A1	Functional MTI (Weak)	MIRT726514	HITS-CLIP	22473208
hsa-miR-26a-5p	SASS6	Functional MTI (Weak)	MIRT726657	HITS-CLIP	22473208
hsa-miR-26a-5p	SLC38A2	Functional MTI (Weak)	MIRT726535	HITS-CLIP	22473208
hsa-miR-26a-5p	REEP4	Functional MTI (Weak)	MIRT726778	HITS-CLIP	22473208
hsa-miR-26a-5p	PIK3R4	Functional MTI (Weak)	MIRT726937	HITS-CLIP	22473208
hsa-miR-26a-5p	PDE4B	Functional MTI (Weak)	MIRT726989	HITS-CLIP	22473208
hsa-miR-26a-5p	NUDT19	Functional MTI (Weak)	MIRT727060	HITS-CLIP	22473208
hsa-miR-26a-5p	NUCKS1	Functional MTI (Weak)	MIRT727062	HITS-CLIP	22473208
hsa-miR-26a-5p	HSPA13	Functional MTI (Weak)	MIRT727485	HITS-CLIP	22473208
hsa-miR-26a-5p	HNRNPA0	Functional MTI (Weak)	MIRT727488	HITS-CLIP	22473208
hsa-miR-26a-5p	HECTD3	Functional MTI (Weak)	MIRT727508	HITS-CLIP	22473208
hsa-miR-26a-5p	EHD1	Functional MTI (Weak)	MIRT727793	HITS-CLIP	22473208
hsa-miR-26a-5p	ELAVL2	Functional MTI (Weak)	MIRT727780	HITS-CLIP	22473208
hsa-miR-26a-5p	EIF4G2	Functional MTI (Weak)	MIRT727786	HITS-CLIP	22473208
hsa-miR-26a-5p	DNMBP	Functional MTI (Weak)	MIRT727863	HITS-CLIP	22473208
hsa-miR-26a-5p	DCTN4	Functional MTI (Weak)	MIRT727903	HITS-CLIP	22473208
hsa-miR-26a-5p	CPSF2	Functional MTI (Weak)	MIRT727941	HITS-CLIP	22473208
hsa-miR-26a-5p	COX5A	Functional MTI (Weak)	MIRT727966	HITS-CLIP	22473208
hsa-miR-26a-5p	CHORDC1	Functional MTI (Weak)	MIRT728000	HITS-CLIP	22473208
hsa-miR-26a-5p	FBXO11	Functional MTI (Weak)	MIRT727675	HITS-CLIP	22473208
hsa-miR-26a-5p	BID	Functional MTI (Weak)	MIRT728203	HITS-CLIP	22473208
hsa-miR-26a-5p	BCL7B	Functional MTI (Weak)	MIRT728213	HITS-CLIP	22473208
hsa-miR-26a-5p	ARPP19	Functional MTI (Weak)	MIRT728306	HITS-CLIP	22473208
hsa-miR-26a-5p	ITGA5	Functional MTI	MIRT731168	Western blot, Luciferase reporter assay	25537511
hsa-miR-26a-5p	AP1S3	Functional MTI (Weak)	MIRT728331	HITS-CLIP	22473208
hsa-miR-26a-5p	ACSL3	Functional MTI (Weak)	MIRT728396	HITS-CLIP	22473208
hsa-miR-26a-5p	DUSP4	Functional MTI	MIRT731390	Luciferase reporter assay, qRT-PCR, Western blot	25877859
hsa-miR-26a-5p	PTGS2	Functional MTI	MIRT732182	Luciferase reporter assay, qRT-PCR, Western blot	26959737
hsa-miR-26a-5p	NRAS	Functional MTI	MIRT732062	Luciferase reporter assay, qRT-PCR, Western blot	26458859
hsa-miR-26a-5p	E2F2	Functional MTI	MIRT732063	Luciferase reporter assay, qRT-PCR, Western blot	26458859
hsa-miR-26a-5p	PTGS2	Functional MTI	MIRT732182	Luciferase reporter assay, qRT-PCR, Western blot	27900011
hsa-miR-26a-5p	JAG1	Functional MTI	MIRT732280	Luciferase reporter assay, qRT-PCR, Western blot	27270422
hsa-miR-26a-5p	DUSP5	Functional MTI	MIRT732618	Luciferase reporter assay, qRT-PCR, Western blot	25877859
hsa-miR-26a-5p	ST8SIA4	Functional MTI	MIRT732666	Immunofluorescence, Luciferase reporter assay, qRT-PCR, Western blot	28032858
hsa-miR-26a-5p	MALT1	Functional MTI	MIRT732676	Western blot	27025651
hsa-miR-26a-5p	IGF1	Functional MTI	MIRT734538	Luciferase reporter assay, qRT-PCR, Western blot	27468358
hsa-miR-26a-5p	PLOD2	Functional MTI	MIRT734567	Luciferase reporter assay	26983694
hsa-miR-26a-5p	PLOD2	Functional MTI	MIRT734567	Luciferase reporter assay	27310702
hsa-miR-26a-5p	FUT8	Functional MTI	MIRT734582	Flow, Immunofluorescence, Immunohistochemistry, Luciferase reporter assay, qRT-PCR, Western blot	27533464
hsa-miR-26a-5p	ST3GAL6	Functional MTI	MIRT734720	Immunohistochemistry, Luciferase reporter assay, qRT-PCR, Western blot	27906498
hsa-miR-26a-5p	PRDX3	Functional MTI	MIRT734333	Luciferase reporter assay	24828865
hsa-miR-26a-5p	NRP1	Functional MTI	MIRT734833	Immunohistochemistry, Luciferase reporter assay, qRT-PCR, Western blot	26406949
hsa-miR-26a-5p	PIK3CG	Functional MTI	MIRT734392	Immunohistochemistry, qRT-PCR, Western blot	26021873
hsa-miR-26a-5p	HOXA5	Functional MTI	MIRT735105	Luciferase reporter assay, qRT-PCR	26219418
hsa-miR-26a-5p	TRPC6	Functional MTI	MIRT734994	Luciferase reporter assay	25801675
hsa-miR-26a-5p	NAMPT	Functional MTI	MIRT735127	ELISA, Luciferase reporter assay, qRT-PCR, Western blot	28276108
hsa-miR-26a-5p	LARP1	Functional MTI	MIRT735305	Immunohistochemistry, Luciferase reporter assay, qRT-PCR, Western blot	26063484
hsa-miR-26a-5p	ADGRG7	Functional MTI (Weak)	MIRT739430	PAR-CLIP	26701625
hsa-miR-26a-5p	NIP7	Functional MTI (Weak)	MIRT739431	PAR-CLIP	26701625
hsa-miR-26a-5p	PHLDA1	Functional MTI (Weak)	MIRT739432	PAR-CLIP	26701625
hsa-miR-26a-5p	C3	Functional MTI (Weak)	MIRT764290	PAR-CLIP	27292025
hsa-miR-26a-5p	CAPZA1	Functional MTI (Weak)	MIRT764291	PAR-CLIP	27292025
hsa-miR-26a-5p	EID2B	Functional MTI (Weak)	MIRT764292	PAR-CLIP	27292025
hsa-miR-26a-5p	GRK2	Functional MTI (Weak)	MIRT764293	PAR-CLIP	27292025
hsa-miR-26a-5p	ITGA2	Functional MTI (Weak)	MIRT764294	PAR-CLIP	27292025
hsa-miR-26a-5p	KIF3A	Functional MTI (Weak)	MIRT764295	PAR-CLIP	27292025
hsa-miR-26a-5p	METTL2B	Functional MTI (Weak)	MIRT764296	PAR-CLIP	27292025
hsa-miR-26a-5p	MINDY1	Functional MTI (Weak)	MIRT764297	PAR-CLIP	27292025
hsa-miR-26a-5p	NUPL2	Functional MTI (Weak)	MIRT764298	PAR-CLIP	27292025
hsa-miR-26a-5p	RABGAP1L	Functional MTI (Weak)	MIRT764299	PAR-CLIP	27292025
hsa-miR-26a-5p	RABL3	Functional MTI (Weak)	MIRT764300	PAR-CLIP	27292025
hsa-miR-26a-5p	RRP36	Functional MTI (Weak)	MIRT764301	PAR-CLIP	27292025
hsa-miR-26a-5p	TMEM154	Functional MTI (Weak)	MIRT764302	PAR-CLIP	27292025
hsa-miR-26a-5p	TPMT	Functional MTI (Weak)	MIRT764303	PAR-CLIP	27292025
hsa-miR-26a-5p	ZNF669	Functional MTI (Weak)	MIRT764304	PAR-CLIP	27292025
hsa-miR-26a-5p	EP300	Functional MTI (Weak)	MIRT784361	HITS-CLIP	27418678
hsa-miR-26a-5p	TNFSF10	Functional MTI (Weak)	MIRT784362	HITS-CLIP	27418678
hsa-miR-26a-5p	ZNF134	Functional MTI (Weak)	MIRT784363	HITS-CLIP	27418678
hsa-miR-26a-5p	PCK1	Functional MTI (Weak)	MIRT790203	HITS-CLIP	28735896
hsa-miR-26a-5p	HMGA1	Functional MTI	MIRT000110	Luciferase reporter assay, qRT-PCR, Western blot	28000891
hsa-miR-26a-5p	CCNE2	Functional MTI	MIRT000111	Luciferase reporter assay, Western blot	19524505
hsa-miR-26a-5p	CCNE2	Functional MTI	MIRT000111	qRT-PCR, Western blot	28120942
hsa-miR-26a-5p	CCND2	Functional MTI	MIRT000112	Luciferase reporter assay, Western blot	19524505
hsa-miR-26a-5p	CCND2	Functional MTI (Weak)	MIRT000112	PAR-CLIP	23446348
hsa-miR-26a-5p	CCND2	Functional MTI (Weak)	MIRT000112	PAR-CLIP	22012620
hsa-miR-26a-5p	CCND2	Functional MTI (Weak)	MIRT000112	PAR-CLIP	21572407
hsa-miR-26a-5p	CCND2	Functional MTI (Weak)	MIRT000112	PAR-CLIP	20371350
hsa-miR-26a-5p	HMGA2	Functional MTI	MIRT000109	Luciferase reporter assay	17563749
hsa-miR-26a-5p	HMGA2	Functional MTI	MIRT000109	Luciferase reporter assay, qRT-PCR, Western blot	22139073
hsa-miR-26a-5p	HMGA2	Functional MTI	MIRT000109	Luciferase reporter assay, qRT-PCR, Western blot	24853416
hsa-miR-26a-5p	HMGA2	Functional MTI	MIRT000109	Luciferase reporter assay	24682444
hsa-miR-26a-5p	HMGA2	Functional MTI	MIRT000109	Luciferase reporter assay, qRT-PCR, Western blot	26492332
hsa-miR-26a-5p	HMGA1	Functional MTI	MIRT000110	Luciferase reporter assay	17563749
hsa-miR-26a-5p	HMGA1	Functional MTI	MIRT000110	Luciferase reporter assay, Western blot	22245693
hsa-miR-26a-5p	HMGA1	Functional MTI	MIRT000110	Luciferase reporter assay, qRT-PCR, Western blot	22139073
hsa-miR-26a-5p	HMGA1	Functional MTI	MIRT000110	Flow, Immunohistochemistry, Luciferase reporter assay, qRT-PCR, Western blot	23796420
hsa-miR-26a-5p	HMGA1	Functional MTI	MIRT000110	Western blot	27025651
hsa-miR-26a-5p	HMGA1	Functional MTI	MIRT000110	Luciferase reporter assay, qRT-PCR, Western blot	25755724
hsa-miR-26a-5p	EZH2	Functional MTI	MIRT001771	Luciferase reporter assay, Western blot	18713946
hsa-miR-26a-5p	CDC6	Functional MTI	MIRT001022	Luciferase reporter assay	27158389
hsa-miR-26a-5p	PTEN	Functional MTI	MIRT001095	Western blot, Luciferase reporter assay	19487573
hsa-miR-26a-5p	PTEN	Functional MTI	MIRT001095	Luciferase reporter assay, Western blot	20216554
hsa-miR-26a-5p	PTEN	Functional MTI	MIRT001095	GFP reporter assay, Luciferase reporter assay, Western blot	20080666
hsa-miR-26a-5p	PTEN	Functional MTI	MIRT001095	Luciferase reporter assay, Western blot	22885155
hsa-miR-26a-5p	PTEN	Functional MTI	MIRT001095	Luciferase reporter assay	24140063
hsa-miR-26a-5p	PTEN	Functional MTI	MIRT001095	qRT-PCR, Luciferase reporter assay, Western blot	25361012
hsa-miR-26a-5p	PTEN	Functional MTI	MIRT001095	Immunohistochemistry, Luciferase reporter assay, qRT-PCR, Western blot	28242043
hsa-miR-26a-5p	EZH2	Functional MTI	MIRT001771	Luciferase reporter assay, qRT-PCR, Western blot, ChIP	26781064
hsa-miR-26a-5p	EZH2	Functional MTI	MIRT001771	Luciferase reporter assay	26587974
hsa-miR-26a-5p	PLAG1	Functional MTI	MIRT001772	Luciferase reporter assay, Microarray, Reporter assay;Other	16461460
hsa-miR-26a-5p	PLAG1	Functional MTI (Weak)	MIRT001772	qRT-PCR	28012286
hsa-miR-26a-5p	EZH2	Functional MTI	MIRT001771	Luciferase reporter assay, qRT-PCR, Western blot	20478051
hsa-miR-26a-5p	EZH2	Functional MTI	MIRT001771	Immunohistochemistry, qRT-PCR, Western blot	21199804
hsa-miR-26a-5p	EZH2	Functional MTI	MIRT001771	Immunohistochemistry, Luciferase reporter assay, qRT-PCR, Western blot	20952513
hsa-miR-26a-5p	EZH2	Functional MTI	MIRT001771	Immunoblot, Immunohistochemistry, Luciferase reporter assay, Microarray, qRT-PCR	21368858
hsa-miR-26a-5p	EZH2	Functional MTI	MIRT001771	Luciferase reporter assay, Microarray, qRT-PCR, Western blot	21829663
hsa-miR-26a-5p	EZH2	Functional MTI	MIRT001771	Reporter assay	18281287
hsa-miR-26a-5p	EZH2	Functional MTI	MIRT001771	Immunohistochemistry, qRT-PCR, Western blot	23599767
hsa-miR-26a-5p	EZH2	Functional MTI	MIRT001771	Luciferase reporter assay, qRT-PCR, Western blot	28214878
hsa-miR-26a-5p	EZH2	Functional MTI	MIRT001771	qRT-PCR, Western blot	25611389
hsa-miR-26a-5p	EZH2	Functional MTI	MIRT001771	Luciferase reporter assay, qRT-PCR, Western blot	26733151
hsa-miR-26a-5p	EZH2	Functional MTI (Weak)	MIRT001771	Chromatin immunoprecipitation, Immunohistochemistry, qRT-PCR	26746204
hsa-miR-26a-5p	SERBP1	Functional MTI	MIRT002315	Immunoprecipitaion, Luciferase reporter assay, Western blot	17637574
hsa-miR-26a-5p	SERBP1	Functional MTI	MIRT002315	Immunohistochemistry, Luciferase reporter assay, pSILAC, Western blot	27449037
hsa-miR-26a-5p	SMAD1	Functional MTI	MIRT002340	Western blot	20857419
hsa-miR-26a-5p	SMAD1	Functional MTI	MIRT002340	Luciferase reporter assay	14697198
hsa-miR-26a-5p	SMAD1	Functional MTI	MIRT002340	Luciferase reporter assay, Western blot, Reporter assay	18197755
hsa-miR-26a-5p	SMAD1	Functional MTI	MIRT002340	Luciferase reporter assay	23028144
hsa-miR-26a-5p	SMAD1	Functional MTI	MIRT002340	Luciferase reporter assay	24047927
hsa-miR-26a-5p	SMAD1	Functional MTI	MIRT002340	Immunoblot, Immunohistochemistry, Immunoprecipitaion, In situ hybridization, Luciferase reporter assay, qRT-PCR	26548531
hsa-miR-26a-5p	MAP3K2	Functional MTI	MIRT003212	GFP reporter assay, Luciferase reporter assay, Western blot	20080666
hsa-miR-26a-5p	RB1	Functional MTI	MIRT003213	GFP reporter assay, Luciferase reporter assay, Western blot	20080666
hsa-miR-26a-5p	RB1	Functional MTI	MIRT003213	Luciferase reporter assay, Microarray, qRT-PCR, Western blot	23108995
hsa-miR-26a-5p	SMAD4	Functional MTI	MIRT003803	Western blot	20857419
hsa-miR-26a-5p	SMAD4	Functional MTI	MIRT003803	Luciferase reporter assay	23028144
hsa-miR-26a-5p	CTGF	Functional MTI (Weak)	MIRT004338	Microarray, qRT-PCR	26063197
hsa-miR-26a-5p	STRADB	Functional MTI (Weak)	MIRT004339	PAR-CLIP	20371350
hsa-miR-26a-5p	IFNB1	Functional MTI	MIRT004615	ELISA, Luciferase reporter assay, qRT-PCR	20130213
hsa-miR-26a-5p	GSK3B	Functional MTI	MIRT004676	Luciferase reporter assay, Microarray, qRT-PCR, Western blot	20525681
hsa-miR-26a-5p	GSK3B	Functional MTI	MIRT004676	Immunoblot, Immunofluorescence, Immunoprecipitaion, Luciferase reporter assay, qRT-PCR	22484120
hsa-miR-26a-5p	GSK3B	Functional MTI (Weak)	MIRT004676	PAR-CLIP	21572407
hsa-miR-26a-5p	GSK3B	Functional MTI (Weak)	MIRT004676	PAR-CLIP	20371350
hsa-miR-26a-5p	GSK3B	Functional MTI	MIRT004676	Luciferase reporter assay	26854694
hsa-miR-26a-5p	GSK3B	Functional MTI	MIRT004676	Luciferase reporter assay	26893786
hsa-miR-26a-5p	GSK3B	Functional MTI	MIRT004676	Luciferase reporter assay, Western blot	28237093
hsa-miR-26a-5p	GSK3B	Functional MTI	MIRT004676	Immunofluorescence, Immunoprecipitaion, Luciferase reporter assay, qRT-PCR, Western blot	26469406
hsa-miR-26a-5p	GSK3B	Functional MTI	MIRT004676	Luciferase reporter assay	26313916
hsa-miR-26a-5p	GDAP1	Functional MTI	MIRT005751	Immunofluorescence, In situ hybridization, Luciferase reporter assay, Northern blot, qRT-PCR, Western blot	20827281
hsa-miR-26a-5p	CPEB2	Functional MTI	MIRT005587	Luciferase reporter assay, Northern blot, qRT-PCR	20660482
hsa-miR-26a-5p	CPEB3	Functional MTI	MIRT005588	Luciferase reporter assay, Northern blot, qRT-PCR	20660482
hsa-miR-26a-5p	CPEB3	Functional MTI (Weak)	MIRT005588	CLASH	23622248
hsa-miR-26a-5p	CPEB4	Functional MTI	MIRT005589	Luciferase reporter assay, Northern blot, qRT-PCR	20660482
hsa-miR-26a-5p	MTDH	Functional MTI	MIRT005920	Immunohistochemistry, Luciferase reporter assay, qRT-PCR, Western blot	20952513
hsa-miR-26a-5p	MTDH	Functional MTI (Weak)	MIRT005920	PAR-CLIP	24398324
hsa-miR-26a-5p	MTDH	Functional MTI	MIRT005920	qRT-PCR, Immunohistochemistry, In situ hybridization, Western blot	25434799
hsa-miR-26a-5p	CDK6	Functional MTI	MIRT006306	Luciferase reporter assay, Western blot	22210897
hsa-miR-26a-5p	CCNE1	Functional MTI	MIRT006309	Luciferase reporter assay, Western blot	22210897
hsa-miR-26a-5p	CCNE1	Functional MTI (Weak)	MIRT006309	HITS-CLIP	22473208
hsa-miR-26a-5p	ESR1	Functional MTI	MIRT006389	Luciferase reporter assay	21610700
hsa-miR-26a-5p	ABCA1	Functional MTI	MIRT006711	Immunoblot, Luciferase reporter assay, qRT-PCR	22673513
hsa-miR-26a-5p	ARL4C	Functional MTI	MIRT006712	Immunoblot, Luciferase reporter assay, qRT-PCR	22673513
hsa-miR-26a-5p	E2F7	Functional MTI (Weak)	MIRT007177	ChIP-seq, Immunoblot, Immunofluorescence,	23096114
hsa-miR-26a-5p	E2F7	Functional MTI (Weak)	MIRT007177	PAR-CLIP	23446348
hsa-miR-26a-5p	E2F7	Functional MTI (Weak)	MIRT007177	PAR-CLIP	20371350
hsa-miR-26a-5p	E2F7	Functional MTI (Weak)	MIRT007177	HITS-CLIP	21572407
hsa-miR-26a-5p	NOS2	Functional MTI	MIRT007347	qRT-PCR, Western blot	23338972
hsa-miR-26a-5p	NOS2	Functional MTI	MIRT007347	Luciferase reporter assay	26854724
hsa-miR-26a-5p	IL6	Functional MTI	MIRT007374	Luciferase reporter assay	23389848
hsa-miR-26a-5p	HIST1H4E	Functional MTI (Weak)	MIRT050053	CLASH	23622248
hsa-miR-26a-5p	ZNF814	Functional MTI (Weak)	MIRT050054	CLASH	23622248
hsa-miR-26a-5p	ZNF233	Functional MTI (Weak)	MIRT050055	CLASH	23622248
hsa-miR-26a-5p	ABCB7	Functional MTI (Weak)	MIRT050056	CLASH	23622248
hsa-miR-26a-5p	SCRN1	Functional MTI (Weak)	MIRT050057	CLASH	23622248
hsa-miR-26a-5p	NABP1	Functional MTI (Weak)	MIRT050058	CLASH	23622248
hsa-miR-26a-5p	NABP1	Functional MTI (Weak)	MIRT050058	HITS-CLIP	22473208
hsa-miR-26a-5p	NABP1	Functional MTI (Weak)	MIRT050058	PAR-CLIP	23446348
hsa-miR-26a-5p	NABP1	Functional MTI (Weak)	MIRT050058	PAR-CLIP	20371350
hsa-miR-26a-5p	NABP1	Functional MTI (Weak)	MIRT050058	HITS-CLIP	21572407
hsa-miR-26a-5p	NABP1	Functional MTI (Weak)	MIRT050058	PAR-CLIP	26701625
hsa-miR-26a-5p	FAM20B	Functional MTI (Weak)	MIRT050059	CLASH	23622248
hsa-miR-26a-5p	ARCN1	Functional MTI (Weak)	MIRT050060	CLASH	23622248
hsa-miR-26a-5p	ANO3	Functional MTI (Weak)	MIRT050061	CLASH	23622248
hsa-miR-26a-5p	TFAM	Functional MTI (Weak)	MIRT050062	CLASH	23622248
hsa-miR-26a-5p	FER	Functional MTI (Weak)	MIRT050063	CLASH	23622248
hsa-miR-26a-5p	MFSD14A	Functional MTI (Weak)	MIRT050064	CLASH	23622248
hsa-miR-26a-5p	PPP1CC	Functional MTI (Weak)	MIRT050065	CLASH	23622248
hsa-miR-26a-5p	SLC35B4	Functional MTI (Weak)	MIRT050066	CLASH	23622248
hsa-miR-26a-5p	RASA1	Functional MTI (Weak)	MIRT050067	CLASH	23622248
hsa-miR-26a-5p	COX1	Functional MTI (Weak)	MIRT050068	CLASH	23622248
hsa-miR-26a-5p	MSL3	Functional MTI (Weak)	MIRT050069	CLASH	23622248
hsa-miR-26a-5p	GGA2	Functional MTI (Weak)	MIRT050070	CLASH	23622248
hsa-miR-26a-5p	GIT2	Functional MTI (Weak)	MIRT050071	CLASH	23622248
hsa-miR-26a-5p	DNMT1	Functional MTI (Weak)	MIRT050072	CLASH	23622248
hsa-miR-26a-5p	MFHAS1	Functional MTI (Weak)	MIRT050073	CLASH	23622248
hsa-miR-26a-5p	MFHAS1	Functional MTI (Weak)	MIRT050073	HITS-CLIP	27418678
hsa-miR-26a-5p	UBA2	Functional MTI (Weak)	MIRT050074	CLASH	23622248
hsa-miR-26a-5p	DCAF7	Functional MTI (Weak)	MIRT050075	CLASH	23622248
hsa-miR-26a-5p	MTRF1	Functional MTI (Weak)	MIRT050076	CLASH	23622248
hsa-miR-26a-5p	RCC1L	Functional MTI (Weak)	MIRT050077	CLASH	23622248
hsa-miR-26a-5p	NUAK1	Functional MTI (Weak)	MIRT050078	CLASH	23622248
hsa-miR-26a-5p	TUT1	Functional MTI (Weak)	MIRT050079	CLASH	23622248
hsa-miR-26a-5p	PNMA2	Functional MTI (Weak)	MIRT050080	CLASH	23622248
hsa-miR-26a-5p	ACTL8	Functional MTI (Weak)	MIRT050081	CLASH	23622248
hsa-miR-26a-5p	HSPA8	Functional MTI (Weak)	MIRT050082	CLASH	23622248
hsa-miR-26a-5p	HSPA8	Functional MTI (Weak)	MIRT050082	PAR-CLIP	26701625
hsa-miR-26a-5p	DHX15	Functional MTI (Weak)	MIRT050083	CLASH	23622248
hsa-miR-26a-5p	TCP1	Functional MTI (Weak)	MIRT050084	CLASH	23622248
hsa-miR-26a-5p	SLC25A5	Functional MTI (Weak)	MIRT050085	CLASH	23622248
hsa-miR-26a-5p	LSM14A	Functional MTI (Weak)	MIRT050086	CLASH	23622248
hsa-miR-26a-5p	CAMKV	Functional MTI (Weak)	MIRT050087	CLASH	23622248
hsa-miR-26a-5p	ALG10B	Functional MTI (Weak)	MIRT050088	CLASH	23622248
hsa-miR-26a-5p	TYW1	Functional MTI (Weak)	MIRT050089	CLASH	23622248
hsa-miR-26a-5p	RPL13A	Functional MTI (Weak)	MIRT050090	CLASH	23622248
hsa-miR-26a-5p	AGO1	Functional MTI (Weak)	MIRT050091	CLASH	23622248
hsa-miR-26a-5p	TXLNG	Functional MTI (Weak)	MIRT050092	CLASH	23622248
hsa-miR-26a-5p	RAB18	Functional MTI (Weak)	MIRT050093	CLASH	23622248
hsa-miR-26a-5p	RPS27A	Functional MTI (Weak)	MIRT050094	CLASH	23622248
hsa-miR-26a-5p	RPS26	Functional MTI (Weak)	MIRT050095	CLASH	23622248
hsa-miR-26a-5p	PIKFYVE	Functional MTI (Weak)	MIRT050096	CLASH	23622248
hsa-miR-26a-5p	TP53INP1	Functional MTI (Weak)	MIRT050097	CLASH	23622248
hsa-miR-26a-5p	ZNF703	Functional MTI (Weak)	MIRT050098	CLASH	23622248
hsa-miR-26a-5p	MTRF1L	Functional MTI (Weak)	MIRT050099	CLASH	23622248
hsa-miR-26a-5p	ZNF506	Functional MTI (Weak)	MIRT050100	CLASH	23622248
hsa-miR-26a-5p	KCTD5	Functional MTI (Weak)	MIRT050101	CLASH	23622248
hsa-miR-26a-5p	CTC1	Functional MTI (Weak)	MIRT050102	CLASH	23622248
hsa-miR-26a-5p	TKT	Functional MTI (Weak)	MIRT050103	CLASH	23622248
hsa-miR-26a-5p	LYST	Functional MTI (Weak)	MIRT050104	CLASH	23622248
hsa-miR-26a-5p	RETREG2	Functional MTI (Weak)	MIRT050105	CLASH	23622248
hsa-miR-26a-5p	NKX2-5	Functional MTI (Weak)	MIRT050106	CLASH	23622248
hsa-miR-26a-5p	AURKAIP1	Functional MTI (Weak)	MIRT050107	CLASH	23622248
hsa-miR-26a-5p	ATP1A1	Functional MTI (Weak)	MIRT050108	CLASH	23622248
hsa-miR-26a-5p	COASY	Functional MTI (Weak)	MIRT050109	CLASH	23622248
hsa-miR-26a-5p	CTR9	Functional MTI (Weak)	MIRT050110	CLASH	23622248
hsa-miR-26a-5p	COX3	Functional MTI (Weak)	MIRT050111	CLASH	23622248
hsa-miR-26a-5p	ELOVL6	Functional MTI (Weak)	MIRT050112	CLASH	23622248
hsa-miR-26a-5p	PIGT	Functional MTI (Weak)	MIRT050113	CLASH	23622248
hsa-miR-26a-5p	TMCC3	Functional MTI (Weak)	MIRT050114	CLASH	23622248
hsa-miR-26a-5p	ARHGEF1	Functional MTI (Weak)	MIRT050115	CLASH	23622248
hsa-miR-26a-5p	SHC2	Functional MTI (Weak)	MIRT050116	CLASH	23622248
hsa-miR-26a-5p	PSMA3	Functional MTI (Weak)	MIRT050117	CLASH	23622248
hsa-miR-26a-5p	PTTG1	Functional MTI (Weak)	MIRT050118	CLASH	23622248
[truncated: 3,010 more rows]
